# Supplementary material for: A Systematic Review of Lipid-Focused Cardiovascular Disease Research: Trends and Opportunities
Source: Curr Issues Mol Biol. 2023 Dec 9;45(12):9904–16. doi: 10.3390/cimb45120618 (PMC10742042; doi:10.3390/cimb45120618)
Supplement: Supplementary file 1 [file cimb-45-00618-s001.zip]

Archive with 7 entries (7 files):
- Suppl_TableS2_Pvalue_lipids_CVDs.xlsx
- Suppl_TableS3_Pvalue_lipids_meshq.xlsx
- Suppl_TableS4_Pvalue_CVDs_meshq.xlsx
- Suppl_TableS5_network.xlsx
- Suppl_TableS6_NetworkLipids_from_literature.xlsx
- Suppl_TableS1_Papers.xlsx
- Suppl_TableS7_ScoredProteins.xlsx
