# Supplementary material for: A Systematic Review of Lipid-Focused Cardiovascular Disease Research: Trends and Opportunities
Source: Curr Issues Mol Biol. 2023 Dec 9;45(12):9904–16. doi: 10.3390/cimb45120618 (PMC10742042; doi:10.3390/cimb45120618)
Supplement: Supplementary file 1 [file cimb-45-00618-s001.zip › Suppl_TableS2_Pvalue_lipids_CVDs.xlsx]

## Sheet: Sheet1
Lipid	CVD	#Papers Lipid	#Papers CVD	#Papers Lipid & CVD	p-value
Apolipoproteins E	Atherosclerosis	52	64	24	4.05985e-14
Trihexosylceramides	Fabry Disease	7	11	7	2.45132e-11
globotriaosylceramide	Fabry Disease	6	11	6	5.7564e-10
Fatty Acids, Omega-3	Death, Sudden, Cardiac	38	25	11	2.32485e-09
Cholesterol	Arteriosclerosis	222	84	37	6.26168e-07
Fatty Acids, Omega-3	Arrhythmias, Cardiac	38	49	10	4.09948e-06
Fish Oils	Death, Sudden, Cardiac	21	25	6	7.62998e-06
Fats	Coronary Artery Disease	31	98	12	1.00487e-05
Glycolipids	Fabry Disease	3	11	3	1.16775e-05
Lipoproteins	Arteriosclerosis	70	84	16	2.0143e-05
Cholesterol	Coronary Disease	222	352	91	3.1166e-05
iodofiltic acid	Cardiomyopathy, Hypertrophic	198	30	16	4.20998e-05
iodofiltic acid	Angina, Unstable	198	17	12	5.14647e-05
Cardiolipins	Barth Syndrome	16	4	3	5.29699e-05
5-hydroxydecanoic acid	Myocardial Reperfusion Injury	13	63	6	8.70054e-05
Cholesterol, Dietary	Atherosclerosis	15	64	6	0.000174515
Fish Oils	Arrhythmias, Cardiac	21	49	6	0.00020937
Fats	Coronary Disease	31	352	21	0.000301849
Fats	Embolism	31	4	3	0.000308782
Thioctic Acid	Takotsubo Cardiomyopathy	6	4	2	0.000350748
Prostaglandins	Hypertension	44	80	10	0.000435532
Fatty Acids	Cardiomyopathy, Hypertrophic	400	30	22	0.000439097
Fatty Acids, Omega-3	Cardiovascular Diseases	38	93	10	0.000469156
Fatty Acids, Unsaturated	Arrhythmias, Cardiac	16	49	5	0.000492591
Heptanol	Hypotension	4	8	2	0.000560299
Linoleic Acids	Thrombosis	7	26	3	0.000631027
Lipids	Coronary Disease	178	352	69	0.000638638
Prostaglandins	Hypertension, Renal	44	4	3	0.000796354
Lipids	Arteriosclerosis	178	84	23	0.00095156
Lipid Bilayers	Arrhythmias, Cardiac	4	49	3	0.00106507
Phospholipids	Barth Syndrome	49	4	3	0.00106507
Arachidonic Acid	Reperfusion Injury	15	16	3	0.00111077
Lipids	Coronary Artery Disease	178	98	25	0.00138432
SRS-A	Coronary Vasospasm	5	12	2	0.00155712
Decanoic Acids	Myocardial Ischemia	36	138	11	0.00165756
Fatty Acids	Myocardial Ischemia	400	138	60	0.00172113
Palmitic Acids	Myocardial Infarction	17	233	10	0.001809
Fatty Acids, Essential	Thrombosis	2	26	2	0.00182849
Docosahexaenoic Acids	Death, Sudden, Cardiac	12	25	3	0.00201184
Prostaglandins	Thrombosis	44	26	5	0.00202413
8,11,14-Eicosatrienoic Acid	Myocardial Reperfusion Injury	4	63	3	0.00209254
Lipoproteins	Atherosclerosis	70	64	10	0.0020952
Phytosterols	Hypotension, Orthostatic	1	1	1	0.00261182
hesperidine methylchalcone, ruscus aculeatus, vitamin C	Hypotension, Orthostatic	1	1	1	0.00261182
Misoprostol	Embolism, Amniotic Fluid	1	1	1	0.00261182
Carboprost	Embolism, Amniotic Fluid	1	1	1	0.00261182
Fatty Acids	Cardiomyopathies	400	90	42	0.00271342
iodofiltic acid	Myocardial Infarction	198	233	50	0.00310624
5-hydroxydecanoic acid	Myocardial Ischemia	13	138	6	0.00373792
Waxes	Cerebral Hemorrhage	1	2	1	0.00391389
linethol	Brain Ischemia	1	2	1	0.00391389
Gangliosides	Venous Thrombosis	1	2	1	0.00391389
Sulfoglycosphingolipids	Venous Thrombosis	1	2	1	0.00391389
ganglioside, GM4	Venous Thrombosis	1	2	1	0.00391389
Hydroxycholesterols	Carotid Stenosis	1	2	1	0.00391389
Ketocholesterols	Carotid Stenosis	1	2	1	0.00391389
cholest-5-en-3 beta,7 alpha-diol	Carotid Stenosis	1	2	1	0.00391389
7-ketocholesterol	Carotid Stenosis	1	2	1	0.00391389
lysophosphatidic acid	Cerebral Hemorrhage	1	2	1	0.00391389
Fatty Acids, Unsaturated	Death, Sudden, Cardiac	16	25	3	0.00405462
iodofiltic acid	Coronary Vasospasm	198	12	7	0.00406851
Fats	Embolism, Fat	31	3	2	0.00415084
Palmitic Acid	Myocardial Reperfusion Injury	13	63	4	0.00435
iodofiltic acid	Myocardial Stunning	198	20	9	0.00447152
Fatty Acids	Angina, Unstable	400	17	13	0.00473275
Fatty Acids, Omega-3	Ventricular Fibrillation	38	11	3	0.00484246
Triglycerides	Diabetic Cardiomyopathies	120	11	5	0.00491658
Cholesterol	Cardiovascular Diseases	222	93	26	0.00517115
edelfosine	Heart Neoplasms	1	3	1	0.00521342
Neuroprostanes	Tachycardia, Ventricular	1	3	1	0.00521342
lysophosphatidylglycerol	Acute Coronary Syndrome	1	3	1	0.00521342
lysophosphatidylinositol	Acute Coronary Syndrome	1	3	1	0.00521342
lysophosphatidylserine	Acute Coronary Syndrome	1	3	1	0.00521342
Glycerophospholipids	Angina, Stable	1	3	1	0.00521342
Tramadol	Long QT Syndrome	1	3	1	0.00521342
iodofiltic acid	Myocardial Ischemia	198	138	32	0.00535531
Lipopolysaccharides	Myocarditis	34	13	3	0.0053883
Cholesterol, LDL	Acute Coronary Syndrome	36	3	2	0.00545679
Docosahexaenoic Acids	Ventricular Fibrillation	12	11	2	0.00556441
Ergocalciferols	Subarachnoid Hemorrhage	2	2	1	0.00586318
Cyclohexanols	Tachycardia, Sinus	2	2	1	0.00586318
Venlafaxine Hydrochloride	Tachycardia, Sinus	2	2	1	0.00586318
Cholesterol, HDL	Hypertension	36	80	7	0.0060446
beraprost	Ventricular Dysfunction, Right	1	4	1	0.0065104
Oxylipins	Hyperemia	1	4	1	0.0065104
Thromboxanes	Aortic Aneurysm	4	1	1	0.0065104
Cholesterol Esters	Anterior Wall Myocardial Infarction	4	1	1	0.0065104
Eicosanoids	Reperfusion Injury	9	16	2	0.00654645
Decanoic Acids	Myocardial Reperfusion Injury	36	63	6	0.00718825
Acetates	Heart Valve Diseases	42	3	2	0.00723232
lithium hydroxybutyrate	Cardiac Complexes, Premature	1	5	1	0.00780485
Proteolipids	Cardiac Output, Low	1	5	1	0.00780485
sarcolipin	Cardiac Output, Low	1	5	1	0.00780485
Iloprost	Raynaud Disease	3	2	1	0.00780738
Iloprost	Ischemic Attack, Transient	3	2	1	0.00780738
Fatty Acids, Essential	Arterial Occlusive Diseases	2	3	1	0.00780738
Phospholipid Ethers	Heart Neoplasms	2	3	1	0.00780738
Myristic Acids	Aortic Valve Stenosis	2	3	1	0.00780738
14-(iodophenyl)-3-methyltetradecanoic acid	Aortic Valve Stenosis	2	3	1	0.00780738
Fish Oils	Hypertrophy, Left Ventricular	21	25	3	0.00790852
Lipopolysaccharides	Cardiomyopathies	34	90	7	0.00818076
Ceramides	Cardiomyopathies	5	90	3	0.00822541
Cholesterol	Coronary Artery Disease	222	98	26	0.00883266
Cholesterol	Atherosclerosis	222	64	19	0.00884405
3-Hydroxybutyric Acid	Heart Septal Defects	6	1	1	0.00909677
G(M1) Ganglioside	Chagas Cardiomyopathy	1	6	1	0.00909677
asialo GM1 ganglioside	Chagas Cardiomyopathy	1	6	1	0.00909677
Oleic Acid	Heart Arrest	1	6	1	0.00909677
Lipoxins	Chagas Cardiomyopathy	1	6	1	0.00909677
lipoxin A4	Chagas Cardiomyopathy	1	6	1	0.00909677
Misoprostol	Heart Arrest	1	6	1	0.00909677
Carboprost	Heart Arrest	1	6	1	0.00909677
Fatty Acids, Unsaturated	Ventricular Fibrillation	16	11	2	0.00913481
Prostaglandin D2	Myocardial Reperfusion Injury	2	63	2	0.00930726
Phospholipids	Embolism, Fat	49	3	2	0.00957728
tetralinoleoylcardiolipin	Barth Syndrome	2	4	1	0.00974652
soybean oil, phospholipid emulsion	Cardiotoxicity	2	4	1	0.00974652
Soybean Oil	Cardiotoxicity	2	4	1	0.00974652
Cardiolipins	Cardiomyopathy, Dilated	16	36	3	0.0102002
beraprost	Hypertension, Pulmonary	1	7	1	0.0103862
Turpentine	Hypotension	1	8	1	0.0116731
Menthol	Bradycardia	1	8	1	0.0116731
peppermint oil	Bradycardia	1	8	1	0.0116731
Thromboxane A2	Aortic Aneurysm	8	1	1	0.0116731
Hydroxybutyrates	Cardiac Complexes, Premature	2	5	1	0.0116806
Decanoic Acids	Angina, Unstable	36	17	3	0.0117773
Linoleic Acids	Hypertension	7	80	3	0.0120249
Acetic Acid	Bundle-Branch Block	3	4	1	0.01297
Lipid Bilayers	Tachycardia, Ventricular	4	3	1	0.01297
Capsaicin	Heart Neoplasms	4	3	1	0.01297
Heptanol	Tachycardia, Ventricular	4	3	1	0.01297
25-Hydroxyvitamin D 2	Ventricular Dysfunction, Left	4	47	2	0.0130386
Dietary Fats	Thrombosis	47	26	4	0.0134595
Diglycerides	Ventricular Dysfunction	6	2	1	0.0136097
globotriaosylceramide	Mitral Valve Insufficiency	6	2	1	0.0136097
sulprostone	Tachycardia	2	6	1	0.0136097
sulprostone	Heart Arrest	2	6	1	0.0136097
Leukotriene B4	Chagas Cardiomyopathy	2	6	1	0.0136097
soybean oil, phospholipid emulsion	Heart Arrest	2	6	1	0.0136097
Soybean Oil	Heart Arrest	2	6	1	0.0136097
Platelet Activating Factor	Pericarditis	10	1	1	0.0142393
Eicosapentaenoic Acid	Death, Sudden, Cardiac	9	25	2	0.0143458
Linolenic Acids	Hypertension	2	80	2	0.0143478
Fish Oils	Ventricular Fibrillation	21	11	2	0.0146635
Apolipoproteins E	Arteriosclerosis	52	84	8	0.0148325
Arachidonic Acids	Thrombosis	9	26	2	0.0153713
17-iodoheptadecanoic acid	Cerebral Arterial Diseases	11	1	1	0.0155187
lithium hydroxybutyrate	Ventricular Fibrillation	1	11	1	0.0155187
Cerebrosides	Fabry Disease	1	11	1	0.0155187
Glucosylceramides	Fabry Disease	1	11	1	0.0155187
globotriaosyl lysosphingolipid	Fabry Disease	1	11	1	0.0155187
Apolipoproteins B	Cerebral Amyloid Angiopathy	7	2	1	0.0155337
Lipoprotein(a)	Peripheral Vascular Diseases	7	2	1	0.0155337
Lipoprotein(a)	Aortic Aneurysm, Abdominal	7	2	1	0.0155337
Trihexosylceramides	Mitral Valve Insufficiency	7	2	1	0.0155337
SRS-A	Cerebrovascular Disorders	5	3	1	0.0155387
8-epi-prostaglandin F2alpha	Pericardial Effusion	5	3	1	0.0155387
Calcifediol	ST Elevation Myocardial Infarction	5	3	1	0.0155387
Fatty Acids, Omega-3	Tachycardia	38	6	2	0.0160097
Capsaicin	Hyperemia	4	4	1	0.0161809
Mycophenolic Acid	Ventricular Dysfunction, Right	4	4	1	0.0161809
25-Hydroxyvitamin D 2	Takotsubo Cardiomyopathy	4	4	1	0.0161809
Dinoprostone	Pre-Excitation Syndromes	12	1	1	0.0167956
Heptanoic Acids	Peripheral Arterial Disease	12	1	1	0.0167956
Cholesterol, HDL	Diabetic Angiopathies	36	20	3	0.0172991
methyl 2-tetradecylglycidate	Cardiomyopathies	2	90	2	0.017719
Cyclohexanols	Cardiomyopathies	2	90	2	0.017719
Venlafaxine Hydrochloride	Cardiomyopathies	2	90	2	0.017719
Calcifediol	Ventricular Dysfunction, Left	5	47	2	0.0178733
Galactosylceramides	Myocarditis	1	13	1	0.01807
alpha-galactosylceramide	Myocarditis	1	13	1	0.01807
Iloprost	Tachycardia	3	6	1	0.0180991
Lysophosphatidylcholines	Aortic Diseases	6	3	1	0.0180991
Fatty Acids, Essential	Cardiovascular Diseases	2	93	2	0.0187849
Olive Oil	Cardiovascular Diseases	2	93	2	0.0187849
SRS-A	Arrhythmias, Cardiac	5	49	2	0.0192493
14-fluoro-6-thiaheptadecanoic acid	Bundle-Branch Block	5	4	1	0.0193793
8-epi-prostaglandin F2alpha	Hyperemia	5	4	1	0.0193793
Calcifediol	Takotsubo Cardiomyopathy	5	4	1	0.0193793
Prostaglandins E	Angina Pectoris	4	59	2	0.0195932
Linoleic Acids	Arterial Occlusive Diseases	7	3	1	0.0206511
Phosphatidylcholines	Aortic Diseases	7	3	1	0.0206511
Lipoprotein(a)	Thromboembolism	7	3	1	0.0206511
Lipoprotein(a)	Stroke	7	3	1	0.0206511
Prostaglandins	Tachycardia	44	6	2	0.0207697
Fats	Coronary Thrombosis	31	9	2	0.0209362
carbon-11 acetate	Heart Failure	7	100	3	0.0209539
Platelet Activating Factor	Tachycardia, Sinus	10	2	1	0.0212759
Butanols	Heart Failure	2	100	2	0.0213657
capsazepine	Reperfusion Injury	1	16	1	0.0218784
ACS67 compound	Reperfusion Injury	1	16	1	0.0218784
Oxylipins	Reperfusion Injury	1	16	1	0.0218784
Atorvastatin	Peripheral Arterial Disease	16	1	1	0.0218784
Fatty Acids	Ventricular Dysfunction, Left	400	47	22	0.0224335
Lipofuscin	Tachycardia	4	6	1	0.0225652
Leukotrienes	Chagas Cardiomyopathy	4	6	1	0.0225652
Mycophenolic Acid	Chagas Cardiomyopathy	4	6	1	0.0225652
16-iodo-3-methylhexadecanoic acid	Myocardial Infarction	5	233	4	0.0228049
sulprostone	Ventricular Fibrillation	2	11	1	0.02318
Hydroxybutyrates	Ventricular Fibrillation	2	11	1	0.02318
Glycosphingolipids	Fabry Disease	2	11	1	0.02318
anandamide	Diabetic Cardiomyopathies	2	11	1	0.02318
Glycolipids	Bradycardia	3	8	1	0.0231949
Arachidonic Acid	Cardiomegaly	15	54	3	0.0239207
Heptanoic Acids	Thrombosis	12	26	2	0.0245157
sulprostone	Coronary Vasospasm	2	12	1	0.0250792
Acetates	Cardiomyopathy, Dilated	42	36	4	0.0251265
15-Hydroxy-11 alpha,9 alpha-(epoxymethano)prosta-5,13-dienoic Acid	Arteriosclerosis	3	84	2	0.0251754
Fatty Acids, Nonesterified	Endomyocardial Fibrosis	111	2	2	0.0256726
Dinoprost	Pericardial Effusion	9	3	1	0.0257304
Prostaglandins	Hypertension, Pulmonary	44	7	2	0.0261823
Apolipoprotein A-I	Atherosclerosis	13	64	3	0.0262392
Dietary Fats	Arrhythmias, Cardiac	47	49	5	0.0263564
Cholesterol, LDL	Atherosclerosis	36	64	5	0.026709
Fatty Acids, Unsaturated	Cardiovascular Diseases	16	93	4	0.0267359
Lysophospholipids	Cerebral Hemorrhage	13	2	1	0.0269735
Hydroxybutyrates	Heart Defects, Congenital	2	13	1	0.0269735
Calcitriol	Heart Defects, Congenital	2	13	1	0.0269735
chloroacetic acid	Heart Defects, Congenital	2	13	1	0.0269735
Cholecalciferol	Heart Defects, Congenital	2	13	1	0.0269735
Platelet Activating Factor	ST Elevation Myocardial Infarction	10	3	1	0.0282577
Membrane Lipids	Cardiomyopathy, Alcoholic	8	4	1	0.0288998
6-Ketoprostaglandin F1 alpha	Hyperemia	8	4	1	0.0288998
Thromboxane B2	Hyperemia	8	4	1	0.0288998
Oils	Hypotension	4	8	1	0.0288998
Oils	Bradycardia	4	8	1	0.0288998
Thromboxanes	Hypotension	4	8	1	0.0288998
Diglycerides	Cardiomegaly	6	54	2	0.0297719
Cholesterol	Hypertension	222	80	20	0.029943
Arachidonic Acid	Ventricular Dysfunction	15	2	1	0.0307473
alpha-Linolenic Acid	Ventricular Fibrillation	3	11	1	0.0307768
Fatty Acids, Monounsaturated	Atherosclerosis	5	64	2	0.030818
3-Hydroxybutyric Acid	Atrial Fibrillation	6	6	1	0.0314279
globotriaosylceramide	Atrial Fibrillation	6	6	1	0.0314279
Epoprostenol	Aortic Aneurysm	24	1	1	0.0319264
Dinoprost	Hyperemia	9	4	1	0.0320486
Prostaglandins	Bradycardia	44	8	2	0.0320906
Lipoproteins	Coronary Disease	70	352	26	0.0324977
Fatty Acids, Unsaturated	Brain Ischemia	16	2	1	0.032627
Prostaglandins F, Synthetic	Reperfusion Injury	2	16	1	0.032627
Sitosterols	Coronary Artery Disease	3	98	2	0.0329552
gamma-sitosterol	Coronary Artery Disease	3	98	2	0.0329552
Cardiolipins	Heart Failure	16	100	4	0.0331056
Maxepa	Hypertrophy, Left Ventricular	1	25	1	0.0331715
mustard oil	Hypertrophy, Left Ventricular	1	25	1	0.0331715
Pikasol	Death, Sudden, Cardiac	1	25	1	0.0331715
1,2-diacylglycerol	Hypertrophy, Left Ventricular	1	25	1	0.0331715
zodin	Death, Sudden, Cardiac	1	25	1	0.0331715
Phosphatidic Acids	Hypertrophy, Left Ventricular	1	25	1	0.0331715
beraprost	Death, Sudden, Cardiac	1	25	1	0.0331715
Prostaglandins F	Coronary Vasospasm	3	12	1	0.0332877
Docosahexaenoic Acids	Long QT Syndrome	12	3	1	0.0332877
Docosahexaenoic Acids	Tachycardia, Ventricular	12	3	1	0.0332877
Heptanoic Acids	Carotid Artery Diseases	12	3	1	0.0332877
4-iodophenyl-9-methylpentadecanoic acid	Myocardial Ischemia	6	138	3	0.0336198
sphingosine 1-phosphate	Myocardial Ischemia	6	138	3	0.0336198
1-Butanol	Heart Failure	3	100	2	0.0341282
Sodium Dodecyl Sulfate	Thrombosis	1	26	1	0.0344142
eicosapentaenoic acid ethyl ester	Thrombosis	1	26	1	0.0344142
4,7,10,13,16,19-docosahexaenoic acid ethyl ester	Thrombosis	1	26	1	0.0344142
Plant Oils	Bradycardia	5	8	1	0.0345677
Arachidonic Acid	Myocardial Reperfusion Injury	15	63	3	0.0346061
Lipoproteins, LDL	Arteriosclerosis	40	84	6	0.0350084
Palmitic Acid	Cardiomyopathy, Hypertrophic	13	30	2	0.0357019
Palmitic Acid	Long QT Syndrome	13	3	1	0.0357906
5-hydroxydecanoic acid	Long QT Syndrome	13	3	1	0.0357906
Lysophospholipids	Acute Coronary Syndrome	13	3	1	0.0357906
Apolipoprotein A-I	Carotid Artery Diseases	13	3	1	0.0357906
Trihexosylceramides	Atrial Fibrillation	7	6	1	0.0358248
Cholesterol, LDL	Diabetic Cardiomyopathies	36	11	2	0.0373153
Sphingolipids	Fabry Disease	4	11	1	0.0383096
SRS-A	Coronary Thrombosis	5	9	1	0.0383218
Dinoprost	Cardiac Complexes, Premature	9	5	1	0.0383218
17-iodoheptadecanoic acid	Coronary Disease	11	352	7	0.0383777
Lysophosphatidylcholines	Myocardial Reperfusion Injury	6	63	2	0.0388953
sphingosine 1-phosphate	Myocardial Reperfusion Injury	6	63	2	0.0388953
Atorvastatin	Thrombosis	16	26	2	0.0392638
Butyrates	Coronary Disease	6	352	5	0.0398295
Lipoproteins, VLDL	Atherosclerosis	6	64	2	0.0399635
methyl 2-tetradecylglycidate	Diabetic Angiopathies	2	20	1	0.040097
Ergocalciferols	Myocardial Stunning	2	20	1	0.040097
Fatty Acids	Coronary Vasospasm	400	12	8	0.0405071
Cholesterol, Dietary	Arterial Occlusive Diseases	15	3	1	0.0407719
17-iodoheptadecanoic acid	Cardiomyopathies	11	90	3	0.0412536
Heptanoic Acids	Angina Pectoris, Variant	12	4	1	0.0414219
Oleic Acids	Reperfusion Injury	3	16	1	0.0432506
Atorvastatin	Carotid Artery Diseases	16	3	1	0.0432506
Propionates	Heart Failure	10	100	3	0.0433206
Sphingolipids	Cardiovascular Diseases	4	93	2	0.0433836
Fatty Acids	Myocardial Stunning	400	20	11	0.0435512
Lipopolysaccharides	Heart Defects, Congenital	34	13	2	0.0441585
Lipopolysaccharides	Capillary Leak Syndrome	34	1	1	0.0442702
Alprostadil	Tachycardia	9	6	1	0.0445503
margaric acid	Cardiomegaly	8	54	2	0.0456327
Lipoproteins, HDL	Mitral Valve Insufficiency	23	2	1	0.0456491
Lipoproteins, HDL	Cerebral Amyloid Angiopathy	23	2	1	0.0456491
Plant Oils	Ventricular Fibrillation	5	11	1	0.0457791
Ceramides	Fabry Disease	5	11	1	0.0457791
Eicosapentaenoic Acid	Arrhythmias, Cardiac	9	49	2	0.0462223
Lipids	Hypertrophy, Left Ventricular	178	25	7	0.0463041
Glycosylphosphatidylinositols	Cardiomyopathy, Dilated	1	36	1	0.0467107
Phosphatidic Acids	Cardiomyopathy, Dilated	1	36	1	0.0467107
Dietary Fats	Coronary Artery Disease	47	98	7	0.0472923
Platelet Activating Factor	Chagas Cardiomyopathy	10	6	1	0.0488792
Triglycerides	Ventricular Dysfunction, Left	120	47	8	0.0493013
Ergocalciferols	Death, Sudden, Cardiac	2	25	1	0.0493268
Cyclohexanols	Hypertrophy, Left Ventricular	2	25	1	0.0493268
Venlafaxine Hydrochloride	Hypertrophy, Left Ventricular	2	25	1	0.0493268
Corn Oil	Hypertrophy, Left Ventricular	2	25	1	0.0493268
monolysocardiolipin	Hypertrophy, Left Ventricular	2	25	1	0.0493268
Omacor	Death, Sudden, Cardiac	2	25	1	0.0493268
Dinoprostone	Cardiac Output, Low	12	5	1	0.0494824
Fatty Acids, Nonesterified	Heart Failure	111	100	13	0.0506587
Cholesterol, Dietary	Cardiotoxicity	15	4	1	0.0506864
Arachidonic Acid	Hyperemia	15	4	1	0.0506864
Alprostadil	Hypertension, Pulmonary	9	7	1	0.0507344
Thromboxane A2	Hypotension	8	8	1	0.051352
Epoprostenol	Hypertension	24	80	4	0.0516301
Triglycerides	Cardiovascular Diseases	120	93	13	0.0523392
Atorvastatin	Angina Pectoris, Variant	16	4	1	0.0537507
Atorvastatin	Essential Hypertension	16	4	1	0.0537507
Capsaicin	Reperfusion Injury	4	16	1	0.0537507
Sphingolipids	Reperfusion Injury	4	16	1	0.0537507
Propionates	Arrhythmias, Cardiac	10	49	2	0.0542858
Platelet Activating Factor	Arrhythmias, Cardiac	10	49	2	0.0542858
Palmitic Acids	Cardiomyopathy, Hypertrophic	17	30	2	0.0550372
Fish Oils	Long QT Syndrome	21	3	1	0.0555243
Prostaglandins	Edema, Cardiac	44	1	1	0.0563795
Prostaglandins	Aortic Rupture	44	1	1	0.0563795
Prostaglandins E	Angina, Unstable	4	17	1	0.0568031
Alprostadil	Bradycardia	9	8	1	0.0568746
Fatty Acids, Nonesterified	Coronary Disease	111	352	36	0.0574336
4-iodophenyl-9-methylpentadecanoic acid	Coronary Vasospasm	6	12	1	0.0574699
Dinoprostone	Tachycardia	12	6	1	0.0574699
Dinoprostone	Heart Arrest	12	6	1	0.0574699
Dinoprostone	Chagas Cardiomyopathy	12	6	1	0.0574699
Palmitic Acid	Cardiomyopathies	13	90	3	0.0582901
Fatty Acids, Nonesterified	Pulmonary Heart Disease	111	4	2	0.0584704
Thromboxane B2	Myocardial Reperfusion Injury	8	63	2	0.0591951
lipopolysaccharide, E coli O55-B5	Ventricular Dysfunction, Left	1	47	1	0.0599674
Lipoproteins, HDL	Arterial Occlusive Diseases	23	3	1	0.0603786
Lipoproteins, HDL	Heart Valve Diseases	23	3	1	0.0603786
Lipoproteins, HDL	Pericardial Effusion	23	3	1	0.0603786
Lipoproteins, HDL	Carotid Artery Diseases	23	3	1	0.0603786
Lipopolysaccharides	Reperfusion Injury	34	16	2	0.061453
3-Hydroxybutyric Acid	Heart Defects, Congenital	6	13	1	0.061732
sphingosine 1-phosphate	Heart Defects, Congenital	6	13	1	0.061732
Dietary Fats	Arteriosclerosis	47	84	6	0.0623477
Phospholipids	Eisenmenger Complex	49	1	1	0.0623479
Phospholipids	Tetralogy of Fallot	49	1	1	0.0623479
benoxaprofen	Arrhythmias, Cardiac	1	49	1	0.0623479
Maxepa	Arrhythmias, Cardiac	1	49	1	0.0623479
mustard oil	Arrhythmias, Cardiac	1	49	1	0.0623479
1-O-hexadecyl-2-N-methylcarbamylphosphatidylcholine	Arrhythmias, Cardiac	1	49	1	0.0623479
methanandamide	Arrhythmias, Cardiac	1	49	1	0.0623479
Pikasol	Arrhythmias, Cardiac	1	49	1	0.0623479
palmitoleic acid	Arrhythmias, Cardiac	1	49	1	0.0623479
beraprost	Arrhythmias, Cardiac	1	49	1	0.0623479
Valproic Acid	Arrhythmias, Cardiac	1	49	1	0.0623479
Acetates	Cardiomyopathy, Hypertrophic	42	30	3	0.062729
Phospholipids	Ventricular Fibrillation	49	11	2	0.0627947
Alprostadil	Angina Pectoris	9	59	2	0.06317
8-epi-prostaglandin F2alpha	Reperfusion Injury	5	16	1	0.0641289
Dietary Fats	Heart Diseases	47	106	7	0.0644457
Palmitates	Myocardial Infarction	25	233	8	0.0646861
alpha-Linolenic Acid	Death, Sudden, Cardiac	3	25	1	0.0652018
Lipopolysaccharides	Venous Thrombosis	34	2	1	0.0656444
Oils	Myocardial Stunning	4	20	1	0.0658897
Apolipoprotein B-100	Diabetic Angiopathies	4	20	1	0.0658897
Apolipoproteins E	Aortic Rupture	52	1	1	0.0659019
Triglycerides	Hypertrophy, Left Ventricular	120	25	5	0.066889
Prostaglandins F	Thrombosis	3	26	1	0.0676018
Phosphatidylserines	Thrombosis	3	26	1	0.0676018
Membrane Lipids	Ventricular Fibrillation	8	11	1	0.0678128
Endocannabinoids	Diabetic Cardiomyopathies	8	11	1	0.0678128
iodofiltic acid	Coronary Stenosis	198	2	2	0.0681597
Phosphatidylinositol 4,5-Diphosphate	Cardiomegaly	1	54	1	0.06826
Phosphatidylinositol Phosphates	Cardiomegaly	1	54	1	0.06826
phosphatidylinositol 4-phosphate	Cardiomegaly	1	54	1	0.06826
iodofiltic acid	Ventricular Dysfunction, Left	198	47	11	0.0684393
Platelet Activating Factor	Coronary Thrombosis	10	9	1	0.0690242
monolysocardiolipin	Cardiomyopathy, Dilated	2	36	1	0.0692197
thermozymocidin	Cardiomyopathy, Dilated	2	36	1	0.0692197
Cholesterol, HDL	Diabetic Retinopathy	36	2	1	0.0692197
Cholesterol, LDL	Diabetic Retinopathy	36	2	1	0.0692197
Fatty Acids	Heart Diseases	400	106	38	0.0701025
Eicosanoids	Myocardial Reperfusion Injury	9	63	2	0.0704172
Apolipoprotein A-I	Coronary Artery Disease	13	98	3	0.0705055
iodofiltic acid	Angina Pectoris	198	59	13	0.0707269
Lipid Peroxides	Cardiomyopathies	6	90	2	0.0709606
Docosahexaenoic Acids	Arrhythmias, Cardiac	12	49	2	0.0717114
Dietary Fats	Ventricular Dysfunction, Left	47	47	4	0.0725617
Lipids	Cardiovascular Diseases	178	93	17	0.0729528
Thromboxane A2	Coronary Vasospasm	8	12	1	0.073229
Iodized Oil	Angina Pectoris	1	59	1	0.0741163
ONO 1206	Angina Pectoris	1	59	1	0.0741163
Maxepa	Angina Pectoris	1	59	1	0.0741163
mustard oil	Angina Pectoris	1	59	1	0.0741163
Thioctic Acid	Reperfusion Injury	6	16	1	0.0743867
Triglycerides	Hypertension	120	80	11	0.0748463
Eicosanoids	Ventricular Fibrillation	9	11	1	0.0750344
Arachidonic Acids	Diabetic Cardiomyopathies	9	11	1	0.0750344
Eicosapentaenoic Acid	Ventricular Fibrillation	9	11	1	0.0750344
Lipids	Hypertension	178	80	15	0.0755574
Lipoproteins, LDL	Ischemic Attack, Transient	40	2	1	0.0763159
Lipoproteins, LDL	Mitral Valve Insufficiency	40	2	1	0.0763159
Epoprostenol	Hypertension, Renal	24	4	1	0.0778424
Epoprostenol	Vascular Diseases	24	4	1	0.0778424
Epoprostenol	Ventricular Dysfunction, Right	24	4	1	0.0778424
Acetates	Heart Failure	42	100	6	0.0779525
Fatty Acids, Nonesterified	Cardiac Output, Low	111	5	2	0.0781694
Phosphatidylcholines	Arteriosclerosis	7	84	2	0.0785675
12-HPETE	Myocardial Reperfusion Injury	1	63	1	0.0787617
dihydrolipoic acid	Myocardial Reperfusion Injury	1	63	1	0.0787617
(13-(2-(butylamino)-2-oxoacetamido)tridec-8(Z)-enoic acid)	Myocardial Reperfusion Injury	1	63	1	0.0787617
(13-(3-propylureido)tridec-8-enoic acid)	Myocardial Reperfusion Injury	1	63	1	0.0787617
14,15-eicosa-5-enoic acid	Myocardial Reperfusion Injury	1	63	1	0.0787617
diethoxyphosphoryloxymethyl butanoate	Myocardial Reperfusion Injury	1	63	1	0.0787617
14,15-dihydroxyeicosatrienoic acid	Myocardial Reperfusion Injury	1	63	1	0.0787617
9,10-dihydroxy-12-octadecenoic acid	Myocardial Reperfusion Injury	1	63	1	0.0787617
15-deoxyprostaglandin J2	Myocardial Reperfusion Injury	1	63	1	0.0787617
Neuroprostanes	Myocardial Reperfusion Injury	1	63	1	0.0787617
margaric acid	Coronary Disease	8	352	5	0.0798445
montelukast	Atherosclerosis	1	64	1	0.0799176
Apolipoprotein A-V	Atherosclerosis	1	64	1	0.0799176
Apolipoproteins A	Atherosclerosis	1	64	1	0.0799176
lysophosphatidylglycerol	Atherosclerosis	1	64	1	0.0799176
lysophosphatidylinositol	Atherosclerosis	1	64	1	0.0799176
lysophosphatidylserine	Atherosclerosis	1	64	1	0.0799176
25-Hydroxyvitamin D 2	Hypertrophy, Left Ventricular	4	25	1	0.0808018
Dinoprost	Coronary Vasospasm	9	12	1	0.0810019
5-hydroxydecanoic acid	Myocardial Infarction	13	233	5	0.0810257
Cholesterol, HDL	Atherosclerosis	36	64	4	0.081635
Propionates	Myocardial Reperfusion Injury	10	63	2	0.0822532
Platelet Activating Factor	Myocardial Reperfusion Injury	10	63	2	0.0822532
Prostaglandins	Shock, Cardiogenic	44	2	1	0.08334
Prostaglandins	Aortic Aneurysm, Abdominal	44	2	1	0.08334
Leukotrienes	Myocardial Ischemia	4	138	2	0.0834898
Sitosterols	Coronary Disease	3	352	3	0.084633
gamma-sitosterol	Coronary Disease	3	352	3	0.084633
17-iodoheptadecanoic acid	Angina Pectoris	11	59	2	0.0851549
Thromboxane A2	Hypertension	8	80	2	0.0876665
Fatty Acids	Myocardial Infarction	400	233	75	0.0880719
Dihydrotachysterol	Myocardial Infarction	2	233	2	0.0882203
contrast agent BR1	Ventricular Dysfunction, Left	2	47	1	0.0885615
Dietary Fats	Heart Failure, Diastolic	47	2	1	0.0885615
Platelet Activating Factor	Myocardial Ischemia	10	138	3	0.0888802
Lipids	Carotid Artery Diseases	178	3	2	0.0889176
Cholesterol, HDL	Cardiovascular Diseases	36	93	5	0.0893559
Fatty Acids, Nonesterified	Cardiomyopathy, Hypertrophic	111	30	5	0.0895904
4-iodophenyl-9-methylpentadecanoic acid	Myocardial Stunning	6	20	1	0.0909574
3-Hydroxybutyric Acid	Diabetic Angiopathies	6	20	1	0.0909574
Epoprostenol	Myocardial Ischemia	24	138	5	0.0910091
Cholesterol, HDL	Vasculitis	36	3	1	0.0911833
Decanoic Acids	Long QT Syndrome	36	3	1	0.0911833
Cholesterol, LDL	Arterial Occlusive Diseases	36	3	1	0.0911833
Phospholipids	Brain Ischemia	49	2	1	0.0920205
Phospholipid Ethers	Arrhythmias, Cardiac	2	49	1	0.0920205
Ergocalciferols	Arrhythmias, Cardiac	2	49	1	0.0920205
3,5-diiodothyropropionic acid	Arrhythmias, Cardiac	2	49	1	0.0920205
Linoleic Acids	Cardiovascular Diseases	7	93	2	0.0926101
Apolipoproteins B	Cardiovascular Diseases	7	93	2	0.0926101
Fish Oils	Tachycardia	21	6	1	0.0950469
Fatty Acids	Cardiomyopathy, Dilated	400	36	15	0.0955761
Decanoic Acids	Myocardial Stunning	36	20	2	0.0956249
Cholesterol, LDL	Diabetic Angiopathies	36	20	2	0.0956249
Fatty Acids, Omega-3	Stroke	38	3	1	0.0958098
Plant Oils	Death, Sudden, Cardiac	5	25	1	0.0961316
Plant Oils	Hypertrophy, Left Ventricular	5	25	1	0.0961316
8-epi-prostaglandin F2alpha	Death, Sudden, Cardiac	5	25	1	0.0961316
Calcifediol	Hypertrophy, Left Ventricular	5	25	1	0.0961316
Dinoprostone	Ventricular Fibrillation	12	11	1	0.0963379
Apolipoproteins E	Aortic Aneurysm, Abdominal	52	2	1	0.0971762
Eicosanoic Acids	Hypertension	1	80	1	0.0981197
gamma-Linolenic Acid	Hypertension	1	80	1	0.0981197
Prostaglandins A, Synthetic	Hypertension	1	80	1	0.0981197
Prostaglandins, Synthetic	Hypertension	1	80	1	0.0981197
Erucic Acids	Hypertension	1	80	1	0.0981197
erucic acid	Hypertension	1	80	1	0.0981197
Phosphatidic Acids	Hypertension	1	80	1	0.0981197
Phosphatidylethanolamines	Thrombosis	5	26	1	0.099608
Lipoproteins, LDL	Arterial Occlusive Diseases	40	3	1	0.100407
Lipoproteins, LDL	Aortic Valve Insufficiency	40	3	1	0.100407
Lipoproteins, LDL	Heart Valve Diseases	40	3	1	0.100407
Lipoproteins, LDL	Cerebrovascular Disorders	40	3	1	0.100407
Lipoproteins, LDL	Pericardial Effusion	40	3	1	0.100407
Calcitriol	Cardiomegaly	2	54	1	0.100592
2-(2-(4-phenoxy-2-propylphenoxy)ethyl)indole-5-acetic acid	Cardiomegaly	2	54	1	0.100592
phosphatidylethanolamine	Cardiomegaly	2	54	1	0.100592
11,12-epoxy-5,8,14-eicosatrienoic acid	Cardiomegaly	2	54	1	0.100592
14,15-epoxy-5,8,11-eicosatrienoic acid	Cardiomegaly	2	54	1	0.100592
20-hydroxy-5,8,11,14-eicosatetraenoic acid	Cardiomegaly	2	54	1	0.100592
Butter	Arteriosclerosis	1	84	1	0.102586
1-palmitoyl-2-oleoylphosphatidylcholine	Arteriosclerosis	1	84	1	0.102586
cholesteryl linoleate	Arteriosclerosis	1	84	1	0.102586
Apolipoprotein E3	Arteriosclerosis	1	84	1	0.102586
carbon-11 acetate	Myocardial Stunning	7	20	1	0.103226
Apolipoprotein A-I	Ventricular Fibrillation	13	11	1	0.103321
Alprostadil	Hypertension	9	80	2	0.103614
Dinoprostone	Coronary Vasospasm	12	12	1	0.103902
Dinoprost	Reperfusion Injury	9	16	1	0.104452
Propionates	Myocardial Infarction	10	233	4	0.104973
Acetates	Aortic Valve Insufficiency	42	3	1	0.104975
Acetates	Aortic Valve Stenosis	42	3	1	0.104975
Acetates	Aortic Diseases	42	3	1	0.104975
Atorvastatin	Coronary Artery Disease	16	98	3	0.106477
Lipoproteins	Coronary Artery Disease	70	98	8	0.106522
Lipoproteins, LDL	Atherosclerosis	40	64	4	0.106556
Fats	Hypertrophy, Left Ventricular	31	25	2	0.106705
Fatty Acids	Angina Pectoris	400	59	22	0.107904
Prostaglandins E, Synthetic	Angina Pectoris	2	59	1	0.109055
Decanoates	Cardiomyopathies	1	90	1	0.109223
Sphingomyelins	Cardiomyopathies	1	90	1	0.109223
pentadecanoic acid	Cardiomyopathies	1	90	1	0.109223
Prostaglandins	Arterial Occlusive Diseases	44	3	1	0.109514
Alprostadil	Angina, Unstable	9	17	1	0.110211
Diglycerides	Hypertrophy, Left Ventricular	6	25	1	0.111196
Endocannabinoids	Cardiovascular Diseases	8	93	2	0.111381
Dinoprostone	Myocarditis	12	13	1	0.111399
Heptanoic Acids	Myocarditis	12	13	1	0.111399
Cod Liver Oil	Cardiovascular Diseases	1	93	1	0.112514
Linoleic Acid	Cardiovascular Diseases	1	93	1	0.112514
docosapentaenoic acid	Cardiovascular Diseases	1	93	1	0.112514
tricaprin	Cardiovascular Diseases	1	93	1	0.112514
Mycophenolic Acid	Cardiomyopathy, Dilated	4	36	1	0.112615
Cholesterol, HDL	Cardiomyopathy, Alcoholic	36	4	1	0.112615
Decanoic Acids	Angina Pectoris, Variant	36	4	1	0.112615
iodofiltic acid	Cardiomyopathies	198	90	17	0.113199
Platelet Activating Factor	Reperfusion Injury	10	16	1	0.114243
Lysophosphatidylcholines	Thrombosis	6	26	1	0.115182
Stearic Acids	Myocardial Reperfusion Injury	2	63	1	0.11575
Ergocalciferols	Myocardial Reperfusion Injury	2	63	1	0.11575
Leukotriene B4	Myocardial Reperfusion Injury	2	63	1	0.11575
3,5-diiodothyropropionic acid	Myocardial Reperfusion Injury	2	63	1	0.11575
11,12-epoxy-5,8,14-eicosatrienoic acid	Myocardial Reperfusion Injury	2	63	1	0.11575
14,15-epoxy-5,8,11-eicosatrienoic acid	Myocardial Reperfusion Injury	2	63	1	0.11575
Fatty Acids, Nonesterified	Heart Diseases	111	106	12	0.116028
Dietary Fats	Arterial Occlusive Diseases	47	3	1	0.116268
Lipoproteins, HDL	Hypertension, Pulmonary	23	7	1	0.116969
Cholesterol, LDL	Ventricular Dysfunction, Left	36	47	3	0.117318
Glycosphingolipids	Atherosclerosis	2	64	1	0.117413
Fluvastatin	Atherosclerosis	2	64	1	0.117413
thermozymocidin	Atherosclerosis	2	64	1	0.117413
Trans Fatty Acids	Atherosclerosis	2	64	1	0.117413
High-Density Lipoproteins, Pre-beta	Coronary Artery Disease	1	98	1	0.117959
glyceryl 2-arachidonate	Coronary Artery Disease	1	98	1	0.117959
Lysophospholipids	Heart Defects, Congenital	13	13	1	0.119399
Apolipoprotein A-I	Myocarditis	13	13	1	0.119399
2-tetradecylglycidic acid	Heart Failure	1	100	1	0.120123
candoxatril	Heart Failure	1	100	1	0.120123
Glycosylphosphatidylinositols	Heart Failure	1	100	1	0.120123
Phosphatidic Acids	Heart Failure	1	100	1	0.120123
Lipoproteins, LDL	Cardiovascular Diseases	40	93	5	0.120463
Phospholipids	Aortic Diseases	49	3	1	0.120736
Fatty Acids, Omega-6	Arrhythmias, Cardiac	3	49	1	0.120736
Lysophospholipids	Myocardial Reperfusion Injury	13	63	2	0.120776
Triglycerides	Angina Pectoris	120	59	8	0.120914
Epoprostenol	Hypertension, Pulmonary	24	7	1	0.121498
Acetates	Myocardial Stunning	42	20	2	0.121711
Cardiolipins	Diabetic Cardiomyopathies	16	11	1	0.12392
Lipids	Vascular Diseases	178	4	2	0.124242
Cholesterol	Arterial Occlusive Diseases	222	3	2	0.124931
Cholesterol	Intracranial Arteriosclerosis	222	3	2	0.124931
Cholesterol	Thromboembolism	222	3	2	0.124931
Cholesterol	Pericardial Effusion	222	3	2	0.124931
Glycerophosphates	Heart Diseases	1	106	1	0.126567
Lipopeptides	Heart Diseases	1	106	1	0.126567
Pam(3)CSK(4) peptide	Heart Diseases	1	106	1	0.126567
Lipoproteins	Diabetic Retinopathy	70	2	1	0.127305
Lipoproteins	Multiple Myeloma	70	2	1	0.127305
Apolipoproteins E	Aortic Diseases	52	3	1	0.127384
Acetates	Bundle-Branch Block	42	4	1	0.12941
iodofiltic acid	Cardiomyopathy, Dilated	198	36	8	0.130503
Lipoproteins, HDL	Bradycardia	23	8	1	0.130554
17-iodoheptadecanoic acid	Angina, Unstable	11	17	1	0.130672
4-iodophenyl-9-methylpentadecanoic acid	Cardiomyopathy, Hypertrophic	6	30	1	0.130921
Eicosapentaenoic Acid	Cardiovascular Diseases	9	93	2	0.131011
Phosphatidylinositols	Cardiomegaly	3	54	1	0.131782
Hydroxyeicosatetraenoic Acids	Cardiomegaly	3	54	1	0.131782
Fatty Acids, Nonesterified	Pericarditis, Constrictive	111	1	1	0.131883
Fatty Acids, Nonesterified	Tuberculosis, Cardiovascular	111	1	1	0.131883
Fatty Acids, Nonesterified	Microvascular Angina	111	1	1	0.131883
Fatty Acids, Nonesterified	Heart Septal Defects	111	1	1	0.131883
Fatty Acids, Nonesterified	Cardio-Renal Syndrome	111	1	1	0.131883
Docosahexaenoic Acids	Reperfusion Injury	12	16	1	0.133485
14-fluoro-6-thiaheptadecanoic acid	Cardiomyopathy, Dilated	5	36	1	0.133528
Fatty Acids, Monounsaturated	Cardiomyopathy, Dilated	5	36	1	0.133528
Ceramides	Cardiomyopathy, Dilated	5	36	1	0.133528
Palmitates	Cardiomyopathy, Dilated	25	36	2	0.134285
Prostaglandins	Hyperemia	44	4	1	0.134924
Prostaglandins	Angina Pectoris, Variant	44	4	1	0.134924
Prostaglandins	Vascular Diseases	44	4	1	0.134924
Prostaglandins	Essential Hypertension	44	4	1	0.134924
Arachidonic Acid	Heart Defects, Congenital	15	13	1	0.135169
Epoprostenol	Hypotension	24	8	1	0.135567
Atorvastatin	Myocardial Infarction	16	233	5	0.137781
Apolipoproteins B	Myocardial Infarction	7	233	3	0.137797
Phosphatidylcholines	Myocardial Infarction	7	233	3	0.137797
Lipoprotein(a)	Myocardial Infarction	7	233	3	0.137797
Propionates	Diabetic Angiopathies	10	20	1	0.139002
Platelet Activating Factor	Myocardial Stunning	10	20	1	0.139002
3-Hydroxybutyric Acid	Myocardial Ischemia	6	138	2	0.139385
Membrane Lipids	Death, Sudden, Cardiac	8	25	1	0.140548
Triglycerides	Eisenmenger Complex	120	1	1	0.14133
Triglycerides	Tetralogy of Fallot	120	1	1	0.14133
Triglycerides	Pregnancy Complications, Cardiovascular	120	1	1	0.14133
Cardiolipins	Heart Defects, Congenital	16	13	1	0.14294
Atorvastatin	Myocarditis	16	13	1	0.14294
Cholesterol Esters	Ventricular Dysfunction, Left	4	47	1	0.143116
Apolipoprotein B-100	Ventricular Dysfunction, Left	4	47	1	0.143116
Fatty Acids, Essential	Hypertension	2	80	1	0.143466
Prostaglandins E, Synthetic	Hypertension	2	80	1	0.143466
Prostaglandins F, Synthetic	Hypertension	2	80	1	0.143466
Cyclohexanols	Hypertension	2	80	1	0.143466
Venlafaxine Hydrochloride	Hypertension	2	80	1	0.143466
phosphatidylethanolamine	Hypertension	2	80	1	0.143466
monolysocardiolipin	Hypertension	2	80	1	0.143466
Omacor	Hypertension	2	80	1	0.143466
Propionates	Cardiomyopathies	10	90	2	0.144048
Lysophospholipids	Myocardial Ischemia	13	138	3	0.144515
iodofiltic acid	Angina Pectoris, Variant	198	4	2	0.145683
iodofiltic acid	Ventricular Dysfunction, Right	198	4	2	0.145683
Fatty Acids, Omega-3	Hypertrophy, Left Ventricular	38	25	2	0.145696
Lipopolysaccharides	Tachycardia	34	6	1	0.146342
Fatty Acids, Nonesterified	Cardiomyopathy, Dilated	111	36	5	0.14797
carbon-11 acetate	Cardiomyopathy, Hypertrophic	7	30	1	0.148125
Phospholipids	Cardiomyopathy, Alcoholic	49	4	1	0.148525
Phospholipids	Vascular Diseases	49	4	1	0.148525
Phospholipids	Cardiotoxicity	49	4	1	0.148525
Prostaglandins E	Arrhythmias, Cardiac	4	49	1	0.148525
Heptanol	Arrhythmias, Cardiac	4	49	1	0.148525
Palmitic Acids	Coronary Disease	17	352	7	0.149661
Fatty Acids, Essential	Arteriosclerosis	2	84	1	0.149818
Apolipoproteins	Arteriosclerosis	2	84	1	0.149818
Ergocalciferols	Arteriosclerosis	2	84	1	0.149818
Apolipoprotein A-II	Arteriosclerosis	2	84	1	0.149818
Oleic Acids	Myocardial Reperfusion Injury	3	63	1	0.151231
1-Butanol	Myocardial Reperfusion Injury	3	63	1	0.151231
Acetates	Cardiac Complexes, Premature	42	5	1	0.153164
Thioctic Acid	Cardiomyopathy, Dilated	6	36	1	0.153935
Cholesterol, HDL	Atrial Fibrillation	36	6	1	0.153935
Eicosanoids	Death, Sudden, Cardiac	9	25	1	0.154845
Eicosapentaenoic Acid	Hypertrophy, Left Ventricular	9	25	1	0.154845
Dinoprost	Death, Sudden, Cardiac	9	25	1	0.154845
Fatty Acids	Heart Failure	400	100	33	0.157819
Cholecalciferol	Cardiomyopathies	2	90	1	0.15923
2-(2-(4-phenoxy-2-propylphenoxy)ethyl)indole-5-acetic acid	Cardiomyopathies	2	90	1	0.15923
monolysocardiolipin	Cardiomyopathies	2	90	1	0.15923
20-hydroxy-5,8,11,14-eicosatetraenoic acid	Cardiomyopathies	2	90	1	0.15923
Lipid A	Myocardial Ischemia	1	138	1	0.159768
monophosphoryl lipid A	Myocardial Ischemia	1	138	1	0.159768
Dietary Fats, Unsaturated	Myocardial Ischemia	1	138	1	0.159768
capsazepine	Myocardial Ischemia	1	138	1	0.159768
Caproates	Myocardial Ischemia	1	138	1	0.159768
caprolactone	Myocardial Ischemia	1	138	1	0.159768
(13-(2-(butylamino)-2-oxoacetamido)tridec-8(Z)-enoic acid)	Myocardial Ischemia	1	138	1	0.159768
(13-(3-propylureido)tridec-8-enoic acid)	Myocardial Ischemia	1	138	1	0.159768
14,15-eicosa-5-enoic acid	Myocardial Ischemia	1	138	1	0.159768
Eicosapentaenoic Acid	Thrombosis	9	26	1	0.160249
Fatty Acids, Omega-3	Atrial Fibrillation	38	6	1	0.161451
Lipofuscin	Cardiomegaly	4	54	1	0.161871
Heptanol	Cardiomegaly	4	54	1	0.161871
8,11,14-Eicosatrienoic Acid	Cardiomegaly	4	54	1	0.161871
Fats, Unsaturated	Coronary Disease	2	352	2	0.16233
Triolein	Coronary Disease	2	352	2	0.16233
Atorvastatin	Myocardial Reperfusion Injury	16	63	2	0.1626
Trans Fatty Acids	Cardiovascular Diseases	2	93	1	0.163883
Linoleic Acids, Conjugated	Cardiovascular Diseases	2	93	1	0.163883
Lipoproteins	Heart Neoplasms	70	3	1	0.165982
Lipoproteins	Embolism, Fat	70	3	1	0.165982
Acetates	Hypertrophy, Left Ventricular	42	25	2	0.169017
14-fluoro-6-thiaheptadecanoic acid	Ventricular Dysfunction, Left	5	47	1	0.169131
Ceramides	Ventricular Dysfunction, Left	5	47	1	0.169131
margaric acid	Myocardial Infarction	8	233	3	0.171506
Thromboxane A2	Myocardial Infarction	8	233	3	0.171506
6-Ketoprostaglandin F1 alpha	Myocardial Infarction	8	233	3	0.171506
Thromboxane B2	Myocardial Infarction	8	233	3	0.171506
Fats, Unsaturated	Coronary Artery Disease	2	98	1	0.171563
Triolein	Coronary Artery Disease	2	98	1	0.171563
Glycerides	Coronary Artery Disease	2	98	1	0.171563
anandamide	Coronary Artery Disease	2	98	1	0.171563
Cholesterol	Essential Hypertension	222	4	2	0.171951
Fatty Acids	Cardiomegaly	400	54	19	0.172171
5-hydroxydecanoic acid	Myocardial Stunning	13	20	1	0.173285
monolysocardiolipin	Heart Failure	2	100	1	0.174609
thermozymocidin	Heart Failure	2	100	1	0.174609
tetralinoleoylcardiolipin	Heart Failure	2	100	1	0.174609
3,5-diiodothyropropionic acid	Heart Failure	2	100	1	0.174609
Omacor	Heart Failure	2	100	1	0.174609
Phospholipids	Cardiac Complexes, Premature	49	5	1	0.17542
Plant Oils	Arrhythmias, Cardiac	5	49	1	0.17542
Fatty Acids, Monounsaturated	Arrhythmias, Cardiac	5	49	1	0.17542
Decanoic Acids	Cardiomyopathy, Hypertrophic	36	30	2	0.175565
Palmitates	Coronary Disease	25	352	9	0.175744
14-fluoro-6-thiaheptadecanoic acid	Coronary Disease	5	352	3	0.176961
Palmitic Acid	Myocardial Infarction	13	233	4	0.181567
Hydroxybutyrates	Heart Diseases	2	106	1	0.183657
methyl 2-tetradecylglycidate	Heart Diseases	2	106	1	0.183657
Ergocalciferols	Heart Diseases	2	106	1	0.183657
chloroacetic acid	Heart Diseases	2	106	1	0.183657
phosphatidylethanolamine	Heart Diseases	2	106	1	0.183657
Fluvastatin	Heart Diseases	2	106	1	0.183657
Butanols	Heart Diseases	2	106	1	0.183657
Lipopolysaccharides	Hypotension	34	8	1	0.183967
Leukotrienes	Myocardial Reperfusion Injury	4	63	1	0.185267
Capsaicin	Myocardial Reperfusion Injury	4	63	1	0.185267
Heptanol	Myocardial Reperfusion Injury	4	63	1	0.185267
Phosphatidylinositols	Hypertension	3	80	1	0.186505
alpha-Linolenic Acid	Hypertension	3	80	1	0.186505
Fatty Acids, Omega-6	Hypertension	3	80	1	0.186505
Lipids	Angina Pectoris	178	59	10	0.187316
Lipoproteins, HDL	Arrhythmias, Cardiac	23	49	2	0.187808
Apolipoprotein B-100	Atherosclerosis	4	64	1	0.187817
Prostaglandins	Arrhythmias, Cardiac	44	49	3	0.188323
Epoprostenol	Coronary Vasospasm	24	12	1	0.189544
Lipoproteins, LDL	Hypertension, Pulmonary	40	7	1	0.190512
Phosphatidylethanolamines	Cardiomegaly	5	54	1	0.1909
Fatty Acids, Nonesterified	Ventricular Dysfunction	111	2	1	0.191097
Fatty Acids	Coronary Stenosis	400	2	2	0.193172
Fatty Acids	Heart Failure, Diastolic	400	2	2	0.193172
Docosahexaenoic Acids	Cardiovascular Diseases	12	93	2	0.193484
Butyrates	Ventricular Dysfunction, Left	6	47	1	0.194341
Diglycerides	Ventricular Dysfunction, Left	6	47	1	0.194341
Thioctic Acid	Ventricular Dysfunction, Left	6	47	1	0.194341
Docosahexaenoic Acids	Hypertrophy, Left Ventricular	12	25	1	0.196272
Lipids	Cryoglobulinemia	178	1	1	0.198674
Lipids	Rheumatic Heart Disease	178	1	1	0.198674
Lipids	Giant Cell Arteritis	178	1	1	0.198674
Lipids	Scurvy	178	1	1	0.198674
Lipids	Noonan Syndrome	178	1	1	0.198674
Lipids	Turner Syndrome	178	1	1	0.198674
Dietary Fats	Death, Sudden, Cardiac	47	25	2	0.198855
Membrane Lipids	Myocardial Ischemia	8	138	2	0.200739
Thromboxane A2	Myocardial Ischemia	8	138	2	0.200739
Phospholipids	Heart Arrest	49	6	1	0.201448
Phospholipids	Atrial Fibrillation	49	6	1	0.201448
Lipoproteins	Embolism	70	4	1	0.202923
Docosahexaenoic Acids	Thrombosis	12	26	1	0.202939
Triglycerides	Cardiomyopathies	120	90	10	0.20382
Triglycerides	Diabetic Retinopathy	120	2	1	0.204261
Triglycerides	Mitral Valve Insufficiency	120	2	1	0.204261
Fatty Acids, Nonesterified	Diabetic Angiopathies	111	20	3	0.205907
Plant Oils	Angina Pectoris	5	59	1	0.206041
Phosphatidylinositols	Cardiomyopathies	3	90	1	0.2064
Oleic Acids	Cardiomyopathies	3	90	1	0.2064
Cholesterol, VLDL	Cardiomyopathies	3	90	1	0.2064
15-Hydroxy-11 alpha,9 alpha-(epoxymethano)prosta-5,13-dienoic Acid	Cardiomyopathies	3	90	1	0.2064
Hydroxyeicosatetraenoic Acids	Cardiomyopathies	3	90	1	0.2064
Palmitates	Cardiomyopathies	25	90	3	0.207664
Atorvastatin	Myocardial Ischemia	16	138	3	0.208365
Heptanoic Acids	Coronary Artery Disease	12	98	2	0.208436
Lysophospholipids	Hypertrophy, Left Ventricular	13	25	1	0.209607
Arachidonic Acid	Hypertension	15	80	2	0.210302
Lipoproteins, LDL	Bradycardia	40	8	1	0.211557
Cholesterol, LDL	Coronary Thrombosis	36	9	1	0.212245
Phosphatidylinositols	Cardiovascular Diseases	3	93	1	0.212249
alpha-Linolenic Acid	Cardiovascular Diseases	3	93	1	0.212249
Fish Oils	Reperfusion Injury	21	16	1	0.214759
iodofiltic acid	Coronary Vessel Anomalies	198	1	1	0.217121
iodofiltic acid	Kearns-Sayre Syndrome	198	1	1	0.217121
iodofiltic acid	MELAS Syndrome	198	1	1	0.217121
iodofiltic acid	Sick Sinus Syndrome	198	1	1	0.217121
iodofiltic acid	Aortic Valve Prolapse	198	1	1	0.217121
8-epi-prostaglandin F2alpha	Myocardial Reperfusion Injury	5	63	1	0.217917
carbon-11 acetate	Ventricular Dysfunction, Left	7	47	1	0.21877
sphingosine 1-phosphate	Cardiomegaly	6	54	1	0.218905
Acetates	Hypotension	42	8	1	0.220523
Palmitates	Myocardial Ischemia	25	138	4	0.220704
8-epi-prostaglandin F2alpha	Atherosclerosis	5	64	1	0.220854
Phospholipids	Thrombosis	49	26	2	0.222591
Cholesterol, Dietary	Arteriosclerosis	15	84	2	0.225156
Decanoic Acids	Myocardial Infarction	36	233	8	0.225315
Fatty Acids, Omega-6	Heart Failure	3	100	1	0.22569
15-Hydroxy-11 alpha,9 alpha-(epoxymethano)prosta-5,13-dienoic Acid	Heart Failure	3	100	1	0.22569
Hydroxyeicosatetraenoic Acids	Heart Failure	3	100	1	0.22569
Cholesterol, LDL	Coronary Artery Disease	36	98	4	0.226127
Thromboxanes	Hypertension	4	80	1	0.227356
Apolipoproteins E	Death, Sudden, Cardiac	52	25	2	0.229149
contrast agent BR1	Myocardial Ischemia	2	138	1	0.229745
Alprostadil	Myocardial Ischemia	9	138	2	0.232426
Phospholipids	Coronary Artery Disease	49	98	5	0.23293
Cholesterol, Dietary	Death, Sudden, Cardiac	15	25	1	0.235594
Lipoproteins, VLDL	Angina Pectoris	6	59	1	0.235927
3-Hydroxybutyric Acid	Angina Pectoris	6	59	1	0.235927
Phosphatidylethanolamines	Myocardial Infarction	5	233	2	0.235952
Lipofuscin	Arteriosclerosis	4	84	1	0.236877
Oils	Arteriosclerosis	4	84	1	0.236877
Cholesterol Esters	Arteriosclerosis	4	84	1	0.236877
Triglycerides	Diabetic Angiopathies	120	20	3	0.2369
alpha-Linolenic Acid	Heart Diseases	3	106	1	0.236984
Cholesterol, VLDL	Heart Diseases	3	106	1	0.236984
15-Hydroxy-11 alpha,9 alpha-(epoxymethano)prosta-5,13-dienoic Acid	Heart Diseases	3	106	1	0.236984
1-Butanol	Heart Diseases	3	106	1	0.236984
Lipopolysaccharides	Heart Diseases	34	106	4	0.237187
Cholesterol	Arteriosclerosis Obliterans	222	1	1	0.238429
Cholesterol	Rheumatic Heart Disease	222	1	1	0.238429
Cholesterol	Scurvy	222	1	1	0.238429
Cholesterol	Intermittent Claudication	222	1	1	0.238429
Cholesterol	Heart Rupture	222	1	1	0.238429
Cholesterol	Coronary Occlusion	222	1	1	0.238429
Cholesterol	Anterior Wall Myocardial Infarction	222	1	1	0.238429
Cholesterol	Pregnancy Complications, Cardiovascular	222	1	1	0.238429
Lipids	Diabetic Angiopathies	178	20	4	0.240746
Apolipoproteins E	Thrombosis	52	26	2	0.241559
Cholesterol, Dietary	Thrombosis	15	26	1	0.243384
Arachidonic Acid	Thrombosis	15	26	1	0.243384
Apolipoproteins B	Cardiomegaly	7	54	1	0.245924
Fatty Acids, Nonesterified	Heart Block	111	3	1	0.246238
Plasmalogens	Myocardial Infarction	1	233	1	0.247905
Maxepa	Myocardial Infarction	1	233	1	0.247905
mustard oil	Myocardial Infarction	1	233	1	0.247905
F2-Isoprostanes	Myocardial Infarction	1	233	1	0.247905
Ceroid	Myocardial Infarction	1	233	1	0.247905
zodin	Myocardial Infarction	1	233	1	0.247905
Butyric Acid	Myocardial Infarction	1	233	1	0.247905
(13-(2-(butylamino)-2-oxoacetamido)tridec-8(Z)-enoic acid)	Myocardial Infarction	1	233	1	0.247905
(13-(3-propylureido)tridec-8-enoic acid)	Myocardial Infarction	1	233	1	0.247905
14,15-eicosa-5-enoic acid	Myocardial Infarction	1	233	1	0.247905
diethoxyphosphoryloxymethyl butanoate	Myocardial Infarction	1	233	1	0.247905
Neuroprostanes	Myocardial Infarction	1	233	1	0.247905
Glycerophospholipids	Myocardial Infarction	1	233	1	0.247905
polyethylene glycol-distearoylphosphatidylethanolamine	Myocardial Infarction	1	233	1	0.247905
Cardiolipins	Hypertrophy, Left Ventricular	16	25	1	0.248253
Atorvastatin	Hypertrophy, Left Ventricular	16	25	1	0.248253
Cholesterol, HDL	Ventricular Fibrillation	36	11	1	0.248811
Lipids	Atherosclerosis	178	64	10	0.248976
Butyrates	Myocardial Reperfusion Injury	6	63	1	0.24924
3-Hydroxybutyric Acid	Myocardial Reperfusion Injury	6	63	1	0.24924
Thioctic Acid	Myocardial Reperfusion Injury	6	63	1	0.24924
Oils	Cardiomyopathies	4	90	1	0.250896
25-Hydroxyvitamin D 2	Cardiomyopathies	4	90	1	0.250896
Membrane Lipids	Arrhythmias, Cardiac	8	49	1	0.25102
Diglycerides	Atherosclerosis	6	64	1	0.252526
Cardiolipins	Thrombosis	16	26	1	0.256387
Lipofuscin	Cardiovascular Diseases	4	93	1	0.25779
25-Hydroxyvitamin D 2	Cardiovascular Diseases	4	93	1	0.25779
Fish Oils	Myocardial Infarction	21	233	5	0.258734
Cholesterol, LDL	Coronary Disease	36	352	11	0.259648
Palmitic Acids	Hypertrophy, Left Ventricular	17	25	1	0.260694
iodofiltic acid	Death, Sudden, Cardiac	198	25	5	0.260842
Triglycerides	Arterial Occlusive Diseases	120	3	1	0.262545
Triglycerides	Heart Valve Diseases	120	3	1	0.262545
Triglycerides	Pericardial Effusion	120	3	1	0.262545
Triglycerides	Long QT Syndrome	120	3	1	0.262545
Plant Oils	Hypertension	5	80	1	0.266132
SRS-A	Hypertension	5	80	1	0.266132
Phosphatidylethanolamines	Hypertension	5	80	1	0.266132
Lipoproteins, HDL	Myocardial Reperfusion Injury	23	63	2	0.266172
Decanoic Acids	Coronary Vasospasm	36	12	1	0.266435
Heptanoic Acids	Cardiomyopathy, Dilated	12	36	1	0.266435
Triglycerides	Atherosclerosis	120	64	7	0.26715
Apolipoproteins E	Coronary Artery Disease	52	98	5	0.267265
Cardiolipins	Cardiomyopathies	16	90	2	0.268673
Cholesterol Esters	Coronary Artery Disease	4	98	1	0.269111
Apolipoprotein B-100	Coronary Artery Disease	4	98	1	0.269111
25-Hydroxyvitamin D 2	Coronary Artery Disease	4	98	1	0.269111
Lipoproteins, LDL	Diabetic Cardiomyopathies	40	11	1	0.271394
Fatty Acids, Nonesterified	Heart Defects, Congenital	111	13	2	0.27346
Lipid Bilayers	Heart Failure	4	100	1	0.273581
Mycophenolic Acid	Heart Failure	4	100	1	0.273581
Heptanol	Heart Failure	4	100	1	0.273581
Apolipoprotein B-100	Heart Failure	4	100	1	0.273581
25-Hydroxyvitamin D 2	Heart Failure	4	100	1	0.273581
Eicosanoids	Arrhythmias, Cardiac	9	49	1	0.274617
Arachidonic Acids	Arrhythmias, Cardiac	9	49	1	0.274617
Palmitates	Heart Diseases	25	106	3	0.276951
Fatty Acids	Aortic Valve Stenosis	400	3	2	0.279022
Epoprostenol	Myocardial Reperfusion Injury	24	63	2	0.281146
Lipids	Raynaud Disease	178	2	1	0.282604
Lipids	Pulmonary Embolism	178	2	1	0.282604
Lipids	Multiple Myeloma	178	2	1	0.282604
Lipids	Carotid Stenosis	178	2	1	0.282604
Lipids	Bradycardia	178	8	2	0.282845
Phosphatidylcholines	Atherosclerosis	7	64	1	0.282892
Palmitic Acid	Cardiomyopathy, Dilated	13	36	1	0.283635
Lysophospholipids	Cardiomyopathy, Dilated	13	36	1	0.283635
Arachidonic Acid	Heart Failure	15	100	2	0.284644
Fatty Acids, Nonesterified	Angina Pectoris	111	59	6	0.285279
Lipofuscin	Heart Diseases	4	106	1	0.286796
Leukotrienes	Heart Diseases	4	106	1	0.286796
Apolipoprotein B-100	Heart Diseases	4	106	1	0.286796
Epoprostenol	Myocardial Stunning	24	20	1	0.287242
Cardiolipins	Cardiomyopathy, Hypertrophic	16	30	1	0.288006
Apolipoproteins E	Coronary Thrombosis	52	9	1	0.288226
Butyrates	Myocardial Infarction	6	233	2	0.288365
margaric acid	Angina Pectoris	8	59	1	0.292314
6-Ketoprostaglandin F1 alpha	Angina Pectoris	8	59	1	0.292314
Thromboxane B2	Angina Pectoris	8	59	1	0.292314
Calcifediol	Cardiomyopathies	5	90	1	0.292872
Oleic Acids	Myocardial Ischemia	3	138	1	0.293856
Acetic Acid	Myocardial Ischemia	3	138	1	0.293856
Cholesterol, VLDL	Myocardial Ischemia	3	138	1	0.293856
Phosphatidylserines	Myocardial Ischemia	3	138	1	0.293856
Eicosanoids	Cardiomegaly	9	54	1	0.297143
Arachidonic Acids	Cardiomegaly	9	54	1	0.297143
Dinoprost	Cardiomegaly	9	54	1	0.297143
Lipopolysaccharides	Ventricular Dysfunction, Left	34	47	2	0.299904
Calcifediol	Cardiovascular Diseases	5	93	1	0.300671
Lipoproteins, VLDL	Hypertension	6	80	1	0.302939
Butyrates	Hypertension	6	80	1	0.302939
Lipoproteins	Hypertension, Pulmonary	70	7	1	0.304093
Phospholipids	Arteriosclerosis	49	84	4	0.306099
Cholesterol, Dietary	Heart Diseases	15	106	2	0.306755
iodofiltic acid	Pulmonary Embolism	198	2	1	0.307227
iodofiltic acid	Multiple Myeloma	198	2	1	0.307227
Lipoproteins	Angina Pectoris	70	59	4	0.307448
Atorvastatin	Heart Failure	16	100	2	0.307985
Thromboxane A2	Myocardial Reperfusion Injury	8	63	1	0.308117
6-Ketoprostaglandin F1 alpha	Myocardial Reperfusion Injury	8	63	1	0.308117
Dietary Fats	Ventricular Fibrillation	47	11	1	0.309165
Fatty Acids, Nonesterified	Arrhythmias, Cardiac	111	49	5	0.309373
Endocannabinoids	Atherosclerosis	8	64	1	0.312007
Prostaglandins	Coronary Vasospasm	44	12	1	0.313309
8-epi-prostaglandin F2alpha	Coronary Artery Disease	5	98	1	0.313448
Calcifediol	Coronary Artery Disease	5	98	1	0.313448
Oils	Coronary Disease	4	352	2	0.314393
Lipid Peroxides	Arteriosclerosis	6	84	1	0.314927
Lysophosphatidylcholines	Arteriosclerosis	6	84	1	0.314927
Triglycerides	Cardiomyopathy, Alcoholic	120	4	1	0.316527
Fish Oils	Thrombosis	21	26	1	0.318015
Fatty Acids, Monounsaturated	Heart Failure	5	100	1	0.318482
Ceramides	Heart Failure	5	100	1	0.318482
Calcifediol	Heart Failure	5	100	1	0.318482
Eicosapentaenoic Acid	Angina Pectoris	9	59	1	0.318902
Phospholipids	Diabetic Cardiomyopathies	49	11	1	0.319563
Heptanoic Acids	Myocardial Infarction	12	233	3	0.320726
Acetates	Heart Defects, Congenital	42	13	1	0.320852
Cholesterol, HDL	Ventricular Dysfunction, Left	36	47	2	0.322206
Heptanoic Acids	Myocardial Ischemia	12	138	2	0.327918
Heptanoic Acids	Ventricular Dysfunction, Left	12	47	1	0.330047
Lipoproteins, HDL	Hypertrophy, Left Ventricular	23	25	1	0.330986
Cardiolipins	Heart Diseases	16	106	2	0.331268
Dietary Fats	Coronary Disease	47	352	13	0.332352
Lipoproteins, VLDL	Cardiomyopathies	6	90	1	0.332471
Diglycerides	Cardiomyopathies	6	90	1	0.332471
Atorvastatin	Cardiomyopathy, Dilated	16	36	1	0.332793
Phosphatidylethanolamines	Heart Diseases	5	106	1	0.333328
Ceramides	Heart Diseases	5	106	1	0.333328
Dietary Fats	Atherosclerosis	47	64	3	0.33437
Apolipoproteins E	Diabetic Cardiomyopathies	52	11	1	0.334844
Cholesterol	Shock, Cardiogenic	222	2	1	0.335309
Cholesterol	Pulmonary Embolism	222	2	1	0.335309
Cholesterol	Peripheral Vascular Diseases	222	2	1	0.335309
Cholesterol	Venous Thrombosis	222	2	1	0.335309
Cholesterol	Carotid Stenosis	222	2	1	0.335309
Cholesterol	Mitral Valve Insufficiency	222	2	1	0.335309
Cholesterol	Cerebral Amyloid Angiopathy	222	2	1	0.335309
Dinoprost	Myocardial Reperfusion Injury	9	63	1	0.335775
Triglycerides	Cardiomyopathy, Dilated	120	36	4	0.337932
Lipoproteins	Hypertrophy, Left Ventricular	70	25	2	0.338079
Cholesterol, HDL	Arrhythmias, Cardiac	36	49	2	0.339244
Dinoprost	Atherosclerosis	9	64	1	0.339922
Decanoates	Coronary Disease	1	352	1	0.340033
lithium hydroxybutyrate	Coronary Disease	1	352	1	0.340033
2-tetradecylglycidic acid	Coronary Disease	1	352	1	0.340033
Caprylates	Coronary Disease	1	352	1	0.340033
lysoplasmalogens	Coronary Disease	1	352	1	0.340033
musk	Coronary Disease	1	352	1	0.340033
Sterols	Coronary Disease	1	352	1	0.340033
2-methyl-4-chlorophenoxy gamma-butyric acid	Coronary Disease	1	352	1	0.340033
Apolipoproteins M	Coronary Disease	1	352	1	0.340033
carbon-11 acetate	Myocardial Infarction	7	233	2	0.34028
Dinoprostone	Arrhythmias, Cardiac	12	49	1	0.340961
Heptanoic Acids	Arrhythmias, Cardiac	12	49	1	0.340961
Fatty Acids, Omega-3	Hypertension	38	80	3	0.340979
Butyrates	Cardiovascular Diseases	6	93	1	0.34105
Lysophosphatidylcholines	Cardiovascular Diseases	6	93	1	0.34105
3-Hydroxybutyric Acid	Cardiovascular Diseases	6	93	1	0.34105
Epoprostenol	Death, Sudden, Cardiac	24	25	1	0.342009
Cholesterol, HDL	Myocardial Infarction	36	233	7	0.344479
Cholesterol, LDL	Myocardial Infarction	36	233	7	0.344479
Fatty Acids, Nonesterified	Cardiac Complexes, Premature	111	5	1	0.345413
Stearic Acids	Myocardial Infarction	2	233	1	0.347673
Leukotriene B4	Myocardial Infarction	2	233	1	0.347673
3,5-diiodothyropropionic acid	Myocardial Infarction	2	233	1	0.347673
Linoleic Acids, Conjugated	Myocardial Infarction	2	233	1	0.347673
Palmitic Acids	Cardiomyopathy, Dilated	17	36	1	0.348398
Apolipoprotein A-I	Ventricular Dysfunction, Left	13	47	1	0.350285
Dietary Fats	Myocarditis	47	13	1	0.350285
Linoleic Acids	Arteriosclerosis	7	84	1	0.350873
Epoprostenol	Thrombosis	24	26	1	0.352427
Thromboxanes	Myocardial Ischemia	4	138	1	0.352596
Capsaicin	Myocardial Ischemia	4	138	1	0.352596
8,11,14-Eicosatrienoic Acid	Myocardial Ischemia	4	138	1	0.352596
Palmitates	Hypertrophy, Left Ventricular	25	25	1	0.352843
Acetates	Heart Diseases	42	106	4	0.355255
Lipids	Heart Neoplasms	178	3	1	0.3577
Lipids	Heart Block	178	3	1	0.3577
Lipids	Intracranial Arteriosclerosis	178	3	1	0.3577
Lipids	Embolism, Fat	178	3	1	0.3577
Lipids	Stroke	178	3	1	0.3577
Lipids	ST Elevation Myocardial Infarction	178	3	1	0.3577
Lipids	Angina, Stable	178	3	1	0.3577
Lipoproteins, LDL	Coronary Disease	40	352	11	0.358276
Palmitic Acid	Myocardial Ischemia	13	138	2	0.359155
Butyrates	Heart Failure	6	100	1	0.360582
Diglycerides	Heart Failure	6	100	1	0.360582
Phospholipids	Myocarditis	49	13	1	0.361672
5-hydroxydecanoic acid	Arrhythmias, Cardiac	13	49	1	0.361672
Fatty Acids	Angina Pectoris, Variant	400	4	2	0.363974
Fatty Acids	Bundle-Branch Block	400	4	2	0.363974
Fatty Acids	Ventricular Dysfunction, Right	400	4	2	0.363974
Triglycerides	Cardiac Complexes, Premature	120	5	1	0.366527
Dinoprostone	Cardiomegaly	12	54	1	0.367416
Fatty Acids	Cerebral Arterial Diseases	400	1	1	0.37246
Fatty Acids	Coronary Vessel Anomalies	400	1	1	0.37246
Fatty Acids	Kearns-Sayre Syndrome	400	1	1	0.37246
Fatty Acids	MELAS Syndrome	400	1	1	0.37246
Fatty Acids	Sick Sinus Syndrome	400	1	1	0.37246
Fatty Acids	Aortic Valve Prolapse	400	1	1	0.37246
Lipid Peroxides	Heart Diseases	6	106	1	0.376798
Lipoproteins, HDL	Arteriosclerosis	23	84	2	0.381594
Cholesterol	Angina Pectoris	222	59	10	0.383347
Lipoproteins, LDL	Arrhythmias, Cardiac	40	49	2	0.384497
iodofiltic acid	Aortic Valve Insufficiency	198	3	1	0.386916
iodofiltic acid	Heart Block	198	3	1	0.386916
iodofiltic acid	Vasculitis	198	3	1	0.386916
Lipids	Thrombosis	178	26	4	0.386959
Fish Oils	Cardiovascular Diseases	21	93	2	0.387548
Acetates	Ventricular Dysfunction, Left	42	47	2	0.387623
Lysophospholipids	Cardiomegaly	13	54	1	0.389216
Apolipoprotein A-I	Cardiomegaly	13	54	1	0.389216
Fatty Acids, Nonesterified	Tachycardia	111	6	1	0.389953
Fatty Acids, Nonesterified	Atrial Fibrillation	111	6	1	0.389953
Docosahexaenoic Acids	Angina Pectoris	12	59	1	0.392732
Lipoprotein(a)	Coronary Artery Disease	7	98	1	0.394144
Cholesterol, LDL	Cardiovascular Diseases	36	93	3	0.394734
Palmitic Acid	Coronary Disease	13	352	4	0.399207
Apolipoproteins B	Heart Failure	7	100	1	0.400057
Lipids	Diabetic Cardiomyopathies	178	11	2	0.401955
Arachidonic Acids	Hypertension	9	80	1	0.402532
Eicosapentaenoic Acid	Hypertension	9	80	1	0.402532
Lipopolysaccharides	Heart Failure	34	100	3	0.404116
Palmitates	Cardiomyopathy, Hypertrophic	25	30	1	0.404304
Endocannabinoids	Cardiomyopathies	8	90	1	0.405076
16-iodo-3-methylhexadecanoic acid	Myocardial Ischemia	5	138	1	0.406417
Lipoproteins	Arrhythmias, Cardiac	70	49	3	0.40701
Cardiolipins	Ventricular Dysfunction, Left	16	47	1	0.407333
Atorvastatin	Ventricular Dysfunction, Left	16	47	1	0.407333
Apolipoproteins E	Cardiovascular Diseases	52	93	4	0.408414
Docosahexaenoic Acids	Myocardial Reperfusion Injury	12	63	1	0.412199
Heptanoic Acids	Myocardial Reperfusion Injury	12	63	1	0.412199
Membrane Lipids	Cardiovascular Diseases	8	93	1	0.414882
Lysophospholipids	Angina Pectoris	13	59	1	0.41549
Heptanoic Acids	Atherosclerosis	12	64	1	0.41696
Eicosanoids	Arteriosclerosis	9	84	1	0.417144
Arachidonic Acids	Arteriosclerosis	9	84	1	0.417144
Phosphatidylcholines	Heart Diseases	7	106	1	0.417409
carbon-11 acetate	Heart Diseases	7	106	1	0.417409
Cholesterol	Heart Valve Diseases	222	3	1	0.419816
Cholesterol	Aortic Diseases	222	3	1	0.419816
Cholesterol	Vasculitis	222	3	1	0.419816
Cholesterol	Carotid Artery Diseases	222	3	1	0.419816
Cholesterol	Angina, Stable	222	3	1	0.419816
Atorvastatin	Arrhythmias, Cardiac	16	49	1	0.419912
iodofiltic acid	Heart Diseases	198	106	15	0.423585
Lipoproteins, LDL	Diabetic Angiopathies	40	20	1	0.424488
Lipids	Hypertension, Renal	178	4	1	0.424896
Lipids	Pulmonary Heart Disease	178	4	1	0.424896
Lipids	Essential Hypertension	178	4	1	0.424896
Lipids	Cardiotoxicity	178	4	1	0.424896
Cholesterol, HDL	Coronary Artery Disease	36	98	3	0.425278
Lipopolysaccharides	Myocardial Reperfusion Injury	34	63	2	0.425888
Cholesterol, Dietary	Cardiomegaly	15	54	1	0.430549
Endocannabinoids	Coronary Artery Disease	8	98	1	0.430829
Propionates	Hypertension	10	80	1	0.432424
Prostaglandins F	Myocardial Infarction	3	233	1	0.434157
Oleic Acids	Myocardial Infarction	3	233	1	0.434157
Acetic Acid	Myocardial Infarction	3	233	1	0.434157
Cholesterol, VLDL	Myocardial Infarction	3	233	1	0.434157
Phosphatidylserines	Myocardial Infarction	3	233	1	0.434157
Lipoproteins, LDL	Myocardial Infarction	40	233	7	0.43481
Apolipoprotein A-I	Myocardial Reperfusion Injury	13	63	1	0.435638
Triglycerides	Cardiomegaly	120	54	5	0.436684
Cholesterol, HDL	Heart Failure	36	100	3	0.43732
Cholesterol, LDL	Heart Failure	36	100	3	0.43732
Apolipoproteins E	Reperfusion Injury	52	16	1	0.438251
Dinoprost	Myocardial Infarction	9	233	2	0.439654
Lysophospholipids	Atherosclerosis	13	64	1	0.440558
Lipopolysaccharides	Hypertrophy, Left Ventricular	34	25	1	0.442404
Platelet Activating Factor	Arteriosclerosis	10	84	1	0.44767
Fatty Acids, Nonesterified	Myocardial Stunning	111	20	2	0.447909
Eicosanoids	Cardiovascular Diseases	9	93	1	0.448604
Arachidonic Acids	Cardiovascular Diseases	9	93	1	0.448604
Cardiolipins	Myocardial Ischemia	16	138	2	0.448959
Prostaglandins	Arteriosclerosis	44	84	3	0.451902
Lipoproteins, HDL	Coronary Artery Disease	23	98	2	0.453462
Lipopolysaccharides	Thrombosis	34	26	1	0.454686
margaric acid	Heart Diseases	8	106	1	0.45535
Thromboxane B2	Heart Diseases	8	106	1	0.45535
Endocannabinoids	Heart Diseases	8	106	1	0.45535
Lysophosphatidylcholines	Myocardial Ischemia	6	138	1	0.455735
Diglycerides	Myocardial Ischemia	6	138	1	0.455735
Triglycerides	Hypertension, Pulmonary	120	7	1	0.455743
iodofiltic acid	Pulmonary Heart Disease	198	4	1	0.457397
iodofiltic acid	Cardiomyopathy, Alcoholic	198	4	1	0.457397
iodofiltic acid	Bundle-Branch Block	198	4	1	0.457397
iodofiltic acid	Takotsubo Cardiomyopathy	198	4	1	0.457397
Cholesterol, Dietary	Angina Pectoris	15	59	1	0.458441
Lipid Peroxides	Coronary Disease	6	352	2	0.459689
4-iodophenyl-9-methylpentadecanoic acid	Coronary Disease	6	352	2	0.459689
Cholesterol, HDL	Death, Sudden, Cardiac	36	25	1	0.460496
Cholesterol, HDL	Hypertrophy, Left Ventricular	36	25	1	0.460496
Cholesterol, LDL	Death, Sudden, Cardiac	36	25	1	0.460496
Dietary Fats	Hypertension	47	80	3	0.462088
Hydroxybutyrates	Coronary Disease	2	352	1	0.463755
Apolipoproteins	Coronary Disease	2	352	1	0.463755
Myristic Acids	Coronary Disease	2	352	1	0.463755
14-(iodophenyl)-3-methyltetradecanoic acid	Coronary Disease	2	352	1	0.463755
Stearic Acids	Coronary Disease	2	352	1	0.463755
Apolipoprotein A-II	Coronary Disease	2	352	1	0.463755
Corn Oil	Coronary Disease	2	352	1	0.463755
Cholecalciferol	Coronary Disease	2	352	1	0.463755
Glycerides	Coronary Disease	2	352	1	0.463755
Arachidonic Acids	Coronary Artery Disease	9	98	1	0.465272
Dinoprost	Coronary Artery Disease	9	98	1	0.465272
Acetates	Cardiomyopathies	42	90	3	0.465876
Lipoproteins	Myocarditis	70	13	1	0.469127
Lipoproteins	Heart Defects, Congenital	70	13	1	0.469127
Fatty Acids, Omega-3	Heart Failure	38	100	3	0.469756
Fatty Acids, Nonesterified	Bradycardia	111	8	1	0.470078
Eicosanoids	Heart Failure	9	100	1	0.471783
Eicosapentaenoic Acid	Heart Failure	9	100	1	0.471783
Lipoproteins, LDL	Angina Pectoris	40	59	2	0.472115
Dietary Fats	Diabetic Angiopathies	47	20	1	0.47554
Lipids	Heart Defects, Congenital	178	13	2	0.47591
Fatty Acids, Omega-3	Myocardial Reperfusion Injury	38	63	2	0.479355
Acetates	Myocardial Infarction	42	233	7	0.479404
Propionates	Cardiovascular Diseases	10	93	1	0.480364
Platelet Activating Factor	Cardiovascular Diseases	10	93	1	0.480364
Lipids	Cardiac Output, Low	178	5	1	0.485026
Dinoprostone	Hypertension	12	80	1	0.487746
Docosahexaenoic Acids	Hypertension	12	80	1	0.487746
Lipoproteins, LDL	Coronary Artery Disease	40	98	3	0.488658
Cholesterol, Dietary	Coronary Disease	15	352	4	0.489511
Lipoproteins, HDL	Myocardial Infarction	23	233	4	0.489813
Eicosapentaenoic Acid	Heart Diseases	9	106	1	0.490799
Dinoprost	Heart Diseases	9	106	1	0.490799
Alprostadil	Heart Diseases	9	106	1	0.490799
Cholesterol	Hypertension, Renal	222	4	1	0.493537
Cholesterol	Embolism	222	4	1	0.493537
Cholesterol	Cardiomyopathy, Alcoholic	222	4	1	0.493537
Lipoproteins, LDL	Hypertrophy, Left Ventricular	40	25	1	0.494876
Cardiolipins	Myocardial Reperfusion Injury	16	63	1	0.500417
carbon-11 acetate	Myocardial Ischemia	7	138	1	0.500928
Fatty Acids	Pulmonary Embolism	400	2	1	0.502778
Fatty Acids	Multiple Myeloma	400	2	1	0.502778
Fatty Acids	Subarachnoid Hemorrhage	400	2	1	0.502778
Palmitates	Heart Failure	25	100	2	0.503782
Heptanoic Acids	Arteriosclerosis	12	84	1	0.503957
Atorvastatin	Atherosclerosis	16	64	1	0.505695
Lipoproteins, LDL	Thrombosis	40	26	1	0.50786
Fatty Acids	Hypertrophy, Left Ventricular	400	25	7	0.508468
Thromboxanes	Myocardial Infarction	4	233	1	0.509133
Prostaglandins E	Myocardial Infarction	4	233	1	0.509133
Capsaicin	Myocardial Infarction	4	233	1	0.509133
Heptanol	Myocardial Infarction	4	233	1	0.509133
Cholesterol Esters	Myocardial Infarction	4	233	1	0.509133
Apolipoprotein B-100	Myocardial Infarction	4	233	1	0.509133
8,11,14-Eicosatrienoic Acid	Myocardial Infarction	4	233	1	0.509133
Lysophospholipids	Hypertension	13	80	1	0.513327
Prostaglandins	Angina Pectoris	44	59	2	0.519698
Lipoproteins, HDL	Ventricular Dysfunction, Left	23	47	1	0.521396
Propionates	Heart Diseases	10	106	1	0.52392
Platelet Activating Factor	Heart Diseases	10	106	1	0.52392
Linoleic Acids	Coronary Disease	7	352	2	0.525287
Lipoprotein(a)	Coronary Disease	7	352	2	0.525287
Dinoprostone	Cardiomyopathies	12	90	1	0.527247
Heptanoic Acids	Cardiomyopathies	12	90	1	0.527247
Apolipoprotein A-I	Arteriosclerosis	13	84	1	0.529888
17-iodoheptadecanoic acid	Myocardial Infarction	11	233	2	0.530116
Fatty Acids, Unsaturated	Coronary Disease	16	352	4	0.532489
17-iodoheptadecanoic acid	Heart Failure	11	100	1	0.534859
Epoprostenol	Ventricular Dysfunction, Left	24	47	1	0.535754
Lipoproteins	Reperfusion Injury	70	16	1	0.53615
Fatty Acids, Omega-3	Myocardial Infarction	38	233	6	0.537245
Lipids	Tachycardia	178	6	1	0.538838
Acetates	Myocardial Ischemia	42	138	4	0.539013
Cholesterol	Thrombosis	222	26	4	0.540886
Dietary Fats	Hypertrophy, Left Ventricular	47	25	1	0.549672
Epoprostenol	Arrhythmias, Cardiac	24	49	1	0.550135
Lysophospholipids	Cardiomyopathies	13	90	1	0.553608
Apolipoprotein A-I	Cardiomyopathies	13	90	1	0.553608
17-iodoheptadecanoic acid	Heart Diseases	11	106	1	0.554868
Dietary Fats	Cardiovascular Diseases	47	93	3	0.556669
Cholesterol	Cardiac Complexes, Premature	222	5	1	0.557855
Cholesterol, Dietary	Hypertension	15	80	1	0.560678
Phospholipids	Cardiomyopathies	49	90	3	0.562196
Lipopolysaccharides	Cardiomyopathy, Dilated	34	36	1	0.563228
Dinoprostone	Heart Failure	12	100	1	0.563487
Docosahexaenoic Acids	Heart Failure	12	100	1	0.563487
Heptanoic Acids	Heart Failure	12	100	1	0.563487
Phospholipids	Death, Sudden, Cardiac	49	25	1	0.564167
Phospholipids	Hypertrophy, Left Ventricular	49	25	1	0.564167
Iloprost	Coronary Disease	3	352	1	0.564229
Fatty Acids, Omega-6	Coronary Disease	3	352	1	0.564229
Acetic Acid	Coronary Disease	3	352	1	0.564229
5-hydroxydecanoic acid	Cardiovascular Diseases	13	93	1	0.564984
Apolipoprotein A-I	Cardiovascular Diseases	13	93	1	0.564984
Fish Oils	Angina Pectoris	21	59	1	0.569016
Lipoproteins, HDL	Cardiomegaly	23	54	1	0.569357
Fatty Acids, Nonesterified	Diabetic Cardiomyopathies	111	11	1	0.57083
Dinoprostone	Myocardial Infarction	12	233	2	0.571418
Docosahexaenoic Acids	Myocardial Infarction	12	233	2	0.571418
Prostaglandins	Coronary Disease	44	352	10	0.571683
Cholesterol, LDL	Hypertension	36	80	2	0.573673
Cholesterol	Diabetic Angiopathies	222	20	3	0.574043
Plant Oils	Myocardial Infarction	5	233	1	0.574137
SRS-A	Myocardial Infarction	5	233	1	0.574137
8-epi-prostaglandin F2alpha	Myocardial Infarction	5	233	1	0.574137
Fatty Acids, Nonesterified	Thrombosis	111	26	2	0.576733
Eicosanoids	Myocardial Ischemia	9	138	1	0.580299
Fatty Acids	Diabetic Cardiomyopathies	400	11	3	0.580403
Cardiolipins	Hypertension	16	80	1	0.582577
Atorvastatin	Hypertension	16	80	1	0.582577
Phospholipids	Cardiovascular Diseases	49	93	3	0.583141
Cholesterol, HDL	Cardiomyopathy, Dilated	36	36	1	0.583189
Cholesterol, LDL	Cardiomyopathy, Dilated	36	36	1	0.583189
Docosahexaenoic Acids	Heart Diseases	12	106	1	0.583787
Phospholipids	Coronary Disease	49	352	11	0.584117
6-Ketoprostaglandin F1 alpha	Coronary Disease	8	352	2	0.585224
Cholesterol	Myocarditis	222	13	2	0.58572
Prostaglandins	Cardiomyopathy, Hypertrophic	44	30	1	0.589828
Lysophospholipids	Heart Failure	13	100	1	0.590337
Apolipoprotein A-I	Heart Failure	13	100	1	0.590337
Fish Oils	Myocardial Reperfusion Injury	21	63	1	0.592074
Triglycerides	Heart Diseases	120	106	8	0.597776
Prostaglandins	Heart Diseases	44	106	3	0.598321
Palmitates	Cardiomegaly	25	54	1	0.598322
Cholesterol, HDL	Coronary Disease	36	352	8	0.598405
Decanoic Acids	Coronary Disease	36	352	8	0.598405
Lipoproteins	Cardiomyopathies	70	90	4	0.598588
Atorvastatin	Arteriosclerosis	16	84	1	0.599746
Lysophospholipids	Coronary Disease	13	352	3	0.60002
Lipoproteins, HDL	Angina Pectoris	23	59	1	0.600531
Dietary Fats	Heart Failure	47	100	3	0.602984
Palmitic Acids	Hypertension	17	80	1	0.603371
Lipopolysaccharides	Myocardial Ischemia	34	138	3	0.603431
Lipids	Angina, Unstable	178	17	2	0.605454
Fatty Acids	Aortic Valve Insufficiency	400	3	1	0.60598
Fatty Acids	Heart Block	400	3	1	0.60598
Fatty Acids	Cerebrovascular Disorders	400	3	1	0.60598
Fatty Acids	Vasculitis	400	3	1	0.60598
Lipids	Cardiomegaly	178	54	6	0.607661
Apolipoprotein A-I	Myocardial Infarction	13	233	2	0.609985
Lipoproteins	Diabetic Angiopathies	70	20	1	0.612385
Cholesterol	Heart Arrest	222	6	1	0.613972
Cholesterol	Atrial Fibrillation	222	6	1	0.613972
Fatty Acids	Diabetic Angiopathies	400	20	5	0.615944
Triglycerides	Thrombosis	120	26	2	0.616885
Lipoproteins, HDL	Coronary Disease	23	352	5	0.623446
iodofiltic acid	Hypertension, Pulmonary	198	7	1	0.623676
Atorvastatin	Cardiomyopathies	16	90	1	0.624112
Lipoproteins, HDL	Myocardial Ischemia	23	138	2	0.626622
Lipoproteins, LDL	Hypertension	40	80	2	0.627819
Phospholipids	Heart Failure	49	100	3	0.629322
Lipoproteins, HDL	Atherosclerosis	23	64	1	0.629361
Lipids	Hypotension	178	8	1	0.630106
Lipoproteins, VLDL	Myocardial Infarction	6	233	1	0.630501
Lipid Peroxides	Myocardial Infarction	6	233	1	0.630501
4-iodophenyl-9-methylpentadecanoic acid	Myocardial Infarction	6	233	1	0.630501
Lysophosphatidylcholines	Myocardial Infarction	6	233	1	0.630501
sphingosine 1-phosphate	Myocardial Infarction	6	233	1	0.630501
Cholesterol, Dietary	Coronary Artery Disease	15	98	1	0.632011
Decanoic Acids	Cardiomyopathies	36	90	2	0.634564
Apolipoproteins E	Myocardial Reperfusion Injury	52	63	2	0.639453
Palmitic Acids	Cardiomyopathies	17	90	1	0.64502
Lipid Bilayers	Coronary Disease	4	352	1	0.645835
Cholesterol Esters	Coronary Disease	4	352	1	0.645835
Fatty Acids	Bradycardia	400	8	2	0.646862
Triglycerides	Arteriosclerosis	120	84	6	0.648661
Triglycerides	Coronary Artery Disease	120	98	7	0.65101
Palmitates	Myocardial Reperfusion Injury	25	63	1	0.652975
Fatty Acids, Unsaturated	Coronary Artery Disease	16	98	1	0.654185
Triglycerides	Myocarditis	120	13	1	0.654439
Cholesterol	Hypertension, Pulmonary	222	7	1	0.662939
Phospholipids	Heart Diseases	49	106	3	0.66585
iodofiltic acid	Bradycardia	198	8	1	0.666839
Fatty Acids, Nonesterified	Myocardial Ischemia	111	138	9	0.669995
Cholesterol	Heart Diseases	222	106	14	0.670863
Fish Oils	Hypertension	21	80	1	0.676588
Arachidonic Acid	Myocardial Infarction	15	233	2	0.67897
Cholesterol	Ventricular Dysfunction, Left	222	47	6	0.679119
Linoleic Acids	Myocardial Infarction	7	233	1	0.679378
Fatty Acids, Unsaturated	Heart Diseases	16	106	1	0.681721
Lipids	Heart Diseases	178	106	11	0.685539
Propionates	Coronary Disease	10	352	2	0.687656
Fatty Acids	Pulmonary Heart Disease	400	4	1	0.687719
Fatty Acids	Cardiomyopathy, Alcoholic	400	4	1	0.687719
Fatty Acids	Takotsubo Cardiomyopathy	400	4	1	0.687719
Fatty Acids	Cardiotoxicity	400	4	1	0.687719
Phospholipids	Cardiomyopathy, Dilated	49	36	1	0.692028
Decanoic Acids	Arrhythmias, Cardiac	36	49	1	0.692028
Fish Oils	Arteriosclerosis	21	84	1	0.693672
Fatty Acids	Coronary Thrombosis	400	9	2	0.699789
Fats	Angina Pectoris	31	59	1	0.704888
iodofiltic acid	Coronary Thrombosis	198	9	1	0.70503
Fatty Acids, Nonesterified	Myocardial Infarction	111	233	15	0.705948
Lipopolysaccharides	Cardiomegaly	34	54	1	0.706049
Lipoproteins, HDL	Hypertension	23	80	1	0.707904
Fatty Acids, Unsaturated	Myocardial Infarction	16	233	2	0.70952
Plant Oils	Coronary Disease	5	352	1	0.712124
SRS-A	Coronary Disease	5	352	1	0.712124
Fatty Acids, Monounsaturated	Coronary Disease	5	352	1	0.712124
Epoprostenol	Myocardial Infarction	24	233	3	0.712701
Fatty Acids, Nonesterified	Angina, Unstable	111	17	1	0.718175
Lipids	Heart Failure	178	100	10	0.720716
Membrane Lipids	Myocardial Infarction	8	233	1	0.721765
Endocannabinoids	Myocardial Infarction	8	233	1	0.721765
Triglycerides	Reperfusion Injury	120	16	1	0.724474
Cholesterol, HDL	Cardiomegaly	36	54	1	0.725687
Fats	Atherosclerosis	31	64	1	0.732873
Epoprostenol	Arteriosclerosis	24	84	1	0.738981
Fatty Acids, Omega-3	Heart Diseases	38	106	2	0.742748
Cholesterol	Coronary Thrombosis	222	9	1	0.742964
Acetates	Arrhythmias, Cardiac	42	49	1	0.744912
Prostaglandins	Ventricular Dysfunction, Left	44	47	1	0.746527
Lipoproteins, HDL	Cardiomyopathies	23	90	1	0.747999
Arachidonic Acid	Myocardial Ischemia	15	138	1	0.750063
Fish Oils	Heart Failure	21	100	1	0.753121
Cholesterol, HDL	Angina Pectoris	36	59	1	0.755579
Decanoic Acids	Angina Pectoris	36	59	1	0.755579
Cholesterol, LDL	Angina Pectoris	36	59	1	0.755579
Arachidonic Acids	Myocardial Infarction	9	233	1	0.758528
Eicosapentaenoic Acid	Myocardial Infarction	9	233	1	0.758528
Alprostadil	Myocardial Infarction	9	233	1	0.758528
Lipoproteins, HDL	Cardiovascular Diseases	23	93	1	0.758875
Lipopolysaccharides	Atherosclerosis	34	64	1	0.763645
Lipoproteins, VLDL	Coronary Disease	6	352	1	0.765977
Lysophosphatidylcholines	Coronary Disease	6	352	1	0.765977
3-Hydroxybutyric Acid	Coronary Disease	6	352	1	0.765977
sphingosine 1-phosphate	Coronary Disease	6	352	1	0.765977
iodofiltic acid	Fabry Disease	198	11	1	0.768728
Fatty Acids, Unsaturated	Myocardial Ischemia	16	138	1	0.770706
Fish Oils	Heart Diseases	21	106	1	0.772186
Fatty Acids	Death, Sudden, Cardiac	400	25	5	0.77515
Acetates	Cardiomegaly	42	54	1	0.77696
Phospholipids	Ventricular Dysfunction, Left	49	47	1	0.781857
Prostaglandins	Heart Failure	44	100	2	0.783134
Epoprostenol	Coronary Artery Disease	24	98	1	0.789365
Triglycerides	Heart Failure	120	100	6	0.789522
Palmitic Acids	Myocardial Ischemia	17	138	1	0.789632
Platelet Activating Factor	Myocardial Infarction	10	233	1	0.790416
Epoprostenol	Heart Failure	24	100	1	0.79569
Epoprostenol	Coronary Disease	24	352	4	0.796009
Lipoproteins	Cardiovascular Diseases	70	93	3	0.796055
Triglycerides	Myocardial Infarction	120	233	15	0.79621
Fatty Acids, Omega-3	Atherosclerosis	38	64	1	0.79916
Fatty Acids	Coronary Disease	400	352	83	0.800092
Apolipoproteins E	Ventricular Dysfunction, Left	52	47	1	0.8006
Lipoproteins, HDL	Heart Diseases	23	106	1	0.800649
Apolipoprotein A-I	Coronary Disease	13	352	2	0.801222
Fatty Acids	Tachycardia	400	6	1	0.803765
Fatty Acids	Heart Arrest	400	6	1	0.803765
Fatty Acids	Atrial Fibrillation	400	6	1	0.803765
Cholesterol	Ventricular Fibrillation	222	11	1	0.803924
Apolipoproteins B	Coronary Disease	7	352	1	0.809732
Phosphatidylcholines	Coronary Disease	7	352	1	0.809732
Lipoproteins, LDL	Myocardial Reperfusion Injury	40	63	1	0.810066
Lipoproteins	Cardiomyopathy, Dilated	70	36	1	0.810134
Dietary Fats	Cardiomegaly	47	54	1	0.812175
Apolipoproteins E	Arrhythmias, Cardiac	52	49	1	0.81336
Triglycerides	Coronary Disease	120	352	23	0.813475
Phospholipids	Myocardial Ischemia	49	138	3	0.815139
iodofiltic acid	Myocarditis	198	13	1	0.818616
iodofiltic acid	Heart Defects, Congenital	198	13	1	0.818616
Phospholipids	Cardiomegaly	49	54	1	0.824625
Acetates	Atherosclerosis	42	64	1	0.829269
Fatty Acids, Nonesterified	Myocardial Reperfusion Injury	111	63	3	0.831598
Lipoproteins	Heart Failure	70	100	3	0.832134
iodofiltic acid	Hypertrophy, Left Ventricular	198	25	2	0.832157
Cholesterol, HDL	Myocardial Ischemia	36	138	2	0.833841
Cholesterol, LDL	Myocardial Ischemia	36	138	2	0.833841
Prostaglandins	Myocardial Reperfusion Injury	44	63	1	0.838112
Fatty Acids	Hypertension, Pulmonary	400	7	1	0.844411
Membrane Lipids	Coronary Disease	8	352	1	0.845288
Thromboxane B2	Coronary Disease	8	352	1	0.845288
Fats	Cardiovascular Diseases	31	93	1	0.849206
Fatty Acids	Myocarditis	400	13	2	0.849235
Fatty Acids	Heart Defects, Congenital	400	13	2	0.849235
Cholesterol	Heart Defects, Congenital	222	13	1	0.850378
Fish Oils	Myocardial Ischemia	21	138	1	0.850873
Fatty Acids, Nonesterified	Ventricular Dysfunction, Left	111	47	2	0.852578
Fish Oils	Coronary Disease	21	352	3	0.85329
Fatty Acids, Omega-3	Myocardial Ischemia	38	138	2	0.854275
Fatty Acids, Omega-3	Coronary Disease	38	352	6	0.855472
Dietary Fats	Myocardial Reperfusion Injury	47	63	1	0.856356
Phospholipids	Myocardial Infarction	49	233	5	0.856831
Lipoproteins	Heart Diseases	70	106	3	0.858454
Triglycerides	Death, Sudden, Cardiac	120	25	1	0.859984
Cholesterol, LDL	Arteriosclerosis	36	84	1	0.861988
Lysophospholipids	Myocardial Infarction	13	233	1	0.862893
Fats	Heart Failure	31	100	1	0.868448
Cholesterol	Death, Sudden, Cardiac	222	25	2	0.873204
Cholesterol	Hypertrophy, Left Ventricular	222	25	2	0.873204
Lipopolysaccharides	Cardiovascular Diseases	34	93	1	0.873469
Eicosanoids	Coronary Disease	9	352	1	0.874184
Fatty Acids, Omega-3	Arteriosclerosis	38	84	1	0.875837
Lipoproteins	Hypertension	70	80	2	0.877668
Cholesterol, HDL	Cardiomyopathies	36	90	1	0.879522
Cholesterol, LDL	Cardiomyopathies	36	90	1	0.879522
Fats	Heart Diseases	31	106	1	0.88292
Apolipoproteins E	Myocardial Infarction	52	233	5	0.886457
Decanoic Acids	Cardiovascular Diseases	36	93	1	0.887414
Fatty Acids, Omega-3	Cardiomyopathies	38	90	1	0.892395
Triglycerides	Arrhythmias, Cardiac	120	49	2	0.893041
Fatty Acids, Nonesterified	Cardiomegaly	111	54	2	0.898952
Cholesterol	Reperfusion Injury	222	16	1	0.900202
Prostaglandins	Myocardial Ischemia	44	138	2	0.902439
Triglycerides	Myocardial Ischemia	120	138	7	0.904332
Cardiolipins	Myocardial Infarction	16	233	1	0.910237
iodofiltic acid	Coronary Disease	198	352	36	0.910962
Cholesterol, HDL	Heart Diseases	36	106	1	0.915936
Decanoic Acids	Heart Diseases	36	106	1	0.915936
Cholesterol, LDL	Heart Diseases	36	106	1	0.915936
Lipids	Arrhythmias, Cardiac	178	49	3	0.917219
Acetates	Cardiovascular Diseases	42	93	1	0.920617
Phospholipids	Hypertension	49	80	1	0.92138
iodofiltic acid	Diabetic Angiopathies	198	20	1	0.922327
Fatty Acids, Nonesterified	Hypertension	111	80	3	0.923573
Prostaglandins	Cardiovascular Diseases	44	93	1	0.929325
Heptanoic Acids	Coronary Disease	12	352	1	0.932284
Apolipoproteins E	Hypertension	52	80	1	0.932336
Cholesterol	Myocardial Infarction	222	233	25	0.932503
iodofiltic acid	Heart Failure	198	100	8	0.93402
Fatty Acids	Ventricular Fibrillation	400	11	1	0.938429
Fatty Acids	Fabry Disease	400	11	1	0.938429
Lipids	Cardiomyopathies	178	90	6	0.940369
Cholesterol	Heart Failure	222	100	9	0.941049
5-hydroxydecanoic acid	Coronary Disease	13	352	1	0.944905
Acetates	Coronary Disease	42	352	5	0.953615
Fatty Acids, Nonesterified	Cardiovascular Diseases	111	93	3	0.959593
Cholesterol	Cardiomyopathy, Dilated	222	36	2	0.961625
Cholesterol	Arrhythmias, Cardiac	222	49	3	0.967363
Atorvastatin	Coronary Disease	16	352	1	0.970304
Apolipoproteins E	Heart Diseases	52	106	1	0.970679
iodofiltic acid	Hypertension	198	80	5	0.970907
Fatty Acids	Myocardial Reperfusion Injury	400	63	9	0.973734
Lipids	Myocardial Infarction	178	233	17	0.975921
Fatty Acids	Hypertension	400	80	12	0.977547
Cholesterol	Cardiomegaly	222	54	3	0.980273
Fatty Acids, Nonesterified	Arteriosclerosis	111	84	2	0.981386
Lipids	Cardiomyopathy, Dilated	178	36	1	0.982643
Dietary Fats	Myocardial Ischemia	47	138	1	0.983736
Fatty Acids, Nonesterified	Cardiomyopathies	111	90	2	0.986845
Apolipoproteins E	Coronary Disease	52	352	5	0.987727
Prostaglandins	Myocardial Infarction	44	233	2	0.987803
Fatty Acids, Nonesterified	Atherosclerosis	111	64	1	0.988973
Apolipoproteins E	Myocardial Ischemia	52	138	1	0.989336
iodofiltic acid	Cardiomegaly	198	54	2	0.990514
Dietary Fats	Myocardial Infarction	47	233	2	0.991507
Triglycerides	Myocardial Reperfusion Injury	120	63	1	0.99163
Fatty Acids, Nonesterified	Coronary Artery Disease	111	98	2	0.991741
Lipopolysaccharides	Myocardial Infarction	34	233	1	0.992818
Cholesterol	Cardiomyopathies	222	90	5	0.994387
Lipoproteins	Myocardial Infarction	70	233	3	0.997415
iodofiltic acid	Arrhythmias, Cardiac	198	49	1	0.997596
Fatty Acids	Cardiovascular Diseases	400	93	11	0.997615
Lipoproteins	Myocardial Ischemia	70	138	1	0.997642
iodofiltic acid	Coronary Artery Disease	198	98	4	0.997758
Fatty Acids	Thrombosis	400	26	1	0.99806
Fatty Acids	Coronary Artery Disease	400	98	11	0.998773
Lipids	Myocardial Ischemia	178	138	5	0.999231
Cholesterol	Myocardial Ischemia	222	138	6	0.999807
Cholesterol	Myocardial Reperfusion Injury	222	63	1	0.999807
iodofiltic acid	Cardiovascular Diseases	198	93	2	0.999844
Fatty Acids	Arrhythmias, Cardiac	400	49	2	0.999886
Fatty Acids	Arteriosclerosis	400	84	4	0.999996
Fatty Acids	Atherosclerosis	400	64	1	1
Prostaglandins	Cardiomegaly	44	54	0	1
Prostaglandins	Cardiomyopathies	44	90	0	1
Prostaglandins	Myocarditis	44	13	0	1
Prostaglandins	Ventricular Fibrillation	44	11	0	1
Prostaglandins	Cardiomyopathy, Dilated	44	36	0	1
Prostaglandins	Death, Sudden, Cardiac	44	25	0	1
Prostaglandins	Aortic Valve Insufficiency	44	3	0	1
Prostaglandins	Aortic Valve Stenosis	44	3	0	1
Prostaglandins	Heart Arrest	44	6	0	1
Prostaglandins	Cardiac Output, Low	44	5	0	1
Prostaglandins	Heart Neoplasms	44	3	0	1
Prostaglandins	Heart Valve Diseases	44	3	0	1
Prostaglandins	Coronary Thrombosis	44	9	0	1
Prostaglandins	Coronary Artery Disease	44	98	0	1
Prostaglandins	Cardiac Complexes, Premature	44	5	0	1
Prostaglandins	Heart Block	44	3	0	1
Prostaglandins	Raynaud Disease	44	2	0	1
Prostaglandins	Hypotension	44	8	0	1
Prostaglandins	Pre-Excitation Syndromes	44	1	0	1
Prostaglandins	Diabetic Angiopathies	44	20	0	1
Prostaglandins	Cerebrovascular Disorders	44	3	0	1
Prostaglandins	Cryoglobulinemia	44	1	0	1
Prostaglandins	Arteriosclerosis Obliterans	44	1	0	1
Prostaglandins	Pulmonary Embolism	44	2	0	1
Prostaglandins	Fabry Disease	44	11	0	1
Prostaglandins	Intracranial Arteriosclerosis	44	3	0	1
Prostaglandins	Pulmonary Heart Disease	44	4	0	1
Prostaglandins	Diabetic Retinopathy	44	2	0	1
Prostaglandins	Thromboembolism	44	3	0	1
Prostaglandins	Rheumatic Heart Disease	44	1	0	1
Prostaglandins	Cerebral Hemorrhage	44	2	0	1
Prostaglandins	Endomyocardial Fibrosis	44	2	0	1
Prostaglandins	Embolism, Fat	44	3	0	1
Prostaglandins	Embolism	44	4	0	1
Prostaglandins	Giant Cell Arteritis	44	1	0	1
Prostaglandins	Scurvy	44	1	0	1
Prostaglandins	Eisenmenger Complex	44	1	0	1
Prostaglandins	Tetralogy of Fallot	44	1	0	1
Prostaglandins	Heart Defects, Congenital	44	13	0	1
Prostaglandins	Aortic Diseases	44	3	0	1
Prostaglandins	Pericarditis, Constrictive	44	1	0	1
Prostaglandins	Tuberculosis, Cardiovascular	44	1	0	1
Prostaglandins	Brain Ischemia	44	2	0	1
Prostaglandins	Cardiomyopathy, Alcoholic	44	4	0	1
Prostaglandins	Aortic Aneurysm	44	1	0	1
Prostaglandins	Cerebral Arterial Diseases	44	1	0	1
Prostaglandins	Angina, Unstable	44	17	0	1
Prostaglandins	Bundle-Branch Block	44	4	0	1
Prostaglandins	Hypertrophy, Left Ventricular	44	25	0	1
Prostaglandins	Myocardial Stunning	44	20	0	1
Prostaglandins	Ischemic Attack, Transient	44	2	0	1
Prostaglandins	Intermittent Claudication	44	1	0	1
Prostaglandins	Peripheral Vascular Diseases	44	2	0	1
Prostaglandins	Coronary Vessel Anomalies	44	1	0	1
Prostaglandins	Multiple Myeloma	44	2	0	1
Prostaglandins	Noonan Syndrome	44	1	0	1
Prostaglandins	Turner Syndrome	44	1	0	1
Prostaglandins	Microvascular Angina	44	1	0	1
Prostaglandins	Ventricular Dysfunction, Right	44	4	0	1
Prostaglandins	Kearns-Sayre Syndrome	44	1	0	1
Prostaglandins	MELAS Syndrome	44	1	0	1
Prostaglandins	Chagas Cardiomyopathy	44	6	0	1
Prostaglandins	Sick Sinus Syndrome	44	1	0	1
Prostaglandins	Tachycardia, Sinus	44	2	0	1
Prostaglandins	Reperfusion Injury	44	16	0	1
Prostaglandins	Vasculitis	44	3	0	1
Prostaglandins	Atrial Fibrillation	44	6	0	1
Prostaglandins	Venous Thrombosis	44	2	0	1
Prostaglandins	Hypotension, Orthostatic	44	1	0	1
Prostaglandins	Coronary Stenosis	44	2	0	1
Prostaglandins	Aortic Valve Prolapse	44	1	0	1
Prostaglandins	Heart Rupture	44	1	0	1
Prostaglandins	Atherosclerosis	44	64	0	1
Prostaglandins	Coronary Occlusion	44	1	0	1
Prostaglandins	Pericardial Effusion	44	3	0	1
Prostaglandins	Carotid Stenosis	44	2	0	1
Prostaglandins	Mitral Valve Insufficiency	44	2	0	1
Prostaglandins	Ventricular Dysfunction	44	2	0	1
Prostaglandins	Stroke	44	3	0	1
Prostaglandins	Heart Septal Defects	44	1	0	1
Prostaglandins	Carotid Artery Diseases	44	3	0	1
Prostaglandins	Subarachnoid Hemorrhage	44	2	0	1
Prostaglandins	Anterior Wall Myocardial Infarction	44	1	0	1
Prostaglandins	Takotsubo Cardiomyopathy	44	4	0	1
Prostaglandins	Capillary Leak Syndrome	44	1	0	1
Prostaglandins	Acute Coronary Syndrome	44	3	0	1
Prostaglandins	Long QT Syndrome	44	3	0	1
Prostaglandins	Barth Syndrome	44	4	0	1
Prostaglandins	Peripheral Arterial Disease	44	1	0	1
Prostaglandins	Diabetic Cardiomyopathies	44	11	0	1
Prostaglandins	Pregnancy Complications, Cardiovascular	44	1	0	1
Prostaglandins	Cardio-Renal Syndrome	44	1	0	1
Prostaglandins	Heart Failure, Diastolic	44	2	0	1
Prostaglandins	Cardiotoxicity	44	4	0	1
Prostaglandins	Cerebral Amyloid Angiopathy	44	2	0	1
Prostaglandins	Pericarditis	44	1	0	1
Prostaglandins	ST Elevation Myocardial Infarction	44	3	0	1
Prostaglandins	Angina, Stable	44	3	0	1
Prostaglandins	Tachycardia, Ventricular	44	3	0	1
Prostaglandins	Embolism, Amniotic Fluid	44	1	0	1
Triglycerides	Shock, Cardiogenic	120	2	0	1
Triglycerides	Hypertension, Renal	120	4	0	1
Triglycerides	Edema, Cardiac	120	1	0	1
Triglycerides	Tachycardia	120	6	0	1
Triglycerides	Hyperemia	120	4	0	1
Triglycerides	Ventricular Fibrillation	120	11	0	1
Triglycerides	Aortic Valve Insufficiency	120	3	0	1
Triglycerides	Aortic Valve Stenosis	120	3	0	1
Triglycerides	Coronary Vasospasm	120	12	0	1
Triglycerides	Heart Arrest	120	6	0	1
Triglycerides	Cardiomyopathy, Hypertrophic	120	30	0	1
Triglycerides	Cardiac Output, Low	120	5	0	1
Triglycerides	Heart Neoplasms	120	3	0	1
Triglycerides	Coronary Thrombosis	120	9	0	1
Triglycerides	Heart Block	120	3	0	1
Triglycerides	Raynaud Disease	120	2	0	1
Triglycerides	Hypotension	120	8	0	1
Triglycerides	Pre-Excitation Syndromes	120	1	0	1
Triglycerides	Cerebrovascular Disorders	120	3	0	1
Triglycerides	Cryoglobulinemia	120	1	0	1
Triglycerides	Arteriosclerosis Obliterans	120	1	0	1
Triglycerides	Pulmonary Embolism	120	2	0	1
Triglycerides	Fabry Disease	120	11	0	1
Triglycerides	Intracranial Arteriosclerosis	120	3	0	1
Triglycerides	Pulmonary Heart Disease	120	4	0	1
Triglycerides	Bradycardia	120	8	0	1
Triglycerides	Thromboembolism	120	3	0	1
Triglycerides	Rheumatic Heart Disease	120	1	0	1
Triglycerides	Cerebral Hemorrhage	120	2	0	1
Triglycerides	Endomyocardial Fibrosis	120	2	0	1
Triglycerides	Embolism, Fat	120	3	0	1
Triglycerides	Embolism	120	4	0	1
Triglycerides	Giant Cell Arteritis	120	1	0	1
Triglycerides	Scurvy	120	1	0	1
Triglycerides	Heart Defects, Congenital	120	13	0	1
Triglycerides	Aortic Diseases	120	3	0	1
Triglycerides	Pericarditis, Constrictive	120	1	0	1
Triglycerides	Tuberculosis, Cardiovascular	120	1	0	1
Triglycerides	Angina Pectoris, Variant	120	4	0	1
Triglycerides	Brain Ischemia	120	2	0	1
Triglycerides	Aortic Aneurysm	120	1	0	1
Triglycerides	Cerebral Arterial Diseases	120	1	0	1
Triglycerides	Angina, Unstable	120	17	0	1
Triglycerides	Vascular Diseases	120	4	0	1
Triglycerides	Bundle-Branch Block	120	4	0	1
Triglycerides	Myocardial Stunning	120	20	0	1
Triglycerides	Ischemic Attack, Transient	120	2	0	1
Triglycerides	Intermittent Claudication	120	1	0	1
Triglycerides	Peripheral Vascular Diseases	120	2	0	1
Triglycerides	Coronary Vessel Anomalies	120	1	0	1
Triglycerides	Multiple Myeloma	120	2	0	1
Triglycerides	Noonan Syndrome	120	1	0	1
Triglycerides	Turner Syndrome	120	1	0	1
Triglycerides	Microvascular Angina	120	1	0	1
Triglycerides	Ventricular Dysfunction, Right	120	4	0	1
Triglycerides	Kearns-Sayre Syndrome	120	1	0	1
Triglycerides	MELAS Syndrome	120	1	0	1
Triglycerides	Chagas Cardiomyopathy	120	6	0	1
Triglycerides	Sick Sinus Syndrome	120	1	0	1
Triglycerides	Tachycardia, Sinus	120	2	0	1
Triglycerides	Vasculitis	120	3	0	1
Triglycerides	Atrial Fibrillation	120	6	0	1
Triglycerides	Venous Thrombosis	120	2	0	1
Triglycerides	Hypotension, Orthostatic	120	1	0	1
Triglycerides	Coronary Stenosis	120	2	0	1
Triglycerides	Aortic Valve Prolapse	120	1	0	1
Triglycerides	Heart Rupture	120	1	0	1
Triglycerides	Essential Hypertension	120	4	0	1
Triglycerides	Coronary Occlusion	120	1	0	1
Triglycerides	Carotid Stenosis	120	2	0	1
Triglycerides	Ventricular Dysfunction	120	2	0	1
Triglycerides	Stroke	120	3	0	1
Triglycerides	Heart Septal Defects	120	1	0	1
Triglycerides	Carotid Artery Diseases	120	3	0	1
Triglycerides	Aortic Aneurysm, Abdominal	120	2	0	1
Triglycerides	Subarachnoid Hemorrhage	120	2	0	1
Triglycerides	Anterior Wall Myocardial Infarction	120	1	0	1
Triglycerides	Takotsubo Cardiomyopathy	120	4	0	1
Triglycerides	Capillary Leak Syndrome	120	1	0	1
Triglycerides	Acute Coronary Syndrome	120	3	0	1
Triglycerides	Barth Syndrome	120	4	0	1
Triglycerides	Peripheral Arterial Disease	120	1	0	1
Triglycerides	Aortic Rupture	120	1	0	1
Triglycerides	Cardio-Renal Syndrome	120	1	0	1
Triglycerides	Heart Failure, Diastolic	120	2	0	1
Triglycerides	Cardiotoxicity	120	4	0	1
Triglycerides	Cerebral Amyloid Angiopathy	120	2	0	1
Triglycerides	Pericarditis	120	1	0	1
Triglycerides	ST Elevation Myocardial Infarction	120	3	0	1
Triglycerides	Angina, Stable	120	3	0	1
Triglycerides	Tachycardia, Ventricular	120	3	0	1
Triglycerides	Embolism, Amniotic Fluid	120	1	0	1
Cholesterol	Edema, Cardiac	222	1	0	1
Cholesterol	Tachycardia	222	6	0	1
Cholesterol	Hyperemia	222	4	0	1
Cholesterol	Aortic Valve Insufficiency	222	3	0	1
Cholesterol	Aortic Valve Stenosis	222	3	0	1
Cholesterol	Coronary Vasospasm	222	12	0	1
Cholesterol	Cardiomyopathy, Hypertrophic	222	30	0	1
Cholesterol	Cardiac Output, Low	222	5	0	1
Cholesterol	Heart Neoplasms	222	3	0	1
Cholesterol	Heart Block	222	3	0	1
Cholesterol	Raynaud Disease	222	2	0	1
Cholesterol	Hypotension	222	8	0	1
Cholesterol	Pre-Excitation Syndromes	222	1	0	1
Cholesterol	Cerebrovascular Disorders	222	3	0	1
Cholesterol	Cryoglobulinemia	222	1	0	1
Cholesterol	Fabry Disease	222	11	0	1
Cholesterol	Pulmonary Heart Disease	222	4	0	1
Cholesterol	Diabetic Retinopathy	222	2	0	1
Cholesterol	Bradycardia	222	8	0	1
Cholesterol	Cerebral Hemorrhage	222	2	0	1
Cholesterol	Endomyocardial Fibrosis	222	2	0	1
Cholesterol	Embolism, Fat	222	3	0	1
Cholesterol	Giant Cell Arteritis	222	1	0	1
Cholesterol	Eisenmenger Complex	222	1	0	1
Cholesterol	Tetralogy of Fallot	222	1	0	1
Cholesterol	Pericarditis, Constrictive	222	1	0	1
Cholesterol	Tuberculosis, Cardiovascular	222	1	0	1
Cholesterol	Angina Pectoris, Variant	222	4	0	1
Cholesterol	Brain Ischemia	222	2	0	1
Cholesterol	Aortic Aneurysm	222	1	0	1
Cholesterol	Cerebral Arterial Diseases	222	1	0	1
Cholesterol	Angina, Unstable	222	17	0	1
Cholesterol	Vascular Diseases	222	4	0	1
Cholesterol	Bundle-Branch Block	222	4	0	1
Cholesterol	Myocardial Stunning	222	20	0	1
Cholesterol	Ischemic Attack, Transient	222	2	0	1
Cholesterol	Coronary Vessel Anomalies	222	1	0	1
Cholesterol	Multiple Myeloma	222	2	0	1
Cholesterol	Noonan Syndrome	222	1	0	1
Cholesterol	Turner Syndrome	222	1	0	1
Cholesterol	Microvascular Angina	222	1	0	1
Cholesterol	Ventricular Dysfunction, Right	222	4	0	1
Cholesterol	Kearns-Sayre Syndrome	222	1	0	1
Cholesterol	MELAS Syndrome	222	1	0	1
Cholesterol	Chagas Cardiomyopathy	222	6	0	1
Cholesterol	Sick Sinus Syndrome	222	1	0	1
Cholesterol	Tachycardia, Sinus	222	2	0	1
Cholesterol	Hypotension, Orthostatic	222	1	0	1
Cholesterol	Coronary Stenosis	222	2	0	1
Cholesterol	Aortic Valve Prolapse	222	1	0	1
Cholesterol	Ventricular Dysfunction	222	2	0	1
Cholesterol	Stroke	222	3	0	1
Cholesterol	Heart Septal Defects	222	1	0	1
Cholesterol	Aortic Aneurysm, Abdominal	222	2	0	1
Cholesterol	Subarachnoid Hemorrhage	222	2	0	1
Cholesterol	Takotsubo Cardiomyopathy	222	4	0	1
Cholesterol	Capillary Leak Syndrome	222	1	0	1
Cholesterol	Acute Coronary Syndrome	222	3	0	1
Cholesterol	Long QT Syndrome	222	3	0	1
Cholesterol	Barth Syndrome	222	4	0	1
Cholesterol	Peripheral Arterial Disease	222	1	0	1
Cholesterol	Diabetic Cardiomyopathies	222	11	0	1
Cholesterol	Aortic Rupture	222	1	0	1
Cholesterol	Cardio-Renal Syndrome	222	1	0	1
Cholesterol	Heart Failure, Diastolic	222	2	0	1
Cholesterol	Cardiotoxicity	222	4	0	1
Cholesterol	Pericarditis	222	1	0	1
Cholesterol	ST Elevation Myocardial Infarction	222	3	0	1
Cholesterol	Tachycardia, Ventricular	222	3	0	1
Cholesterol	Embolism, Amniotic Fluid	222	1	0	1
Lipoproteins, LDL	Shock, Cardiogenic	40	2	0	1
Lipoproteins, LDL	Hypertension, Renal	40	4	0	1
Lipoproteins, LDL	Cardiomegaly	40	54	0	1
Lipoproteins, LDL	Cardiomyopathies	40	90	0	1
Lipoproteins, LDL	Edema, Cardiac	40	1	0	1
Lipoproteins, LDL	Heart Failure	40	100	0	1
Lipoproteins, LDL	Tachycardia	40	6	0	1
Lipoproteins, LDL	Hyperemia	40	4	0	1
Lipoproteins, LDL	Heart Diseases	40	106	0	1
Lipoproteins, LDL	Myocarditis	40	13	0	1
Lipoproteins, LDL	Ventricular Fibrillation	40	11	0	1
Lipoproteins, LDL	Cardiomyopathy, Dilated	40	36	0	1
Lipoproteins, LDL	Myocardial Ischemia	40	138	0	1
Lipoproteins, LDL	Death, Sudden, Cardiac	40	25	0	1
Lipoproteins, LDL	Aortic Valve Stenosis	40	3	0	1
Lipoproteins, LDL	Coronary Vasospasm	40	12	0	1
Lipoproteins, LDL	Heart Arrest	40	6	0	1
Lipoproteins, LDL	Cardiomyopathy, Hypertrophic	40	30	0	1
Lipoproteins, LDL	Cardiac Output, Low	40	5	0	1
Lipoproteins, LDL	Heart Neoplasms	40	3	0	1
Lipoproteins, LDL	Coronary Thrombosis	40	9	0	1
Lipoproteins, LDL	Cardiac Complexes, Premature	40	5	0	1
Lipoproteins, LDL	Heart Block	40	3	0	1
Lipoproteins, LDL	Raynaud Disease	40	2	0	1
Lipoproteins, LDL	Hypotension	40	8	0	1
Lipoproteins, LDL	Pre-Excitation Syndromes	40	1	0	1
Lipoproteins, LDL	Cryoglobulinemia	40	1	0	1
Lipoproteins, LDL	Arteriosclerosis Obliterans	40	1	0	1
Lipoproteins, LDL	Pulmonary Embolism	40	2	0	1
Lipoproteins, LDL	Fabry Disease	40	11	0	1
Lipoproteins, LDL	Intracranial Arteriosclerosis	40	3	0	1
Lipoproteins, LDL	Pulmonary Heart Disease	40	4	0	1
Lipoproteins, LDL	Diabetic Retinopathy	40	2	0	1
Lipoproteins, LDL	Thromboembolism	40	3	0	1
Lipoproteins, LDL	Rheumatic Heart Disease	40	1	0	1
Lipoproteins, LDL	Cerebral Hemorrhage	40	2	0	1
Lipoproteins, LDL	Endomyocardial Fibrosis	40	2	0	1
Lipoproteins, LDL	Embolism, Fat	40	3	0	1
Lipoproteins, LDL	Embolism	40	4	0	1
Lipoproteins, LDL	Giant Cell Arteritis	40	1	0	1
Lipoproteins, LDL	Scurvy	40	1	0	1
Lipoproteins, LDL	Eisenmenger Complex	40	1	0	1
Lipoproteins, LDL	Tetralogy of Fallot	40	1	0	1
Lipoproteins, LDL	Heart Defects, Congenital	40	13	0	1
Lipoproteins, LDL	Aortic Diseases	40	3	0	1
Lipoproteins, LDL	Pericarditis, Constrictive	40	1	0	1
Lipoproteins, LDL	Tuberculosis, Cardiovascular	40	1	0	1
Lipoproteins, LDL	Angina Pectoris, Variant	40	4	0	1
Lipoproteins, LDL	Brain Ischemia	40	2	0	1
Lipoproteins, LDL	Cardiomyopathy, Alcoholic	40	4	0	1
Lipoproteins, LDL	Aortic Aneurysm	40	1	0	1
Lipoproteins, LDL	Cerebral Arterial Diseases	40	1	0	1
Lipoproteins, LDL	Angina, Unstable	40	17	0	1
Lipoproteins, LDL	Vascular Diseases	40	4	0	1
Lipoproteins, LDL	Bundle-Branch Block	40	4	0	1
Lipoproteins, LDL	Myocardial Stunning	40	20	0	1
Lipoproteins, LDL	Intermittent Claudication	40	1	0	1
Lipoproteins, LDL	Peripheral Vascular Diseases	40	2	0	1
Lipoproteins, LDL	Coronary Vessel Anomalies	40	1	0	1
Lipoproteins, LDL	Ventricular Dysfunction, Left	40	47	0	1
Lipoproteins, LDL	Multiple Myeloma	40	2	0	1
Lipoproteins, LDL	Noonan Syndrome	40	1	0	1
Lipoproteins, LDL	Turner Syndrome	40	1	0	1
Lipoproteins, LDL	Microvascular Angina	40	1	0	1
Lipoproteins, LDL	Ventricular Dysfunction, Right	40	4	0	1
Lipoproteins, LDL	Kearns-Sayre Syndrome	40	1	0	1
Lipoproteins, LDL	MELAS Syndrome	40	1	0	1
Lipoproteins, LDL	Chagas Cardiomyopathy	40	6	0	1
Lipoproteins, LDL	Sick Sinus Syndrome	40	1	0	1
Lipoproteins, LDL	Tachycardia, Sinus	40	2	0	1
Lipoproteins, LDL	Reperfusion Injury	40	16	0	1
Lipoproteins, LDL	Vasculitis	40	3	0	1
Lipoproteins, LDL	Atrial Fibrillation	40	6	0	1
Lipoproteins, LDL	Venous Thrombosis	40	2	0	1
Lipoproteins, LDL	Hypotension, Orthostatic	40	1	0	1
Lipoproteins, LDL	Coronary Stenosis	40	2	0	1
Lipoproteins, LDL	Aortic Valve Prolapse	40	1	0	1
Lipoproteins, LDL	Heart Rupture	40	1	0	1
Lipoproteins, LDL	Essential Hypertension	40	4	0	1
Lipoproteins, LDL	Coronary Occlusion	40	1	0	1
Lipoproteins, LDL	Carotid Stenosis	40	2	0	1
Lipoproteins, LDL	Ventricular Dysfunction	40	2	0	1
Lipoproteins, LDL	Stroke	40	3	0	1
Lipoproteins, LDL	Heart Septal Defects	40	1	0	1
Lipoproteins, LDL	Carotid Artery Diseases	40	3	0	1
Lipoproteins, LDL	Aortic Aneurysm, Abdominal	40	2	0	1
Lipoproteins, LDL	Subarachnoid Hemorrhage	40	2	0	1
Lipoproteins, LDL	Anterior Wall Myocardial Infarction	40	1	0	1
Lipoproteins, LDL	Takotsubo Cardiomyopathy	40	4	0	1
Lipoproteins, LDL	Capillary Leak Syndrome	40	1	0	1
Lipoproteins, LDL	Acute Coronary Syndrome	40	3	0	1
Lipoproteins, LDL	Long QT Syndrome	40	3	0	1
Lipoproteins, LDL	Barth Syndrome	40	4	0	1
Lipoproteins, LDL	Peripheral Arterial Disease	40	1	0	1
Lipoproteins, LDL	Pregnancy Complications, Cardiovascular	40	1	0	1
Lipoproteins, LDL	Aortic Rupture	40	1	0	1
Lipoproteins, LDL	Cardio-Renal Syndrome	40	1	0	1
Lipoproteins, LDL	Heart Failure, Diastolic	40	2	0	1
Lipoproteins, LDL	Cardiotoxicity	40	4	0	1
Lipoproteins, LDL	Cerebral Amyloid Angiopathy	40	2	0	1
Lipoproteins, LDL	Pericarditis	40	1	0	1
Lipoproteins, LDL	ST Elevation Myocardial Infarction	40	3	0	1
Lipoproteins, LDL	Angina, Stable	40	3	0	1
Lipoproteins, LDL	Tachycardia, Ventricular	40	3	0	1
Lipoproteins, LDL	Embolism, Amniotic Fluid	40	1	0	1
Lipoproteins, HDL	Shock, Cardiogenic	23	2	0	1
Lipoproteins, HDL	Hypertension, Renal	23	4	0	1
Lipoproteins, HDL	Edema, Cardiac	23	1	0	1
Lipoproteins, HDL	Heart Failure	23	100	0	1
Lipoproteins, HDL	Tachycardia	23	6	0	1
Lipoproteins, HDL	Hyperemia	23	4	0	1
Lipoproteins, HDL	Thrombosis	23	26	0	1
Lipoproteins, HDL	Myocarditis	23	13	0	1
Lipoproteins, HDL	Ventricular Fibrillation	23	11	0	1
Lipoproteins, HDL	Cardiomyopathy, Dilated	23	36	0	1
Lipoproteins, HDL	Death, Sudden, Cardiac	23	25	0	1
Lipoproteins, HDL	Aortic Valve Insufficiency	23	3	0	1
Lipoproteins, HDL	Aortic Valve Stenosis	23	3	0	1
Lipoproteins, HDL	Coronary Vasospasm	23	12	0	1
Lipoproteins, HDL	Heart Arrest	23	6	0	1
Lipoproteins, HDL	Cardiomyopathy, Hypertrophic	23	30	0	1
Lipoproteins, HDL	Cardiac Output, Low	23	5	0	1
Lipoproteins, HDL	Heart Neoplasms	23	3	0	1
Lipoproteins, HDL	Coronary Thrombosis	23	9	0	1
Lipoproteins, HDL	Cardiac Complexes, Premature	23	5	0	1
Lipoproteins, HDL	Heart Block	23	3	0	1
Lipoproteins, HDL	Raynaud Disease	23	2	0	1
Lipoproteins, HDL	Hypotension	23	8	0	1
Lipoproteins, HDL	Pre-Excitation Syndromes	23	1	0	1
Lipoproteins, HDL	Diabetic Angiopathies	23	20	0	1
Lipoproteins, HDL	Cerebrovascular Disorders	23	3	0	1
Lipoproteins, HDL	Cryoglobulinemia	23	1	0	1
Lipoproteins, HDL	Arteriosclerosis Obliterans	23	1	0	1
Lipoproteins, HDL	Pulmonary Embolism	23	2	0	1
Lipoproteins, HDL	Fabry Disease	23	11	0	1
Lipoproteins, HDL	Intracranial Arteriosclerosis	23	3	0	1
Lipoproteins, HDL	Pulmonary Heart Disease	23	4	0	1
Lipoproteins, HDL	Diabetic Retinopathy	23	2	0	1
Lipoproteins, HDL	Thromboembolism	23	3	0	1
Lipoproteins, HDL	Rheumatic Heart Disease	23	1	0	1
Lipoproteins, HDL	Cerebral Hemorrhage	23	2	0	1
Lipoproteins, HDL	Endomyocardial Fibrosis	23	2	0	1
Lipoproteins, HDL	Embolism, Fat	23	3	0	1
Lipoproteins, HDL	Embolism	23	4	0	1
Lipoproteins, HDL	Giant Cell Arteritis	23	1	0	1
Lipoproteins, HDL	Scurvy	23	1	0	1
Lipoproteins, HDL	Eisenmenger Complex	23	1	0	1
Lipoproteins, HDL	Tetralogy of Fallot	23	1	0	1
Lipoproteins, HDL	Heart Defects, Congenital	23	13	0	1
Lipoproteins, HDL	Aortic Diseases	23	3	0	1
Lipoproteins, HDL	Pericarditis, Constrictive	23	1	0	1
Lipoproteins, HDL	Tuberculosis, Cardiovascular	23	1	0	1
Lipoproteins, HDL	Angina Pectoris, Variant	23	4	0	1
Lipoproteins, HDL	Brain Ischemia	23	2	0	1
Lipoproteins, HDL	Cardiomyopathy, Alcoholic	23	4	0	1
Lipoproteins, HDL	Aortic Aneurysm	23	1	0	1
Lipoproteins, HDL	Cerebral Arterial Diseases	23	1	0	1
Lipoproteins, HDL	Angina, Unstable	23	17	0	1
Lipoproteins, HDL	Vascular Diseases	23	4	0	1
Lipoproteins, HDL	Bundle-Branch Block	23	4	0	1
Lipoproteins, HDL	Myocardial Stunning	23	20	0	1
Lipoproteins, HDL	Ischemic Attack, Transient	23	2	0	1
Lipoproteins, HDL	Intermittent Claudication	23	1	0	1
Lipoproteins, HDL	Peripheral Vascular Diseases	23	2	0	1
Lipoproteins, HDL	Coronary Vessel Anomalies	23	1	0	1
Lipoproteins, HDL	Multiple Myeloma	23	2	0	1
Lipoproteins, HDL	Noonan Syndrome	23	1	0	1
Lipoproteins, HDL	Turner Syndrome	23	1	0	1
Lipoproteins, HDL	Microvascular Angina	23	1	0	1
Lipoproteins, HDL	Ventricular Dysfunction, Right	23	4	0	1
Lipoproteins, HDL	Kearns-Sayre Syndrome	23	1	0	1
Lipoproteins, HDL	MELAS Syndrome	23	1	0	1
Lipoproteins, HDL	Chagas Cardiomyopathy	23	6	0	1
Lipoproteins, HDL	Sick Sinus Syndrome	23	1	0	1
Lipoproteins, HDL	Tachycardia, Sinus	23	2	0	1
Lipoproteins, HDL	Reperfusion Injury	23	16	0	1
Lipoproteins, HDL	Vasculitis	23	3	0	1
Lipoproteins, HDL	Atrial Fibrillation	23	6	0	1
Lipoproteins, HDL	Venous Thrombosis	23	2	0	1
Lipoproteins, HDL	Hypotension, Orthostatic	23	1	0	1
Lipoproteins, HDL	Coronary Stenosis	23	2	0	1
Lipoproteins, HDL	Aortic Valve Prolapse	23	1	0	1
Lipoproteins, HDL	Heart Rupture	23	1	0	1
Lipoproteins, HDL	Essential Hypertension	23	4	0	1
Lipoproteins, HDL	Coronary Occlusion	23	1	0	1
Lipoproteins, HDL	Carotid Stenosis	23	2	0	1
Lipoproteins, HDL	Ventricular Dysfunction	23	2	0	1
Lipoproteins, HDL	Stroke	23	3	0	1
Lipoproteins, HDL	Heart Septal Defects	23	1	0	1
Lipoproteins, HDL	Aortic Aneurysm, Abdominal	23	2	0	1
Lipoproteins, HDL	Subarachnoid Hemorrhage	23	2	0	1
Lipoproteins, HDL	Anterior Wall Myocardial Infarction	23	1	0	1
Lipoproteins, HDL	Takotsubo Cardiomyopathy	23	4	0	1
Lipoproteins, HDL	Capillary Leak Syndrome	23	1	0	1
Lipoproteins, HDL	Acute Coronary Syndrome	23	3	0	1
Lipoproteins, HDL	Long QT Syndrome	23	3	0	1
Lipoproteins, HDL	Barth Syndrome	23	4	0	1
Lipoproteins, HDL	Peripheral Arterial Disease	23	1	0	1
Lipoproteins, HDL	Diabetic Cardiomyopathies	23	11	0	1
Lipoproteins, HDL	Pregnancy Complications, Cardiovascular	23	1	0	1
Lipoproteins, HDL	Aortic Rupture	23	1	0	1
Lipoproteins, HDL	Cardio-Renal Syndrome	23	1	0	1
Lipoproteins, HDL	Heart Failure, Diastolic	23	2	0	1
Lipoproteins, HDL	Cardiotoxicity	23	4	0	1
Lipoproteins, HDL	Pericarditis	23	1	0	1
Lipoproteins, HDL	ST Elevation Myocardial Infarction	23	3	0	1
Lipoproteins, HDL	Angina, Stable	23	3	0	1
Lipoproteins, HDL	Tachycardia, Ventricular	23	3	0	1
Lipoproteins, HDL	Embolism, Amniotic Fluid	23	1	0	1
Epoprostenol	Shock, Cardiogenic	24	2	0	1
Epoprostenol	Cardiomegaly	24	54	0	1
Epoprostenol	Angina Pectoris	24	59	0	1
Epoprostenol	Cardiomyopathies	24	90	0	1
Epoprostenol	Edema, Cardiac	24	1	0	1
Epoprostenol	Cardiovascular Diseases	24	93	0	1
Epoprostenol	Tachycardia	24	6	0	1
Epoprostenol	Hyperemia	24	4	0	1
Epoprostenol	Heart Diseases	24	106	0	1
Epoprostenol	Arterial Occlusive Diseases	24	3	0	1
Epoprostenol	Myocarditis	24	13	0	1
Epoprostenol	Ventricular Fibrillation	24	11	0	1
Epoprostenol	Cardiomyopathy, Dilated	24	36	0	1
Epoprostenol	Aortic Valve Insufficiency	24	3	0	1
Epoprostenol	Aortic Valve Stenosis	24	3	0	1
Epoprostenol	Heart Arrest	24	6	0	1
Epoprostenol	Cardiomyopathy, Hypertrophic	24	30	0	1
Epoprostenol	Cardiac Output, Low	24	5	0	1
Epoprostenol	Heart Neoplasms	24	3	0	1
Epoprostenol	Heart Valve Diseases	24	3	0	1
Epoprostenol	Coronary Thrombosis	24	9	0	1
Epoprostenol	Cardiac Complexes, Premature	24	5	0	1
Epoprostenol	Heart Block	24	3	0	1
Epoprostenol	Raynaud Disease	24	2	0	1
Epoprostenol	Pre-Excitation Syndromes	24	1	0	1
Epoprostenol	Diabetic Angiopathies	24	20	0	1
Epoprostenol	Cerebrovascular Disorders	24	3	0	1
Epoprostenol	Cryoglobulinemia	24	1	0	1
Epoprostenol	Arteriosclerosis Obliterans	24	1	0	1
Epoprostenol	Pulmonary Embolism	24	2	0	1
Epoprostenol	Fabry Disease	24	11	0	1
Epoprostenol	Intracranial Arteriosclerosis	24	3	0	1
Epoprostenol	Pulmonary Heart Disease	24	4	0	1
Epoprostenol	Diabetic Retinopathy	24	2	0	1
Epoprostenol	Bradycardia	24	8	0	1
Epoprostenol	Thromboembolism	24	3	0	1
Epoprostenol	Rheumatic Heart Disease	24	1	0	1
Epoprostenol	Cerebral Hemorrhage	24	2	0	1
Epoprostenol	Endomyocardial Fibrosis	24	2	0	1
Epoprostenol	Embolism, Fat	24	3	0	1
Epoprostenol	Embolism	24	4	0	1
Epoprostenol	Giant Cell Arteritis	24	1	0	1
Epoprostenol	Scurvy	24	1	0	1
Epoprostenol	Eisenmenger Complex	24	1	0	1
Epoprostenol	Tetralogy of Fallot	24	1	0	1
Epoprostenol	Heart Defects, Congenital	24	13	0	1
Epoprostenol	Aortic Diseases	24	3	0	1
Epoprostenol	Pericarditis, Constrictive	24	1	0	1
Epoprostenol	Tuberculosis, Cardiovascular	24	1	0	1
Epoprostenol	Angina Pectoris, Variant	24	4	0	1
Epoprostenol	Brain Ischemia	24	2	0	1
Epoprostenol	Cardiomyopathy, Alcoholic	24	4	0	1
Epoprostenol	Cerebral Arterial Diseases	24	1	0	1
Epoprostenol	Angina, Unstable	24	17	0	1
Epoprostenol	Bundle-Branch Block	24	4	0	1
Epoprostenol	Hypertrophy, Left Ventricular	24	25	0	1
Epoprostenol	Ischemic Attack, Transient	24	2	0	1
Epoprostenol	Intermittent Claudication	24	1	0	1
Epoprostenol	Peripheral Vascular Diseases	24	2	0	1
[truncated: 31,793 more rows]
