# Supplementary material for: A Systematic Review of Lipid-Focused Cardiovascular Disease Research: Trends and Opportunities
Source: Curr Issues Mol Biol. 2023 Dec 9;45(12):9904–16. doi: 10.3390/cimb45120618 (PMC10742042; doi:10.3390/cimb45120618)
Supplement: Supplementary file 1 [file cimb-45-00618-s001.zip › Suppl_TableS3_Pvalue_lipids_meshq.xlsx]

## Sheet: Sheet1
Lipid	MeSH qualifier	#Papers Lipid	#Papers MeSH q	#Papers Lipid & MeSH q	p-value
iodofiltic acid	diagnostic imaging	617	819	195	4.59406e-27
Fatty Acids	diagnostic imaging	1552	819	273	5.49761e-20
Apolipoproteins E	deficiency	352	142	29	1.44766e-17
Fatty Acids, Omega-3	prevention & control	230	301	30	5.18228e-13
Cholesterol	blood	1027	988	181	9.54491e-13
Apolipoproteins E	genetics	352	405	38	1.46909e-11
iodofiltic acid	pharmacokinetics	617	134	38	5.93979e-10
Lipids	blood	785	988	137	2.35682e-09
Fish Oils	prevention & control	143	301	17	2.84323e-08
Lipopolysaccharides	toxicity	272	84	12	7.93174e-08
Apolipoproteins E	pathology	352	551	37	1.29639e-07
Fatty Acids	pharmacokinetics	1552	134	51	2.33165e-07
Prostaglandins	biosynthesis	246	183	16	4.49992e-07
Lipopolysaccharides	immunology	272	70	10	9.1751e-07
Fatty Acids, Omega-3	diet therapy	230	57	8	9.26284e-07
Triglycerides	blood	681	988	84	1.56712e-05
Lipoproteins	blood	317	988	57	1.6302e-05
sphingosine 1-phosphate	analogs & derivatives	41	192	6	2.34028e-05
Cholesterol, LDL	epidemiology	225	104	10	2.36997e-05
Fatty Acids, Omega-3	administration & dosage	230	241	14	2.39977e-05
Cyclohexanols	poisoning	10	6	2	5.08292e-05
Venlafaxine Hydrochloride	poisoning	10	6	2	5.08292e-05
Fatty Acids, Omega-3	drug effects	230	814	31	0.00010118
Cholesterol, LDL	blood	225	988	34	0.000106224
8-epi-prostaglandin F2alpha	analogs & derivatives	31	192	5	0.000115975
Arachidonic Acid	enzymology	86	156	7	0.000121252
25-Hydroxyvitamin D 2	epidemiology	29	104	4	0.000194407
Lipopolysaccharides	chemically induced	272	163	10	0.000207056
Eicosapentaenoic Acid	mortality	60	75	4	0.000260315
Cholesterol, HDL	anatomy & histology	191	50	6	0.000286934
Dietary Fats	etiology	238	455	23	0.000289482
Mycophenolic Acid	surgery	32	44	3	0.000308782
iodofiltic acid	methods	617	194	34	0.000315346
Calcifediol	epidemiology	35	104	4	0.000337769
Lipopolysaccharides	genetics	272	405	16	0.000364868
Fatty Acids, Omega-3	pharmacology	230	635	24	0.000436466
2-(2-(4-phenoxy-2-propylphenoxy)ethyl)indole-5-acetic acid	agonists	21	18	2	0.00045362
Epoprostenol	biosynthesis	120	183	8	0.000454869
Lysophospholipids	analogs & derivatives	72	192	6	0.00048023
5-hydroxydecanoic acid	pharmacology	78	635	13	0.000501309
Cholesterol, HDL	epidemiology	191	104	8	0.00051582
Fish Oils	diet therapy	143	57	4	0.000584358
8,11,14-Eicosatrienoic Acid	analogs & derivatives	33	192	4	0.00059018
Cholesterol, HDL	blood	191	988	31	0.00059272
Thromboxane A2	biosynthesis	47	183	5	0.000614209
Docosahexaenoic Acids	mortality	80	75	4	0.00062065
Fats	etiology	64	455	17	0.000626746
Lipopolysaccharides	drug effects	272	814	26	0.000672241
Lipoproteins, LDL	blood	211	988	33	0.000675091
4-iodophenyl-9-methylpentadecanoic acid	pharmacokinetics	19	134	4	0.00070385
Prostaglandins	physiology	246	592	25	0.000706312
Dinoprost	analogs & derivatives	49	192	5	0.000756348
Lipopolysaccharides	biosynthesis	272	183	9	0.000840055
Dietary Fats	adverse effects	238	229	13	0.00121005
Acetates	diagnostic imaging	195	819	27	0.0012571
Dietary Fats	administration & dosage	238	241	12	0.0013211
Docosahexaenoic Acids	prevention & control	80	301	7	0.00133717
Olive Oil	diet therapy	13	57	2	0.00134655
Docosahexaenoic Acids	administration & dosage	80	241	6	0.00144771
Fatty Acids, Omega-3	therapeutic use	230	436	17	0.00147637
Fish Oils	therapeutic use	143	436	12	0.00148714
Decanoic Acids	diagnostic imaging	131	819	24	0.00158239
Palmitic Acids	diagnostic imaging	53	819	15	0.00180316
Eicosapentaenoic Acid	prevention & control	60	301	6	0.00180688
Acetates	pharmacokinetics	195	134	8	0.00186973
carbon-11 acetate	therapy	33	150	4	0.00215302
Atorvastatin	therapeutic use	95	436	10	0.00221688
Lysophospholipids	chemistry	72	214	6	0.00221854
Cholesterol	mortality	1027	75	15	0.00233519
Triglycerides	anatomy & histology	681	50	9	0.002396
Fatty Acids	methods	1552	194	53	0.00259075
Iodized Oil	transplantation	4	1	1	0.00261182
Atorvastatin	drug therapy	95	439	10	0.00270298
Linoleic Acids	biosynthesis	43	183	4	0.00280277
Palmitates	diagnostic imaging	92	819	18	0.00318196
Cholesterol, Dietary	administration & dosage	101	241	6	0.00347016
Triglycerides	enzymology	681	156	16	0.0037534
17-iodoheptadecanoic acid	diagnostic imaging	25	819	11	0.00385473
edelfosine	secondary	8	3	1	0.00391389
sphingosine 1-phosphate	cytology	41	90	3	0.00433241
Lipopolysaccharides	pharmacology	272	635	19	0.00436698
8,11,14-Eicosatrienoic Acid	enzymology	33	156	3	0.0046259
Lipopolysaccharides	cytology	272	90	6	0.004913
benoxaprofen	poisoning	3	6	1	0.00521342
Galactosylceramides	virology	13	4	1	0.00521342
alpha-galactosylceramide	virology	13	4	1	0.00521342
Mycophenolic Acid	analogs & derivatives	32	192	3	0.0052168
Palmitic Acid	deficiency	60	142	4	0.00558715
5-hydroxydecanoic acid	antagonists & inhibitors	78	128	4	0.00585935
Phospholipid Ethers	secondary	16	3	1	0.00586318
Lysophosphatidylcholines	antagonists & inhibitors	32	128	3	0.00597606
Lipofuscin	anatomy & histology	17	50	2	0.00613653
Cholesterol	analysis	1027	186	28	0.00655541
Cholesterol	anatomy & histology	1027	50	12	0.00676338
5-hydroxydecanoic acid	agonists	78	18	2	0.00739521
Eicosanoids	genetics	67	405	6	0.00761164
Myristic Acids	chemical synthesis	5	4	1	0.00780738
14-(iodophenyl)-3-methyltetradecanoic acid	chemical synthesis	5	4	1	0.00780738
Phosphatidylcholines	antagonists & inhibitors	33	128	3	0.00825033
Lipopolysaccharides	antagonists & inhibitors	272	128	6	0.00837147
Lipopolysaccharides	pathology	272	551	16	0.00851425
carbon-11 acetate	pharmacokinetics	33	134	3	0.00856048
G(M1) Ganglioside	parasitology	8	9	1	0.00909677
asialo GM1 ganglioside	parasitology	8	9	1	0.00909677
Lipoxins	parasitology	9	9	1	0.00909677
lipoxin A4	parasitology	9	9	1	0.00909677
Triglycerides	genetics	681	405	30	0.00949512
Apolipoproteins E	biosynthesis	352	183	9	0.00953592
Capsaicin	secondary	25	3	1	0.00974652
Palmitic Acids	instrumentation	53	15	2	0.0101489
Capsaicin	innervation	25	68	2	0.0101895
Mycophenolic Acid	innervation	32	68	2	0.0101895
Sodium Dodecyl Sulfate	microbiology	6	8	1	0.0103862
Pikasol	statistics & numerical data	7	13	1	0.0103862
Eicosanoids	ultrastructure	67	39	2	0.0105525
Arachidonic Acids	ultrastructure	57	39	2	0.0105525
thermozymocidin	antagonists & inhibitors	16	128	2	0.0109821
3-Hydroxybutyric Acid	surgery	38	44	2	0.0111282
Prostaglandins	innervation	246	68	5	0.0111287
Arachidonic Acids	diet therapy	57	57	2	0.0114534
Eicosapentaenoic Acid	diet therapy	60	57	2	0.0114534
Butyrates	analogs & derivatives	28	192	3	0.0114824
Cholesterol, Dietary	prevention & control	101	301	6	0.0117614
Mycophenolic Acid	immunology	32	70	2	0.0120557
Triglycerides	complications	681	362	29	0.0123256
Fatty Acids, Nonesterified	metabolism	523	1573	91	0.0123353
Eicosapentaenoic Acid	administration & dosage	60	241	4	0.0124643
Lipid Peroxides	chemically induced	33	163	3	0.0124849
Fish Oils	administration & dosage	143	241	6	0.0127828
Heptanoic Acids	therapeutic use	75	436	7	0.0129136
Mycophenolic Acid	pathogenicity	32	4	1	0.01297
5-hydroxydecanoic acid	analogs & derivatives	78	192	4	0.0132084
margaric acid	diagnostic imaging	20	819	8	0.0132883
Fats	adverse effects	64	229	8	0.0133147
Ergocalciferols	psychology	17	8	1	0.0136097
Leukotriene B4	parasitology	17	9	1	0.0136097
SRS-A	innervation	32	68	2	0.0140021
Heptanoic Acids	drug therapy	75	439	7	0.0148404
Fatty Acids, Unsaturated	prevention & control	81	301	6	0.0148668
Caproates	instrumentation	5	15	1	0.0155187
caprolactone	instrumentation	5	15	1	0.0155187
chloroacetic acid	embryology	10	10	1	0.0155337
Apolipoproteins E	toxicity	352	84	6	0.0158483
Lipids	analysis	785	186	22	0.0158597
11,12-epoxy-5,8,14-eicosatrienoic acid	enzymology	15	156	2	0.0159977
14,15-epoxy-5,8,11-eicosatrienoic acid	enzymology	19	156	2	0.0159977
SRS-A	immunology	32	70	2	0.0165394
Lipopolysaccharides	microbiology	272	8	2	0.0166166
Fatty Acids, Unsaturated	administration & dosage	81	241	5	0.0166885
Fatty Acids, Nonesterified	blood	523	988	59	0.0173164
sulprostone	analogs & derivatives	14	192	2	0.0173691
11,12-epoxy-5,8,14-eicosatrienoic acid	analogs & derivatives	15	192	2	0.0173691
14,15-epoxy-5,8,11-eicosatrienoic acid	analogs & derivatives	19	192	2	0.0173691
Docosahexaenoic Acids	diet therapy	80	57	2	0.0183576
Cholesterol, HDL	rehabilitation	191	13	2	0.0183872
Ergocalciferols	chemically induced	17	163	2	0.0184269
chloroacetic acid	chemically induced	10	163	2	0.0184269
Cyclohexanols	chemically induced	10	163	2	0.0184269
Venlafaxine Hydrochloride	chemically induced	10	163	2	0.0184269
Prostaglandins	blood supply	246	23	3	0.0193297
Sodium Dodecyl Sulfate	isolation & purification	6	27	1	0.0193419
edelfosine	isolation & purification	8	27	1	0.0193419
Lipoxins	isolation & purification	9	27	1	0.0193419
lipoxin A4	isolation & purification	9	27	1	0.0193419
Oils	classification	21	8	1	0.0193793
Palmitates	instrumentation	92	15	2	0.0198688
Propionates	drug effects	65	814	9	0.0200787
Eicosanoids	physiology	67	592	7	0.0205273
Lipoprotein(a)	ethnology	27	3	1	0.0206511
Cholesterol, VLDL	rehabilitation	21	13	1	0.0206511
Lipids	epidemiology	785	104	15	0.0208349
Dietary Fats	prevention & control	238	301	11	0.0210212
Apolipoproteins E	radiation effects	352	6	2	0.0213902
Fatty Acids, Omega-3	mortality	230	75	4	0.0219212
Fatty Acids	metabolism	1552	1573	279	0.0222861
Mycophenolic Acid	prevention & control	32	301	3	0.0225133
8,11,14-Eicosatrienoic Acid	prevention & control	33	301	3	0.0225133
Leukotrienes	parasitology	26	9	1	0.0225652
Mycophenolic Acid	parasitology	32	9	1	0.0225652
6-Ketoprostaglandin F1 alpha	biosynthesis	46	183	3	0.0230462
Phytosterols	blood supply	9	23	1	0.0231429
hesperidine methylchalcone, ruscus aculeatus, vitamin C	blood supply	9	23	1	0.0231429
Ceroid	blood supply	2	23	1	0.0231429
Lysophospholipids	cytology	72	90	3	0.0233576
Linoleic Acids	physiology	43	592	6	0.0237358
3-Hydroxybutyric Acid	methods	38	194	3	0.0245674
Glycosphingolipids	growth & development	17	13	1	0.0250792
Leukotriene B4	growth & development	17	13	1	0.0250792
20-hydroxy-5,8,11,14-eicosatetraenoic acid	agonists	18	18	1	0.0250792
Heptanoic Acids	injuries	75	5	1	0.0250792
sphingosine 1-phosphate	chemistry	41	214	3	0.0255585
Hydroxyeicosatetraenoic Acids	enzymology	23	156	2	0.0257049
Mycophenolic Acid	rehabilitation	32	13	1	0.0257387
8,11,14-Eicosatrienoic Acid	antagonists & inhibitors	33	128	2	0.0258499
Cholesterol, LDL	therapy	225	150	6	0.0258642
Apolipoprotein A-I	genetics	69	405	6	0.0262425
Eicosapentaenoic Acid	diagnosis	60	139	3	0.0264439
SRS-A	psychology	32	8	1	0.0270081
Epoprostenol	drug effects	120	814	15	0.0277158
Prostaglandins	chemically induced	246	163	7	0.0278363
Plasmalogens	ultrastructure	4	39	1	0.0281766
Erucic Acids	ultrastructure	6	39	1	0.0281766
erucic acid	ultrastructure	6	39	1	0.0281766
1-O-hexadecyl-2-N-methylcarbamylphosphatidylcholine	ultrastructure	8	39	1	0.0281766
methanandamide	ultrastructure	8	39	1	0.0281766
5-hydroxydecanoic acid	drug effects	78	814	10	0.0282157
Propionates	poisoning	65	6	1	0.0282577
Lipoproteins, HDL	adverse effects	106	229	6	0.0287222
Lipid Peroxides	toxicity	33	84	2	0.0288155
Phospholipid Ethers	isolation & purification	16	27	1	0.0288629
Omacor	administration & dosage	16	241	2	0.0294105
eicosapentaenoic acid ethyl ester	diet therapy	7	57	1	0.029429
4,7,10,13,16,19-docosahexaenoic acid ethyl ester	diet therapy	7	57	1	0.029429
glyceryl 2-arachidonate	diet therapy	6	57	1	0.029429
alpha-Linolenic Acid	chemically induced	19	163	2	0.0295263
Prostaglandins F	biosynthesis	16	183	2	0.0300882
monolysocardiolipin	chemistry	8	214	2	0.0306969
4-iodophenyl-9-methylpentadecanoic acid	diagnostic imaging	19	819	6	0.0313874
Acetates	methods	195	194	8	0.0314662
Prostaglandins	drug effects	246	814	23	0.0319384
Prostaglandins	physiopathology	246	935	27	0.032328
Phospholipids	analysis	222	186	8	0.0325568
Atorvastatin	injuries	95	5	1	0.032627
Cholesterol, LDL	deficiency	225	142	5	0.0328552
Apolipoproteins E	etiology	352	455	17	0.0329161
Propionates	analogs & derivatives	65	192	3	0.0329453
carbon-11 acetate	methods	33	194	3	0.0331605
Hydroxyeicosatetraenoic Acids	agonists	23	18	1	0.0332877
Dinoprostone	virology	90	4	1	0.0332877
Dinoprostone	pathogenicity	90	4	1	0.0332877
Lipopolysaccharides	chemistry	272	214	7	0.033296
Cholesterol, Dietary	pathology	101	551	8	0.033422
Eicosapentaenoic Acid	innervation	60	68	2	0.0340588
Dinoprostone	therapeutic use	90	436	6	0.0342968
Lipofuscin	pathology	17	551	4	0.0343107
Triglycerides	analysis	681	186	15	0.0349274
iodofiltic acid	therapy	617	150	19	0.0349771
Apolipoproteins E	microbiology	352	8	2	0.0350214
Fatty Acids, Monounsaturated	antagonists & inhibitors	31	128	2	0.035123
Propionates	chemically induced	65	163	3	0.035637
sphingosine 1-phosphate	embryology	41	10	1	0.0358248
14-fluoro-6-thiaheptadecanoic acid	pharmacokinetics	19	134	2	0.0360088
Corn Oil	adverse effects	12	229	2	0.0360329
Trans Fatty Acids	adverse effects	9	229	2	0.0360329
Epoprostenol	pharmacology	120	635	12	0.0363884
Platelet Activating Factor	biosynthesis	61	183	3	0.0365575
Cholesterol	etiology	1027	455	55	0.0366851
Lysophosphatidylcholines	cytology	32	90	2	0.0367906
Lipids	chemistry	785	214	23	0.0371463
Lipoproteins	isolation & purification	317	27	3	0.0381808
Dietary Fats	biosynthesis	238	183	7	0.0381896
Glycolipids	urine	17	22	1	0.0382853
Palmitates	metabolism	92	1573	25	0.0398309
Mycophenolic Acid	diagnosis	32	139	2	0.0402397
2-tetradecylglycidic acid	anatomy & histology	5	50	1	0.040592
Iodized Oil	surgery	4	44	1	0.040592
Phytosterols	anatomy & histology	9	50	1	0.040592
hesperidine methylchalcone, ruscus aculeatus, vitamin C	anatomy & histology	9	50	1	0.040592
Oleic Acid	surgery	5	44	1	0.040592
candoxatril	anatomy & histology	8	50	1	0.040592
Caproates	surgery	5	44	1	0.040592
caprolactone	surgery	5	44	1	0.040592
lysophosphatidic acid	anatomy & histology	9	50	1	0.040592
Fish Oils	drug effects	143	814	13	0.0406175
Dietary Fats	diet therapy	238	57	3	0.0407174
Cholesterol, LDL	pathology	225	551	14	0.0407901
Phospholipid Ethers	ultrastructure	16	39	1	0.0419525
Stearic Acids	ultrastructure	16	39	1	0.0419525
Glycosphingolipids	ultrastructure	17	39	1	0.0419525
20-hydroxy-5,8,11,14-eicosatetraenoic acid	ultrastructure	18	39	1	0.0419525
Cholesterol, Dietary	genetics	101	405	6	0.0419719
Arachidonic Acid	genetics	86	405	6	0.0419719
Apolipoproteins E	analysis	352	186	8	0.0422702
Membrane Lipids	administration & dosage	43	241	3	0.0422723
Cardiolipins	pathology	67	551	8	0.0426975
Decanoic Acids	agonists	131	18	2	0.0428327
Lipoproteins	biosynthesis	317	183	9	0.0428862
Alprostadil	drug therapy	47	439	5	0.0432483
Dinoprostone	enzymology	90	156	3	0.0433026
Thromboxanes	biosynthesis	21	183	2	0.0433836
Leukotrienes	biosynthesis	26	183	2	0.0433836
Glycerides	diet therapy	7	57	1	0.0438032
Fluvastatin	diet therapy	14	57	1	0.0438032
Omacor	diet therapy	16	57	1	0.0438032
anandamide	diet therapy	13	57	1	0.0438032
Atorvastatin	prevention & control	95	301	5	0.0439252
Diglycerides	deficiency	38	142	2	0.044338
Lipopolysaccharides	analysis	272	186	6	0.0448316
Acetates	therapy	195	150	6	0.0456478
Apolipoproteins B	standards	33	9	1	0.0457936
Lipoprotein(a)	standards	27	9	1	0.0457936
Fatty Acids, Omega-6	administration & dosage	21	241	2	0.046617
globotriaosylceramide	drug therapy	36	439	4	0.0466562
3-Hydroxybutyric Acid	prevention & control	38	301	3	0.0466906
Cholesterol, LDL	economics	225	1	1	0.0467107
Platelet Activating Factor	immunology	61	70	2	0.0470185
carbon-11 acetate	diagnostic imaging	33	819	6	0.0475314
Oils	urine	21	22	1	0.0476102
Apolipoprotein B-100	genetics	30	405	3	0.047972
Dinoprostone	analogs & derivatives	90	192	3	0.048162
Docosahexaenoic Acids	diagnosis	80	139	3	0.048162
Platelet Activating Factor	parasitology	61	9	1	0.0488792
14-fluoro-6-thiaheptadecanoic acid	diagnostic imaging	19	819	5	0.0490205
16-iodo-3-methylhexadecanoic acid	diagnostic imaging	13	819	5	0.0490205
Arachidonic Acids	physiology	57	592	6	0.0490383
Cod Liver Oil	mortality	6	75	1	0.0491417
Maxepa	mortality	7	75	1	0.0491417
mustard oil	mortality	7	75	1	0.0491417
Galactosylceramides	mortality	13	75	1	0.0491417
alpha-galactosylceramide	mortality	13	75	1	0.0491417
8-epi-prostaglandin F2alpha	enzymology	31	156	2	0.0502008
Triglycerides	epidemiology	681	104	10	0.0509898
Palmitic Acid	enzymology	60	156	3	0.0511869
Lipoprotein(a)	epidemiology	27	104	2	0.0513067
Dinoprostone	physiopathology	90	935	10	0.0513438
Capsaicin	pharmacology	25	635	4	0.051763
Propionates	therapeutic use	65	436	5	0.0519003
Dinoprostone	chemically induced	90	163	3	0.0519655
Cholesterol	epidemiology	1027	104	16	0.0520266
Apolipoprotein A-I	therapy	69	150	3	0.0525736
Palmitic Acid	trends	60	10	1	0.0531689
Dinoprostone	innervation	90	68	2	0.0533427
Docosahexaenoic Acids	innervation	80	68	2	0.0533427
Eicosanoids	pharmacology	67	635	6	0.0549596
Arachidonic Acid	physiology	86	592	8	0.0554531
Hydroxyeicosatetraenoic Acids	ultrastructure	23	39	1	0.0555243
Acetates	agonists	195	18	2	0.0555396
Platelet Activating Factor	microbiology	61	8	1	0.0556465
Alprostadil	chemistry	47	214	3	0.0563701
8-epi-prostaglandin F2alpha	urine	31	22	1	0.0568388
Propionates	drug therapy	65	439	5	0.0571868
Dinoprostone	parasitology	90	9	1	0.0574699
Apolipoprotein E3	immunology	8	70	1	0.0575777
Galactosylceramides	immunology	13	70	1	0.0575777
alpha-galactosylceramide	immunology	13	70	1	0.0575777
lipopolysaccharide, E coli O55-B5	immunology	9	70	1	0.0575777
Lipoxins	immunology	9	70	1	0.0575777
lipoxin A4	immunology	9	70	1	0.0575777
Fatty Acids, Omega-6	diet therapy	21	57	1	0.0579554
15-Hydroxy-11 alpha,9 alpha-(epoxymethano)prosta-5,13-dienoic Acid	diet therapy	19	57	1	0.0579554
SRS-A	biosynthesis	32	183	2	0.0583973
Heptanoic Acids	prevention & control	75	301	4	0.0590274
Cardiolipins	chemistry	67	214	4	0.0594635
Lipopolysaccharides	physiology	272	592	14	0.0598428
Calcitriol	surgery	13	44	1	0.060247
Cholecalciferol	surgery	6	44	1	0.060247
Fats	injuries	64	5	1	0.060247
Propionates	toxicity	65	84	2	0.0618985
Lipoproteins, HDL	blood	106	988	15	0.0622411
Triglycerides	deficiency	681	142	10	0.0632078
Lipid Peroxides	enzymology	33	156	2	0.0645677
Diglycerides	enzymology	38	156	2	0.0645677
globotriaosylceramide	enzymology	36	156	2	0.0645677
Trihexosylceramides	drug therapy	39	439	4	0.0649545
Mycophenolic Acid	therapeutic use	32	436	3	0.0652283
Fish Oils	pharmacology	143	635	10	0.0652639
Atorvastatin	drug effects	95	814	10	0.0653051
Cholesterol, LDL	therapeutic use	225	436	11	0.0655338
Lipopolysaccharides	mortality	272	75	3	0.0661382
Fatty Acids, Omega-3	physiology	230	592	15	0.0665209
lipopolysaccharide, E coli O55-B5	toxicity	9	84	1	0.0670821
Mycophenolic Acid	methods	32	194	2	0.0674395
Lipopolysaccharides	blood supply	272	23	2	0.0676432
15-Hydroxy-11 alpha,9 alpha-(epoxymethano)prosta-5,13-dienoic Acid	pathology	19	551	3	0.0676697
Palmitic Acids	trends	53	10	1	0.0677493
Palmitic Acid	genetics	60	405	5	0.0681756
Endocannabinoids	antagonists & inhibitors	43	128	2	0.068858
Lipofuscin	ultrastructure	17	39	1	0.0688952
Apolipoprotein B-100	ultrastructure	30	39	1	0.0688952
25-Hydroxyvitamin D 2	ultrastructure	29	39	1	0.0688952
5-hydroxydecanoic acid	physiology	78	592	7	0.0689395
Sphingolipids	chemistry	17	214	2	0.0692779
Ceramides	genetics	35	405	3	0.0696223
Lipoproteins, VLDL	analogs & derivatives	35	192	2	0.0696676
Butyrates	diagnosis	28	139	2	0.0696676
Thioctic Acid	analogs & derivatives	34	192	2	0.0696676
Lysophospholipids	embryology	72	10	1	0.0702122
3,5-diiodothyropropionic acid	mortality	12	75	1	0.0727768
Omacor	mortality	16	75	1	0.0727768
Endocannabinoids	agonists	43	18	1	0.073229
Propionates	pharmacology	65	635	6	0.0737876
Lipoproteins, VLDL	blood	35	988	6	0.0740655
alpha-Linolenic Acid	prevention & control	19	301	2	0.074251
Apolipoproteins E	cytology	352	90	5	0.0744788
Heptanoic Acids	pathology	75	551	6	0.0748452
Linoleic Acids	isolation & purification	43	27	1	0.0750111
Prostaglandins	urine	246	22	2	0.0761489
Arachidonic Acid	analogs & derivatives	86	192	3	0.0761771
Butyric Acid	cytology	7	90	1	0.0764434
dihydrolipoic acid	cytology	7	90	1	0.0764434
Phosphatidylinositol Phosphates	cytology	4	90	1	0.0764434
phosphatidylinositol 4-phosphate	cytology	4	90	1	0.0764434
Dinoprostone	drug effects	90	814	8	0.0765878
Docosahexaenoic Acids	drug effects	80	814	8	0.0765878
sulprostone	innervation	14	68	1	0.0780786
Omacor	innervation	16	68	1	0.0780786
Decanoic Acids	analogs & derivatives	131	192	5	0.0782509
Cardiolipins	enzymology	67	156	3	0.0785415
Lysophosphatidylcholines	blood supply	32	23	1	0.0785615
Fatty Acids, Monounsaturated	pharmacology	31	635	4	0.0790498
25-Hydroxyvitamin D 2	etiology	29	455	3	0.0790744
15-Hydroxy-11 alpha,9 alpha-(epoxymethano)prosta-5,13-dienoic Acid	surgery	19	44	1	0.0794869
Cholesterol, Dietary	rehabilitation	101	13	1	0.0797821
Arachidonic Acid	statistics & numerical data	86	13	1	0.0797821
Trihexosylceramides	enzymology	39	156	2	0.0800962
Mycophenolic Acid	adverse effects	32	229	2	0.0805911
Leukotriene B4	genetics	17	405	2	0.0806279
Prostaglandin D2	genetics	11	405	2	0.0806279
14,15-epoxy-5,8,11-eicosatrienoic acid	genetics	19	405	2	0.0806279
Lipoproteins	chemistry	317	214	10	0.0810136
Dinoprostone	toxicity	90	84	2	0.0815143
Trihexosylceramides	therapy	39	150	2	0.0816331
Arachidonic Acids	antagonists & inhibitors	57	128	2	0.0817233
Plant Oils	ultrastructure	27	39	1	0.0820684
Phosphatidylethanolamines	ultrastructure	17	39	1	0.0820684
Calcifediol	ultrastructure	35	39	1	0.0820684
Endocannabinoids	physiology	43	592	5	0.082483
Fatty Acids, Omega-3	cytology	230	90	4	0.082738
1-O-hexadecyl-2-N-methylcarbamylphosphatidylcholine	deficiency	8	142	1	0.0845194
methanandamide	deficiency	8	142	1	0.0845194
Proteolipids	deficiency	8	142	1	0.0845194
sarcolipin	deficiency	8	142	1	0.0845194
Lipoxins	deficiency	9	142	1	0.0845194
lipoxin A4	deficiency	9	142	1	0.0845194
14,15-dihydroxyeicosatrienoic acid	deficiency	11	142	1	0.0845194
9,10-dihydroxy-12-octadecenoic acid	deficiency	11	142	1	0.0845194
Sphingomyelins	deficiency	9	142	1	0.0845194
tricaprin	deficiency	5	142	1	0.0845194
pentadecanoic acid	deficiency	9	142	1	0.0845194
Fatty Acids, Unsaturated	statistics & numerical data	81	13	1	0.0845255
Epoprostenol	physiopathology	120	935	15	0.0850163
Leukotriene B4	immunology	17	70	1	0.085085
Corn Oil	immunology	12	70	1	0.085085
2-tetradecylglycidic acid	antagonists & inhibitors	5	128	1	0.0856645
lysoplasmalogens	antagonists & inhibitors	4	128	1	0.0856645
1-O-hexadecyl-2-N-methylcarbamylphosphatidylcholine	antagonists & inhibitors	8	128	1	0.0856645
methanandamide	antagonists & inhibitors	8	128	1	0.0856645
candoxatril	antagonists & inhibitors	8	128	1	0.0856645
High-Density Lipoproteins, Pre-beta	antagonists & inhibitors	3	128	1	0.0856645
capsazepine	antagonists & inhibitors	6	128	1	0.0856645
Glycosylphosphatidylinositols	antagonists & inhibitors	7	128	1	0.0856645
(13-(2-(butylamino)-2-oxoacetamido)tridec-8(Z)-enoic acid)	antagonists & inhibitors	7	128	1	0.0856645
(13-(3-propylureido)tridec-8-enoic acid)	antagonists & inhibitors	7	128	1	0.0856645
14,15-eicosa-5-enoic acid	antagonists & inhibitors	7	128	1	0.0856645
14,15-dihydroxyeicosatrienoic acid	antagonists & inhibitors	11	128	1	0.0856645
9,10-dihydroxy-12-octadecenoic acid	antagonists & inhibitors	11	128	1	0.0856645
polyethylene glycol-distearoylphosphatidylethanolamine	antagonists & inhibitors	5	128	1	0.0856645
Trihexosylceramides	diagnosis	39	139	2	0.086292
Lipopolysaccharides	virology	272	4	1	0.0865272
Lipopolysaccharides	pathogenicity	272	4	1	0.0865272
1-palmitoyl-2-oleoylphosphatidylcholine	pharmacokinetics	5	134	1	0.0868074
Tramadol	pharmacokinetics	8	134	1	0.0868074
Cholesterol, Dietary	immunology	101	70	2	0.0877775
Cholesterol, LDL	innervation	225	68	3	0.0881869
Membrane Lipids	drug effects	43	814	6	0.0881902
Dietary Fats	physiology	238	592	17	0.0885615
Plant Oils	administration & dosage	27	241	2	0.0886405
Propionates	agonists	65	18	1	0.0887047
Platelet Activating Factor	growth & development	61	13	1	0.0887047
Lipoproteins, HDL	trends	106	10	1	0.0891317
Phosphatidylcholines	blood supply	33	23	1	0.0892414
Decanoic Acids	methods	131	194	6	0.0895625
Phospholipids	urine	222	22	2	0.0906279
Phospholipids	isolation & purification	222	27	2	0.0906279
Membrane Lipids	pharmacology	43	635	5	0.0906348
Linoleic Acids	chemically induced	43	163	2	0.0910196
Cholesterol, HDL	ethnology	191	3	1	0.0911833
3-Hydroxybutyric Acid	complications	38	362	3	0.0912589
Dinoprostone	drug therapy	90	439	5	0.0917839
Phospholipids	injuries	222	5	1	0.0920205
Phosphatidylethanolamines	chemistry	17	214	2	0.0922054
15-Hydroxy-11 alpha,9 alpha-(epoxymethano)prosta-5,13-dienoic Acid	pharmacology	19	635	3	0.0925799
1-Butanol	pharmacology	9	635	3	0.0925799
Apolipoproteins B	biosynthesis	33	183	2	0.0926101
Eicosanoids	isolation & purification	67	27	1	0.0928103
Dinoprost	urine	49	22	1	0.0928103
Thioctic Acid	drug effects	34	814	5	0.0929035
Heptanoic Acids	administration & dosage	75	241	3	0.0934272
Lysophospholipids	pathology	72	551	6	0.0939583
Apolipoprotein A-I	pathology	69	551	6	0.0939583
Lipoproteins, LDL	cytology	211	90	4	0.0943182
Fatty Acids, Nonesterified	pharmacokinetics	523	134	9	0.0944093
Cholesterol, Dietary	complications	101	362	5	0.0945512
Heptanol	drug effects	15	814	4	0.0948107
8,11,14-Eicosatrienoic Acid	drug effects	33	814	4	0.0948107
Lipid Peroxides	ultrastructure	33	39	1	0.0950469
Lysophosphatidylcholines	ultrastructure	32	39	1	0.0950469
Propionates	antagonists & inhibitors	65	128	2	0.0952419
Platelet Activating Factor	antagonists & inhibitors	61	128	2	0.0952419
Fatty Acids, Omega-6	mortality	21	75	1	0.0958098
6-Ketoprostaglandin F1 alpha	enzymology	46	156	2	0.0966185
Thromboxane B2	enzymology	44	156	2	0.0966185
Cardiolipins	immunology	67	70	2	0.0968374
Fatty Acids, Nonesterified	diagnostic imaging	523	819	41	0.0977226
Palmitic Acids	diagnosis	53	139	3	0.0979565
Acetates	metabolism	195	1573	34	0.0980107
Thromboxanes	surgery	21	44	1	0.098321
Eicosanoids	prevention & control	67	301	3	0.0985762
methyl 2-tetradecylglycidate	toxicity	14	84	1	0.0988861
Ergocalciferols	toxicity	17	84	1	0.0988861
chloroacetic acid	toxicity	10	84	1	0.0988861
Cholecalciferol	toxicity	6	84	1	0.0988861
2-(2-(4-phenoxy-2-propylphenoxy)ethyl)indole-5-acetic acid	toxicity	21	84	1	0.0988861
3,5-diiodothyropropionic acid	toxicity	12	84	1	0.0988861
soybean oil, phospholipid emulsion	toxicity	13	84	1	0.0988861
Soybean Oil	toxicity	13	84	1	0.0988861
11,12-epoxy-5,8,14-eicosatrienoic acid	toxicity	15	84	1	0.0988861
14,15-epoxy-5,8,11-eicosatrienoic acid	toxicity	19	84	1	0.0988861
Olive Oil	toxicity	13	84	1	0.0988861
Diglycerides	diet therapy	38	57	1	0.0991154
Decanoic Acids	antagonists & inhibitors	131	128	4	0.0991751
Thromboxane A2	blood supply	47	23	1	0.0997907
6-Ketoprostaglandin F1 alpha	blood supply	46	23	1	0.0997907
Thromboxane B2	blood supply	44	23	1	0.0997907
Prostaglandins F, Synthetic	therapeutic use	11	436	2	0.100173
soybean oil, phospholipid emulsion	therapeutic use	13	436	2	0.100173
Soybean Oil	therapeutic use	13	436	2	0.100173
Calcifediol	blood	35	988	5	0.101241
Docosahexaenoic Acids	cytology	80	90	2	0.102149
Cholesterol, LDL	complications	225	362	9	0.10236
Eicosapentaenoic Acid	therapeutic use	60	436	4	0.102658
Alprostadil	therapeutic use	47	436	4	0.102658
Prostaglandins F	innervation	16	68	1	0.102694
Iloprost	innervation	18	68	1	0.102694
Palmitic Acid	instrumentation	60	15	1	0.103321
Dietary Fats	complications	238	362	11	0.103359
Capsaicin	pathology	25	551	3	0.103533
Apolipoprotein B-100	pathology	30	551	3	0.103533
Cerebrosides	enzymology	4	156	1	0.103697
Erucic Acids	enzymology	6	156	1	0.103697
erucic acid	enzymology	6	156	1	0.103697
Maxepa	enzymology	7	156	1	0.103697
mustard oil	enzymology	7	156	1	0.103697
Proteolipids	enzymology	8	156	1	0.103697
sarcolipin	enzymology	8	156	1	0.103697
Phosphatidic Acids	enzymology	6	156	1	0.103697
14,15-dihydroxyeicosatrienoic acid	enzymology	11	156	1	0.103697
9,10-dihydroxy-12-octadecenoic acid	enzymology	11	156	1	0.103697
6-Ketoprostaglandin F1 alpha	analogs & derivatives	46	192	2	0.103937
Leukotrienes	prevention & control	26	301	2	0.104452
Cerebrosides	therapy	4	150	1	0.104806
Turpentine	therapy	4	150	1	0.104806
linethol	therapy	5	150	1	0.104806
Glucosylceramides	therapy	3	150	1	0.104806
Misoprostol	therapy	5	150	1	0.104806
Carboprost	therapy	5	150	1	0.104806
Lipoproteins, HDL	antagonists & inhibitors	106	128	3	0.104943
Linolenic Acids	drug therapy	12	439	2	0.105034
Prostaglandins E, Synthetic	drug therapy	11	439	2	0.105034
Prostaglandins F, Synthetic	drug therapy	11	439	2	0.105034
Fluvastatin	drug therapy	14	439	2	0.105034
Calcifediol	physiopathology	35	935	5	0.106561
Cholesterol, Dietary	blood	101	988	10	0.106752
Phosphatidylcholines	ultrastructure	33	39	1	0.107834
Fish Oils	rehabilitation	143	13	1	0.107834
Fish Oils	statistics & numerical data	143	13	1	0.107834
Decanoates	diagnosis	6	139	1	0.108122
Decanoates	analogs & derivatives	6	192	1	0.108122
eicosapentaenoic acid ethyl ester	analogs & derivatives	7	192	1	0.108122
4,7,10,13,16,19-docosahexaenoic acid ethyl ester	analogs & derivatives	7	192	1	0.108122
linethol	analogs & derivatives	5	192	1	0.108122
ONO 1206	analogs & derivatives	6	192	1	0.108122
Lipid A	analogs & derivatives	4	192	1	0.108122
monophosphoryl lipid A	analogs & derivatives	4	192	1	0.108122
F2-Isoprostanes	analogs & derivatives	3	192	1	0.108122
2-methyl-4-chlorophenoxy gamma-butyric acid	diagnosis	5	139	1	0.108122
2-methyl-4-chlorophenoxy gamma-butyric acid	analogs & derivatives	5	192	1	0.108122
capsazepine	analogs & derivatives	6	192	1	0.108122
zodin	diagnosis	7	139	1	0.108122
Glucosylceramides	diagnosis	3	139	1	0.108122
Butyric Acid	analogs & derivatives	7	192	1	0.108122
Phosphatidylinositol 4,5-Diphosphate	analogs & derivatives	5	192	1	0.108122
dihydrolipoic acid	analogs & derivatives	7	192	1	0.108122
(13-(2-(butylamino)-2-oxoacetamido)tridec-8(Z)-enoic acid)	analogs & derivatives	7	192	1	0.108122
(13-(3-propylureido)tridec-8-enoic acid)	analogs & derivatives	7	192	1	0.108122
14,15-eicosa-5-enoic acid	analogs & derivatives	7	192	1	0.108122
14,15-dihydroxyeicosatrienoic acid	analogs & derivatives	11	192	1	0.108122
9,10-dihydroxy-12-octadecenoic acid	analogs & derivatives	11	192	1	0.108122
beraprost	analogs & derivatives	10	192	1	0.108122
15-deoxyprostaglandin J2	analogs & derivatives	5	192	1	0.108122
ACS67 compound	analogs & derivatives	6	192	1	0.108122
Apolipoproteins M	analogs & derivatives	2	192	1	0.108122
Oxylipins	analogs & derivatives	3	192	1	0.108122
Misoprostol	diagnosis	5	139	1	0.108122
Carboprost	diagnosis	5	139	1	0.108122
Cholesterol, LDL	genetics	225	405	9	0.110221
Thromboxane B2	biosynthesis	44	183	2	0.111381
benoxaprofen	chemically induced	3	163	1	0.111419
1-O-hexadecyl-2-N-methylcarbamylphosphatidylcholine	chemically induced	8	163	1	0.111419
methanandamide	chemically induced	8	163	1	0.111419
Sphingomyelins	chemically induced	9	163	1	0.111419
beraprost	chemically induced	10	163	1	0.111419
Tramadol	chemically induced	8	163	1	0.111419
Fatty Acids, Unsaturated	etiology	81	455	6	0.111447
Atorvastatin	complications	95	362	5	0.111836
Fish Oils	complications	143	362	6	0.111866
Lipopolysaccharides	metabolism	272	1573	28	0.111906
Lipid Peroxides	pharmacology	33	635	4	0.11197
Prostaglandins	pharmacology	246	635	16	0.111973
Fish Oils	mortality	143	75	2	0.11218
Lipoprotein(a)	analysis	27	186	2	0.112208
SRS-A	etiology	32	455	3	0.112342
Calcifediol	etiology	35	455	3	0.112342
Calcitriol	cytology	13	90	1	0.112411
Linoleic Acids	diet therapy	43	57	1	0.112415
F2-Isoprostanes	biosynthesis	3	183	1	0.112514
Phosphatidic Acids	biosynthesis	6	183	1	0.112514
Lipoxins	biosynthesis	9	183	1	0.112514
lipoxin A4	biosynthesis	9	183	1	0.112514
Cholesterol, Dietary	toxicity	101	84	2	0.113788
Arachidonic Acid	toxicity	86	84	2	0.113788
Arachidonic Acids	enzymology	57	156	2	0.113982
Dinoprost	enzymology	49	156	2	0.113982
Butyrates	methods	28	194	2	0.113987
Trans Fatty Acids	etiology	9	455	2	0.114871
Diglycerides	chemistry	38	214	2	0.116922
globotriaosylceramide	chemistry	36	214	2	0.116922
Arachidonic Acid	instrumentation	86	15	1	0.117111
25-Hydroxyvitamin D 2	mortality	29	75	1	0.118256
Palmitic Acid	metabolism	60	1573	13	0.118437
Eicosanoids	drug effects	67	814	6	0.118633
Eicosapentaenoic Acid	drug effects	60	814	6	0.118633
Dinoprostone	urine	90	22	1	0.118828
Dinoprostone	isolation & purification	90	27	1	0.118828
Cholesterol, Dietary	pharmacology	101	635	7	0.119935
Arachidonic Acid	pharmacology	86	635	7	0.119935
Fish Oils	standards	143	9	1	0.120432
Dinoprostone	pharmacology	90	635	6	0.120886
Acetates	analogs & derivatives	195	192	5	0.121761
Lipoproteins, HDL	prevention & control	106	301	5	0.121977
Triglycerides	physiology	681	592	36	0.122533
Cholesterol, VLDL	genetics	21	405	2	0.123246
Dinoprostone	antagonists & inhibitors	90	128	2	0.12391
Phospholipid Ethers	deficiency	16	142	1	0.124024
Stearic Acids	deficiency	16	142	1	0.124024
Ergocalciferols	deficiency	17	142	1	0.124024
Glycosphingolipids	deficiency	17	142	1	0.124024
2-(2-(4-phenoxy-2-propylphenoxy)ethyl)indole-5-acetic acid	deficiency	21	142	1	0.124024
thermozymocidin	deficiency	16	142	1	0.124024
14,15-epoxy-5,8,11-eicosatrienoic acid	deficiency	19	142	1	0.124024
Fatty Acids, Unsaturated	toxicity	81	84	2	0.125154
Cod Liver Oil	analysis	6	186	1	0.125498
Sodium Dodecyl Sulfate	analysis	6	186	1	0.125498
Butter	analysis	3	186	1	0.125498
1,2-diacylglycerol	analysis	7	186	1	0.125498
Apolipoprotein E3	analysis	8	186	1	0.125498
lipopolysaccharide, E coli O55-B5	analysis	9	186	1	0.125498
Endocannabinoids	diet therapy	43	57	1	0.125509
Phospholipid Ethers	antagonists & inhibitors	16	128	1	0.125667
Hydroxybutyrates	antagonists & inhibitors	10	128	1	0.125667
Stearic Acids	antagonists & inhibitors	16	128	1	0.125667
Ergocalciferols	antagonists & inhibitors	17	128	1	0.125667
Calcitriol	antagonists & inhibitors	13	128	1	0.125667
Glycosphingolipids	antagonists & inhibitors	17	128	1	0.125667
Leukotriene B4	antagonists & inhibitors	17	128	1	0.125667
anandamide	antagonists & inhibitors	13	128	1	0.125667
14,15-epoxy-5,8,11-eicosatrienoic acid	antagonists & inhibitors	19	128	1	0.125667
Lipoproteins	therapy	317	150	7	0.125738
globotriaosylceramide	therapeutic use	36	436	3	0.125764
Thioctic Acid	therapeutic use	34	436	3	0.125764
Acetic Acid	diagnostic imaging	9	819	3	0.126392
Prostaglandins E	innervation	25	68	1	0.126638
Lipoproteins	injuries	317	5	1	0.127305
Apolipoproteins E	pathogenicity	352	4	1	0.127384
Lipoproteins, LDL	antagonists & inhibitors	211	128	4	0.128375
Triglycerides	physiopathology	681	935	55	0.128832
Arachidonic Acids	chemically induced	57	163	2	0.128856
Linoleic Acids	drug effects	43	814	5	0.129343
alpha-Linolenic Acid	toxicity	19	84	1	0.129586
Fatty Acids, Unsaturated	physiology	81	592	7	0.130143
Leukotrienes	physiology	26	592	3	0.130645
Dietary Fats	analysis	238	186	6	0.130764
Dietary Fats	mortality	238	75	3	0.13082
Arachidonic Acids	biosynthesis	57	183	2	0.131011
Dinoprost	biosynthesis	49	183	2	0.131011
Lipoproteins, LDL	chemistry	211	214	6	0.131078
Palmitic Acid	diagnostic imaging	60	819	7	0.133229
Cardiolipins	growth & development	67	13	1	0.133485
Cholesterol, HDL	classification	191	8	1	0.133528
Cholesterol, LDL	classification	225	8	1	0.133528
Lipid Peroxides	drug therapy	33	439	3	0.133659
Thioctic Acid	drug therapy	34	439	3	0.133659
Membrane Lipids	analysis	43	186	2	0.13436
Thromboxane B2	analysis	44	186	2	0.13436
Platelet Activating Factor	therapy	61	150	2	0.134432
Fish Oils	enzymology	143	156	3	0.134695
globotriaosylceramide	surgery	36	44	1	0.134806
Lipid Peroxides	adverse effects	33	229	2	0.134836
Fatty Acids, Nonesterified	methods	523	194	13	0.136349
Fatty Acids, Monounsaturated	prevention & control	31	301	2	0.137228
Heptanol	immunology	15	70	1	0.137665
Heptanoic Acids	drug effects	75	814	7	0.138101
Eicosanoids	diet therapy	67	57	1	0.138402
Lysophospholipids	antagonists & inhibitors	72	128	2	0.13891
Leukotrienes	pharmacology	26	635	3	0.139097
8,11,14-Eicosatrienoic Acid	pharmacology	33	635	3	0.139097
Ergocalciferols	pathology	17	551	2	0.139347
Leukotriene B4	pathology	17	551	2	0.139347
Fluvastatin	pathology	14	551	2	0.139347
tetralinoleoylcardiolipin	pathology	6	551	2	0.139347
Plant Oils	drug effects	27	814	4	0.139726
SRS-A	drug effects	32	814	4	0.139726
Ceramides	drug effects	35	814	4	0.139726
Plant Oils	mortality	27	75	1	0.140132
SRS-A	mortality	32	75	1	0.140132
Calcifediol	mortality	35	75	1	0.140132
25-Hydroxyvitamin D 2	blood	29	988	4	0.140392
Lipids	therapeutic use	785	436	37	0.140984
Cod Liver Oil	administration & dosage	6	241	1	0.14133
Turpentine	administration & dosage	4	241	1	0.14133
ONO 1206	administration & dosage	6	241	1	0.14133
G(M1) Ganglioside	administration & dosage	8	241	1	0.14133
asialo GM1 ganglioside	administration & dosage	8	241	1	0.14133
1,2-diacylglycerol	administration & dosage	7	241	1	0.14133
Galactosylceramides	administration & dosage	13	241	1	0.14133
alpha-galactosylceramide	administration & dosage	13	241	1	0.14133
lipopolysaccharide, E coli O55-B5	administration & dosage	9	241	1	0.14133
Sphingomyelins	administration & dosage	9	241	1	0.14133
Neuroprostanes	administration & dosage	7	241	1	0.14133
Tramadol	administration & dosage	8	241	1	0.14133
tricaprin	administration & dosage	5	241	1	0.14133
Menthol	administration & dosage	3	241	1	0.14133
peppermint oil	administration & dosage	3	241	1	0.14133
pentadecanoic acid	administration & dosage	9	241	1	0.14133
Sodium Dodecyl Sulfate	methods	6	194	1	0.14237
Waxes	methods	3	194	1	0.14237
2-methyl-4-chlorophenoxy gamma-butyric acid	methods	5	194	1	0.14237
Glycerophospholipids	methods	5	194	1	0.14237
pentadecanoic acid	methods	9	194	1	0.14237
Misoprostol	methods	5	194	1	0.14237
Carboprost	methods	5	194	1	0.14237
Trihexosylceramides	chemistry	39	214	2	0.143026
Apolipoproteins E	administration & dosage	352	241	7	0.143555
Cholesterol, HDL	physiopathology	191	935	19	0.144003
Cholesterol, LDL	physiopathology	225	935	19	0.144003
Cholesterol, Dietary	urine	101	22	1	0.14405
Cholesterol, Dietary	isolation & purification	101	27	1	0.14405
Lipids	complications	785	362	32	0.144188
Sodium Dodecyl Sulfate	chemistry	6	214	1	0.144445
edelfosine	chemistry	8	214	1	0.144445
G(M1) Ganglioside	chemistry	8	214	1	0.144445
asialo GM1 ganglioside	chemistry	8	214	1	0.144445
Gangliosides	chemistry	4	214	1	0.144445
Sulfoglycosphingolipids	chemistry	4	214	1	0.144445
ganglioside, GM4	chemistry	4	214	1	0.144445
1,2-diacylglycerol	chemistry	7	214	1	0.144445
Phosphatidic Acids	chemistry	6	214	1	0.144445
Caproates	chemistry	5	214	1	0.144445
caprolactone	chemistry	5	214	1	0.144445
Glycerophospholipids	chemistry	5	214	1	0.144445
polyethylene glycol-distearoylphosphatidylethanolamine	chemistry	5	214	1	0.144445
Lipopolysaccharides	enzymology	272	156	4	0.144553
Phosphatidylethanolamines	pathology	17	551	3	0.145067
Ceramides	pathology	35	551	3	0.145067
Propionates	ultrastructure	65	39	1	0.145073
Platelet Activating Factor	ultrastructure	61	39	1	0.145073
Decanoic Acids	pharmacology	131	635	13	0.14547
Thromboxanes	physiopathology	21	935	4	0.146389
25-Hydroxyvitamin D 2	physiopathology	29	935	4	0.146389
6-Ketoprostaglandin F1 alpha	blood	46	988	6	0.146451
Thromboxane B2	blood	44	988	6	0.146451
Lipoproteins, LDL	trends	211	10	1	0.146677
Prostaglandins F	cytology	16	90	1	0.146956
alpha-Linolenic Acid	cytology	19	90	1	0.146956
Cholesterol, VLDL	cytology	21	90	1	0.146956
Iloprost	drug effects	18	814	3	0.147088
alpha-Linolenic Acid	drug effects	19	814	3	0.147088
15-Hydroxy-11 alpha,9 alpha-(epoxymethano)prosta-5,13-dienoic Acid	drug effects	19	814	3	0.147088
Triglycerides	adverse effects	681	229	15	0.147634
Fats	anatomy & histology	64	50	2	0.147866
Lysophospholipids	pharmacology	72	635	6	0.148812
Cholesterol, Dietary	chemistry	101	214	3	0.149476
Linoleic Acids	pharmacology	43	635	4	0.149801
Stearic Acids	enzymology	16	156	1	0.151396
Leukotriene B4	enzymology	17	156	1	0.151396
monolysocardiolipin	enzymology	8	156	1	0.151396
20-hydroxy-5,8,11,14-eicosatetraenoic acid	enzymology	18	156	1	0.151396
Lipoproteins, LDL	complications	211	362	9	0.151644
Cardiolipins	urine	67	22	1	0.152286
Trihexosylceramides	surgery	39	44	1	0.152475
Fatty Acids, Essential	therapy	11	150	1	0.152971
sulprostone	therapy	14	150	1	0.152971
Glycosphingolipids	therapy	17	150	1	0.152971
soybean oil, phospholipid emulsion	therapy	13	150	1	0.152971
Soybean Oil	therapy	13	150	1	0.152971
Arachidonic Acid	drug effects	86	814	8	0.15324
Lipoproteins, HDL	genetics	106	405	6	0.153266
Epoprostenol	innervation	120	68	2	0.153719
Cholesterol, HDL	psychology	191	8	1	0.153935
6-Ketoprostaglandin F1 alpha	physiopathology	46	935	6	0.154434
Endocannabinoids	physiopathology	43	935	6	0.154434
Fatty Acids, Unsaturated	cytology	81	90	2	0.154971
Prostaglandins	therapeutic use	246	436	11	0.155506
Apolipoproteins E	chemistry	352	214	7	0.155664
Lipoproteins, LDL	prevention & control	211	301	7	0.156072
Phytosterols	adverse effects	9	229	1	0.156737
hesperidine methylchalcone, ruscus aculeatus, vitamin C	adverse effects	9	229	1	0.156737
Apolipoprotein E3	adverse effects	8	229	1	0.156737
Linoleic Acid	adverse effects	4	229	1	0.156737
Sphingomyelins	adverse effects	9	229	1	0.156737
globotriaosyl lysosphingolipid	adverse effects	7	229	1	0.156737
Tramadol	adverse effects	8	229	1	0.156737
pentadecanoic acid	adverse effects	9	229	1	0.156737
Lipopolysaccharides	administration & dosage	272	241	5	0.157192
methyl 2-tetradecylglycidate	analogs & derivatives	14	192	1	0.157671
Apolipoproteins	analogs & derivatives	4	192	1	0.157671
Stearic Acids	analogs & derivatives	16	192	1	0.157671
Prostaglandins E, Synthetic	analogs & derivatives	11	192	1	0.157671
Prostaglandins F, Synthetic	analogs & derivatives	11	192	1	0.157671
Ergocalciferols	analogs & derivatives	17	192	1	0.157671
chloroacetic acid	analogs & derivatives	10	192	1	0.157671
Cyclohexanols	diagnosis	10	139	1	0.157671
Venlafaxine Hydrochloride	diagnosis	10	139	1	0.157671
Apolipoprotein A-II	analogs & derivatives	4	192	1	0.157671
contrast agent BR1	diagnosis	3	139	1	0.157671
Prostaglandin D2	analogs & derivatives	11	192	1	0.157671
Omacor	diagnosis	16	139	1	0.157671
soybean oil, phospholipid emulsion	analogs & derivatives	13	192	1	0.157671
Soybean Oil	analogs & derivatives	13	192	1	0.157671
Prostaglandins E	toxicity	25	84	1	0.159222
8,11,14-Eicosatrienoic Acid	toxicity	33	84	1	0.159222
Prostaglandins	classification	246	8	1	0.159593
Epoprostenol	physiology	120	592	9	0.159875
Atorvastatin	administration & dosage	95	241	3	0.160211
Prostaglandins	administration & dosage	246	241	6	0.161098
Linoleic Acids	therapeutic use	43	436	3	0.161304
Trihexosylceramides	therapeutic use	39	436	3	0.161304
Phosphatidylserines	deficiency	14	142	1	0.161801
Lipoproteins, LDL	genetics	211	405	9	0.162239
Fatty Acids, Essential	chemically induced	11	163	1	0.162336
sulprostone	chemically induced	14	163	1	0.162336
Phospholipid Ethers	chemically induced	16	163	1	0.162336
methyl 2-tetradecylglycidate	chemically induced	14	163	1	0.162336
Linolenic Acids	chemically induced	12	163	1	0.162336
Calcitriol	chemically induced	13	163	1	0.162336
Corn Oil	chemically induced	12	163	1	0.162336
2-(2-(4-phenoxy-2-propylphenoxy)ethyl)indole-5-acetic acid	chemically induced	21	163	1	0.162336
Trans Fatty Acids	chemically induced	9	163	1	0.162336
3,5-diiodothyropropionic acid	chemically induced	12	163	1	0.162336
Omacor	chemically induced	16	163	1	0.162336
soybean oil, phospholipid emulsion	chemically induced	13	163	1	0.162336
Soybean Oil	chemically induced	13	163	1	0.162336
11,12-epoxy-5,8,14-eicosatrienoic acid	chemically induced	15	163	1	0.162336
14,15-epoxy-5,8,11-eicosatrienoic acid	chemically induced	19	163	1	0.162336
20-hydroxy-5,8,11,14-eicosatetraenoic acid	chemically induced	18	163	1	0.162336
Olive Oil	chemically induced	13	163	1	0.162336
Fatty Acids, Nonesterified	physiopathology	523	935	50	0.162562
Phosphatidylethanolamines	immunology	17	70	1	0.162787
Fatty Acids, Essential	biosynthesis	11	183	1	0.163883
Linolenic Acids	biosynthesis	12	183	1	0.163883
Leukotriene B4	biosynthesis	17	183	1	0.163883
phosphatidylethanolamine	biosynthesis	5	183	1	0.163883
monolysocardiolipin	biosynthesis	8	183	1	0.163883
Prostaglandin D2	biosynthesis	11	183	1	0.163883
20-hydroxy-5,8,11,14-eicosatetraenoic acid	biosynthesis	18	183	1	0.163883
Oleic Acids	antagonists & inhibitors	14	128	1	0.163895
Phosphatidylserines	antagonists & inhibitors	14	128	1	0.163895
Thromboxane A2	administration & dosage	47	241	2	0.164115
6-Ketoprostaglandin F1 alpha	administration & dosage	46	241	2	0.164115
Thromboxane B2	administration & dosage	44	241	2	0.164115
carbon-11 acetate	adverse effects	33	229	2	0.16424
Atorvastatin	pathology	95	551	6	0.164701
Fatty Acids, Essential	physiology	11	592	2	0.164897
Phospholipid Ethers	physiology	16	592	2	0.164897
Glycosphingolipids	physiology	17	592	2	0.164897
anandamide	physiology	13	592	2	0.164897
Phospholipids	ultrastructure	222	39	2	0.165041
25-Hydroxyvitamin D 2	complications	29	362	2	0.165344
Lipopolysaccharides	embryology	272	10	1	0.165373
Cholesterol, VLDL	pharmacokinetics	21	134	1	0.165982
Dietary Fats	radiation effects	238	6	1	0.169131
Leukotrienes	genetics	26	405	2	0.169746
Capsaicin	genetics	25	405	2	0.169746
8,11,14-Eicosatrienoic Acid	genetics	33	405	2	0.169746
Thromboxane A2	surgery	47	44	1	0.169771
Docosahexaenoic Acids	enzymology	80	156	2	0.169791
Arachidonic Acid	antagonists & inhibitors	86	128	2	0.169911
5-hydroxydecanoic acid	metabolism	78	1573	12	0.170327
Lysophospholipids	metabolism	72	1573	12	0.170327
Fish Oils	physiology	143	592	8	0.170438
Linoleic Acids	drug therapy	43	439	3	0.170946
Triglycerides	pathology	681	551	31	0.171429
Thioctic Acid	prevention & control	34	301	2	0.171811
Phosphatidylinositols	etiology	12	455	2	0.172275
Prostaglandins F	etiology	16	455	2	0.172275
Fatty Acids, Omega-6	etiology	21	455	2	0.172275
Thioctic Acid	innervation	34	68	1	0.172582
Phospholipid Ethers	pharmacology	16	635	2	0.172604
Stearic Acids	pharmacology	16	635	2	0.172604
Prostaglandins E, Synthetic	pharmacology	11	635	2	0.172604
Leukotriene B4	pharmacology	17	635	2	0.172604
Fluvastatin	pharmacology	14	635	2	0.172604
thermozymocidin	pharmacology	16	635	2	0.172604
Prostaglandin D2	pharmacology	11	635	2	0.172604
Butanols	pharmacology	4	635	2	0.172604
Lipoproteins, LDL	adverse effects	211	229	6	0.173207
Cholesterol, HDL	statistics & numerical data	191	13	1	0.173849
Cholesterol, LDL	rehabilitation	225	13	1	0.173849
Cholesterol, LDL	statistics & numerical data	225	13	1	0.173849
Cholesterol	chemistry	1027	214	23	0.174263
Lipoproteins	immunology	317	70	4	0.174708
Prostaglandins	drug therapy	246	439	11	0.176233
Lipopolysaccharides	prevention & control	272	301	6	0.176262
Thromboxane A2	physiology	47	592	4	0.178622
Eicosanoids	metabolism	67	1573	9	0.17916
Dietary Fats	chemically induced	238	163	5	0.17963
Lipofuscin	cytology	17	90	1	0.180136
Prostaglandins E	cytology	25	90	1	0.180136
Leukotrienes	cytology	26	90	1	0.180136
eicosapentaenoic acid ethyl ester	prevention & control	7	301	1	0.180538
4,7,10,13,16,19-docosahexaenoic acid ethyl ester	prevention & control	7	301	1	0.180538
Phytosterols	prevention & control	9	301	1	0.180538
hesperidine methylchalcone, ruscus aculeatus, vitamin C	prevention & control	9	301	1	0.180538
Pikasol	prevention & control	7	301	1	0.180538
zodin	prevention & control	7	301	1	0.180538
Butyric Acid	prevention & control	7	301	1	0.180538
12-HPETE	prevention & control	6	301	1	0.180538
dihydrolipoic acid	prevention & control	7	301	1	0.180538
montelukast	prevention & control	5	301	1	0.180538
Galactosylceramides	prevention & control	13	301	1	0.180538
alpha-galactosylceramide	prevention & control	13	301	1	0.180538
(13-(2-(butylamino)-2-oxoacetamido)tridec-8(Z)-enoic acid)	prevention & control	7	301	1	0.180538
(13-(3-propylureido)tridec-8-enoic acid)	prevention & control	7	301	1	0.180538
14,15-eicosa-5-enoic acid	prevention & control	7	301	1	0.180538
lipopolysaccharide, E coli O55-B5	prevention & control	9	301	1	0.180538
diethoxyphosphoryloxymethyl butanoate	prevention & control	6	301	1	0.180538
14,15-dihydroxyeicosatrienoic acid	prevention & control	11	301	1	0.180538
9,10-dihydroxy-12-octadecenoic acid	prevention & control	11	301	1	0.180538
beraprost	prevention & control	10	301	1	0.180538
SRS-A	physiology	32	592	3	0.180578
Cholesterol	complications	1027	362	38	0.180911
Hydroxybutyrates	analysis	10	186	1	0.182158
2-(2-(4-phenoxy-2-propylphenoxy)ethyl)indole-5-acetic acid	analysis	21	186	1	0.182158
anandamide	analysis	13	186	1	0.182158
Apolipoproteins B	mortality	33	75	1	0.182228
Fatty Acids, Omega-3	statistics & numerical data	230	13	1	0.182228
Cholesterol, LDL	diagnosis	225	139	4	0.183064
Prostaglandins	psychology	246	8	1	0.183544
Cholesterol, LDL	anatomy & histology	225	50	2	0.184033
Cholesterol, Dietary	etiology	101	455	5	0.184912
Triglycerides	administration & dosage	681	241	13	0.186394
Arachidonic Acids	genetics	57	405	3	0.186767
Diglycerides	immunology	38	70	1	0.187161
sphingosine 1-phosphate	immunology	41	70	1	0.187161
Ceramides	toxicity	35	84	1	0.187831
Cholesterol	isolation & purification	1027	27	4	0.189508
Epoprostenol	agonists	120	18	1	0.189544
Thromboxanes	epidemiology	21	104	1	0.190359
Cholesterol Esters	epidemiology	10	104	1	0.190359
sphingosine 1-phosphate	pathology	41	551	3	0.190882
Lipid Peroxides	drug effects	33	814	4	0.191187
globotriaosylceramide	drug effects	36	814	4	0.191187
Eicosanoids	administration & dosage	67	241	2	0.191191
Alprostadil	administration & dosage	47	241	2	0.191191
Plant Oils	pharmacology	27	635	3	0.191498
SRS-A	pharmacology	32	635	3	0.191498
Ceramides	pharmacology	35	635	3	0.191498
Lipoproteins	surgery	317	44	3	0.192113
Apolipoproteins E	diet therapy	352	57	2	0.19221
Dinoprostone	biosynthesis	90	183	2	0.193484
Apolipoproteins B	innervation	33	68	1	0.194618
Glycolipids	enzymology	17	156	1	0.196529
Lipoprotein(a)	blood	27	988	5	0.197199
Apolipoprotein B-100	deficiency	30	142	1	0.197925
8,11,14-Eicosatrienoic Acid	deficiency	33	142	1	0.197925
Glycolipids	therapy	17	150	1	0.198516
Phosphatidylserines	therapy	14	150	1	0.198516
Acetates	embryology	195	10	1	0.198701
Acetates	toxicity	195	84	3	0.199913
Membrane Lipids	metabolism	43	1573	8	0.200266
Leukotrienes	antagonists & inhibitors	26	128	1	0.200429
Capsaicin	antagonists & inhibitors	25	128	1	0.200429
Triglycerides	metabolism	681	1573	80	0.200773
Apolipoprotein A-I	analogs & derivatives	69	192	2	0.202122
Fatty Acids, Omega-3	standards	230	9	1	0.202477
Membrane Lipids	mortality	43	75	1	0.202477
Lipoproteins	epidemiology	317	104	5	0.2031
Propionates	anatomy & histology	65	50	1	0.20328
Platelet Activating Factor	surgery	61	44	1	0.20328
Palmitates	analogs & derivatives	92	192	3	0.203441
Hydroxybutyrates	administration & dosage	10	241	1	0.204261
Prostaglandins E, Synthetic	administration & dosage	11	241	1	0.204261
2-(2-(4-phenoxy-2-propylphenoxy)ethyl)indole-5-acetic acid	administration & dosage	21	241	1	0.204261
11,12-epoxy-5,8,14-eicosatrienoic acid	administration & dosage	15	241	1	0.204261
14,15-epoxy-5,8,11-eicosatrienoic acid	administration & dosage	19	241	1	0.204261
Oleic Acids	analogs & derivatives	14	192	1	0.204438
Iloprost	analogs & derivatives	18	192	1	0.204438
alpha-Linolenic Acid	analogs & derivatives	19	192	1	0.204438
Fatty Acids, Omega-6	diagnosis	21	139	1	0.204438
Phosphatidylserines	analogs & derivatives	14	192	1	0.204438
Phosphatidylinositols	physiopathology	12	935	3	0.205433
sulprostone	methods	14	194	1	0.205706
methyl 2-tetradecylglycidate	methods	14	194	1	0.205706
Calcitriol	methods	13	194	1	0.205706
Cholecalciferol	methods	6	194	1	0.205706
Oils	therapeutic use	21	436	2	0.206305
Phosphatidylserines	pathology	14	551	2	0.206402
Apolipoproteins E	adverse effects	352	229	7	0.208119
Phospholipid Ethers	chemistry	16	214	1	0.208586
Glycosphingolipids	chemistry	17	214	1	0.208586
Apolipoprotein A-II	chemistry	4	214	1	0.208586
thermozymocidin	chemistry	16	214	1	0.208586
Olive Oil	chemistry	13	214	1	0.208586
SRS-A	physiopathology	32	935	4	0.208908
Propionates	pathology	65	551	4	0.210002
Prostaglandins F	chemically induced	16	163	1	0.210306
Fatty Acids, Omega-6	chemically induced	21	163	1	0.210306
Hydroxyeicosatetraenoic Acids	chemically induced	23	163	1	0.210306
Lipoprotein(a)	diagnostic imaging	27	819	4	0.210543
Apolipoproteins B	immunology	33	70	1	0.210811
Cholesterol, Dietary	diet therapy	101	57	1	0.211708
Arachidonic Acid	diet therapy	86	57	1	0.211708
alpha-Linolenic Acid	biosynthesis	19	183	1	0.212249
Fatty Acids, Omega-6	biosynthesis	21	183	1	0.212249
Phosphatidylserines	biosynthesis	14	183	1	0.212249
Hydroxyeicosatetraenoic Acids	biosynthesis	23	183	1	0.212249
Plant Oils	complications	27	362	2	0.213068
Calcifediol	complications	35	362	2	0.213068
Lipoproteins, LDL	therapy	211	150	4	0.213268
Myristic Acids	diagnostic imaging	5	819	2	0.213677
14-(iodophenyl)-3-methyltetradecanoic acid	diagnostic imaging	5	819	2	0.213677
contrast agent BR1	diagnostic imaging	3	819	2	0.213677
Lipoproteins, LDL	surgery	211	44	2	0.213684
Lipoproteins, LDL	anatomy & histology	211	50	2	0.213684
Lipid Bilayers	drug effects	16	814	3	0.213864
Prostaglandins E	drug effects	25	814	3	0.213864
Leukotrienes	drug effects	26	814	3	0.213864
Capsaicin	drug effects	25	814	3	0.213864
Cardiolipins	ultrastructure	67	39	1	0.214759
Oils	drug therapy	21	439	2	0.215191
Prostaglandins E	drug therapy	25	439	2	0.215191
Sphingolipids	drug therapy	17	439	2	0.215191
Lipopolysaccharides	deficiency	272	142	3	0.215232
Thromboxane A2	innervation	47	68	1	0.216054
Fatty Acids, Nonesterified	surgery	523	44	4	0.216067
iodofiltic acid	abnormalities	617	2	1	0.217121
Arachidonic Acids	drug effects	57	814	5	0.217138
Dinoprost	drug effects	49	814	5	0.217138
Fatty Acids, Monounsaturated	genetics	31	405	2	0.218456
Apolipoproteins E	immunology	352	70	3	0.218854
Acetates	standards	195	9	1	0.220523
Fatty Acids, Omega-3	chemistry	230	214	5	0.220683
Fatty Acids	trends	1552	10	3	0.221001
Lipids	etiology	785	455	38	0.221104
Fatty Acids, Unsaturated	diet therapy	81	57	1	0.223278
Docosahexaenoic Acids	pharmacology	80	635	5	0.224158
Prostaglandins	adverse effects	246	229	6	0.224469
Triglycerides	drug therapy	681	439	25	0.225247
Eicosapentaenoic Acid	adverse effects	60	229	2	0.225535
Dinoprost	adverse effects	49	229	2	0.225535
Fatty Acids, Essential	adverse effects	11	229	1	0.225574
sulprostone	adverse effects	14	229	1	0.225574
Ergocalciferols	adverse effects	17	229	1	0.225574
chloroacetic acid	adverse effects	10	229	1	0.225574
Omacor	adverse effects	16	229	1	0.225574
soybean oil, phospholipid emulsion	adverse effects	13	229	1	0.225574
Soybean Oil	adverse effects	13	229	1	0.225574
Linoleic Acids, Conjugated	adverse effects	8	229	1	0.225574
20-hydroxy-5,8,11,14-eicosatetraenoic acid	adverse effects	18	229	1	0.225574
Phospholipids	statistics & numerical data	222	13	1	0.226639
Lipoproteins	deficiency	317	142	5	0.226831
Fatty Acids, Nonesterified	drug effects	523	814	40	0.228205
Phospholipids	chemistry	222	214	6	0.232086
Fatty Acids, Monounsaturated	deficiency	31	142	1	0.232472
8-epi-prostaglandin F2alpha	deficiency	31	142	1	0.232472
Ceramides	deficiency	35	142	1	0.232472
Cholesterol, Dietary	therapy	101	150	2	0.232598
Oils	etiology	21	455	2	0.232935
Mycophenolic Acid	etiology	32	455	2	0.232935
Apolipoprotein B-100	etiology	30	455	2	0.232935
linethol	complications	5	362	1	0.233184
gamma-Linolenic Acid	complications	5	362	1	0.233184
Maxepa	complications	7	362	1	0.233184
mustard oil	complications	7	362	1	0.233184
Oleic Acid	complications	5	362	1	0.233184
Galactosylceramides	complications	13	362	1	0.233184
alpha-galactosylceramide	complications	13	362	1	0.233184
lysophosphatidic acid	complications	9	362	1	0.233184
beraprost	complications	10	362	1	0.233184
Valproic Acid	complications	5	362	1	0.233184
glyceryl 2-arachidonate	complications	6	362	1	0.233184
Fish Oils	physiopathology	143	935	11	0.233567
Membrane Lipids	etiology	43	455	3	0.233599
Thromboxane A2	etiology	47	455	3	0.233599
Endocannabinoids	immunology	43	70	1	0.233759
Acetates	physiology	195	592	13	0.234088
Prostaglandins F	analysis	16	186	1	0.235116
Fatty Acids, Omega-6	analysis	21	186	1	0.235116
SRS-A	antagonists & inhibitors	32	128	1	0.235345
Phosphatidylethanolamines	antagonists & inhibitors	17	128	1	0.235345
8-epi-prostaglandin F2alpha	antagonists & inhibitors	31	128	1	0.235345
Ceramides	antagonists & inhibitors	35	128	1	0.235345
Eicosapentaenoic Acid	pharmacology	60	635	4	0.236543
1-palmitoyl-2-oleoylphosphatidylcholine	genetics	5	405	1	0.236686
Apolipoprotein E3	genetics	8	405	1	0.236686
capsazepine	genetics	6	405	1	0.236686
palmitoleic acid	genetics	5	405	1	0.236686
12-HPETE	genetics	6	405	1	0.236686
Phosphatidylinositol 4,5-Diphosphate	genetics	5	405	1	0.236686
Proteolipids	genetics	8	405	1	0.236686
sarcolipin	genetics	8	405	1	0.236686
Glycosylphosphatidylinositols	genetics	7	405	1	0.236686
montelukast	genetics	5	405	1	0.236686
Phosphatidic Acids	genetics	6	405	1	0.236686
Lipopeptides	genetics	5	405	1	0.236686
Pam(3)CSK(4) peptide	genetics	5	405	1	0.236686
Galactosylceramides	genetics	13	405	1	0.236686
alpha-galactosylceramide	genetics	13	405	1	0.236686
14,15-dihydroxyeicosatrienoic acid	genetics	11	405	1	0.236686
9,10-dihydroxy-12-octadecenoic acid	genetics	11	405	1	0.236686
Phosphatidylinositol Phosphates	genetics	4	405	1	0.236686
phosphatidylinositol 4-phosphate	genetics	4	405	1	0.236686
Sphingomyelins	genetics	9	405	1	0.236686
beraprost	genetics	10	405	1	0.236686
15-deoxyprostaglandin J2	genetics	5	405	1	0.236686
Neuroprostanes	genetics	7	405	1	0.236686
Tramadol	genetics	8	405	1	0.236686
Dinoprost	innervation	49	68	1	0.236906
Phospholipid Ethers	drug effects	16	814	2	0.237186
Hydroxybutyrates	drug effects	10	814	2	0.237186
Stearic Acids	drug effects	16	814	2	0.237186
Linolenic Acids	drug effects	12	814	2	0.237186
Prostaglandins E, Synthetic	drug effects	11	814	2	0.237186
Prostaglandins F, Synthetic	drug effects	11	814	2	0.237186
Cyclohexanols	drug effects	10	814	2	0.237186
Venlafaxine Hydrochloride	drug effects	10	814	2	0.237186
2-(2-(4-phenoxy-2-propylphenoxy)ethyl)indole-5-acetic acid	drug effects	21	814	2	0.237186
Fluvastatin	drug effects	14	814	2	0.237186
thermozymocidin	drug effects	16	814	2	0.237186
Prostaglandin D2	drug effects	11	814	2	0.237186
Butanols	drug effects	4	814	2	0.237186
3,5-diiodothyropropionic acid	drug effects	12	814	2	0.237186
soybean oil, phospholipid emulsion	drug effects	13	814	2	0.237186
Soybean Oil	drug effects	13	814	2	0.237186
11,12-epoxy-5,8,14-eicosatrienoic acid	drug effects	15	814	2	0.237186
14,15-epoxy-5,8,11-eicosatrienoic acid	drug effects	19	814	2	0.237186
20-hydroxy-5,8,11,14-eicosatetraenoic acid	drug effects	18	814	2	0.237186
Olive Oil	drug effects	13	814	2	0.237186
Cholesterol, HDL	deficiency	191	142	3	0.238065
Lipoproteins	classification	317	8	1	0.238205
Lipoproteins	trends	317	10	1	0.238205
16-iodo-3-methylhexadecanoic acid	pharmacokinetics	13	134	1	0.238205
Cholesterol	veterinary	1027	1	1	0.238429
Cardiolipins	metabolism	67	1573	13	0.238918
Dinoprost	therapeutic use	49	436	3	0.239201
Oils	enzymology	21	156	1	0.239235
Leukotrienes	enzymology	26	156	1	0.239235
Arachidonic Acid	prevention & control	86	301	3	0.240743
Phosphatidylinositols	physiology	12	592	2	0.241276
Cholesterol, VLDL	physiology	21	592	2	0.241276
15-Hydroxy-11 alpha,9 alpha-(epoxymethano)prosta-5,13-dienoic Acid	physiology	19	592	2	0.241276
Propionates	mortality	65	75	1	0.241448
Fatty Acids, Omega-3	epidemiology	230	104	3	0.241544
Oils	therapy	21	150	1	0.241585
Mycophenolic Acid	therapy	32	150	1	0.241585
Lipids	rehabilitation	785	13	2	0.24215
Lipids	statistics & numerical data	785	13	2	0.24215
Lipoproteins, VLDL	cytology	35	90	1	0.242617
Diglycerides	cytology	38	90	1	0.242617
Thioctic Acid	cytology	34	90	1	0.242617
Cholesterol, Dietary	analogs & derivatives	101	192	2	0.24377
Membrane Lipids	prevention & control	43	301	2	0.243938
Cholesterol, HDL	mortality	191	75	2	0.244355
Dietary Fats	toxicity	238	84	3	0.244488
Lipopolysaccharides	complications	272	362	7	0.244758
Atorvastatin	pharmacology	95	635	6	0.246507
Fish Oils	epidemiology	143	104	2	0.246508
Apolipoproteins E	metabolism	352	1573	36	0.246533
Triglycerides	etiology	681	455	26	0.247019
Trihexosylceramides	drug effects	39	814	4	0.247349
Butyrates	pharmacology	28	635	3	0.247722
Lysophosphatidylcholines	pharmacology	32	635	3	0.247722
sphingosine 1-phosphate	pharmacology	41	635	3	0.247722
Lipofuscin	diagnosis	17	139	1	0.248581
Oils	analogs & derivatives	21	192	1	0.248581
Prostaglandins E	analogs & derivatives	25	192	1	0.248581
Capsaicin	analogs & derivatives	25	192	1	0.248581
Apolipoprotein B-100	analogs & derivatives	30	192	1	0.248581
Cholesterol, LDL	instrumentation	225	15	1	0.248811
Decanoic Acids	pharmacokinetics	131	134	3	0.250479
Lipoproteins	diagnosis	317	139	6	0.250738
Calcifediol	diagnostic imaging	35	819	3	0.250809
Lysophospholipids	anatomy & histology	72	50	1	0.250951
Iloprost	pharmacology	18	635	2	0.251651
alpha-Linolenic Acid	pharmacology	19	635	2	0.251651
Sitosterols	pharmacology	5	635	2	0.251651
gamma-sitosterol	pharmacology	5	635	2	0.251651
Dinoprost	drug therapy	49	439	3	0.252125
Epoprostenol	blood supply	120	23	1	0.252125
Lipid Peroxides	metabolism	33	1573	6	0.254014
3-Hydroxybutyric Acid	metabolism	38	1573	6	0.254014
sphingosine 1-phosphate	metabolism	41	1573	6	0.254014
Lipopolysaccharides	growth & development	272	13	1	0.254186
Lipoproteins, LDL	pathology	211	551	11	0.254219
Epoprostenol	analysis	120	186	3	0.254761
Prostaglandins E	chemically induced	25	163	1	0.2555
Capsaicin	chemically induced	25	163	1	0.2555
8,11,14-Eicosatrienoic Acid	chemically induced	33	163	1	0.2555
Lipoproteins, VLDL	epidemiology	35	104	1	0.255796
Apolipoprotein B-100	biosynthesis	30	183	1	0.25779
Fatty Acids, Essential	prevention & control	11	301	1	0.25812
Stearic Acids	prevention & control	16	301	1	0.25812
Calcitriol	prevention & control	13	301	1	0.25812
Glycosphingolipids	prevention & control	17	301	1	0.25812
Corn Oil	prevention & control	12	301	1	0.25812
Fluvastatin	prevention & control	14	301	1	0.25812
thermozymocidin	prevention & control	16	301	1	0.25812
Omacor	prevention & control	16	301	1	0.25812
soybean oil, phospholipid emulsion	prevention & control	13	301	1	0.25812
Soybean Oil	prevention & control	13	301	1	0.25812
11,12-epoxy-5,8,14-eicosatrienoic acid	prevention & control	15	301	1	0.25812
14,15-epoxy-5,8,11-eicosatrienoic acid	prevention & control	19	301	1	0.25812
20-hydroxy-5,8,11,14-eicosatetraenoic acid	prevention & control	18	301	1	0.25812
Olive Oil	prevention & control	13	301	1	0.25812
Lipoproteins, VLDL	complications	35	362	2	0.261786
4-iodophenyl-9-methylpentadecanoic acid	complications	19	362	2	0.261786
Oleic Acids	administration & dosage	14	241	1	0.262545
alpha-Linolenic Acid	administration & dosage	19	241	1	0.262545
Cholesterol, VLDL	administration & dosage	21	241	1	0.262545
Phospholipids	toxicity	222	84	3	0.262704
Plant Oils	therapeutic use	27	436	2	0.262736
Fatty Acids, Monounsaturated	therapeutic use	31	436	2	0.262736
Arachidonic Acid	metabolism	86	1573	12	0.263465
Thromboxane A2	physiopathology	47	935	5	0.264031
Decanoates	therapeutic use	6	436	1	0.264688
lithium hydroxybutyrate	therapeutic use	4	436	1	0.264688
Turpentine	therapeutic use	4	436	1	0.264688
Waxes	therapeutic use	3	436	1	0.264688
linethol	therapeutic use	5	436	1	0.264688
gamma-Linolenic Acid	therapeutic use	5	436	1	0.264688
Prostaglandins A, Synthetic	therapeutic use	5	436	1	0.264688
Prostaglandins, Synthetic	therapeutic use	5	436	1	0.264688
Maxepa	therapeutic use	7	436	1	0.264688
mustard oil	therapeutic use	7	436	1	0.264688
musk	therapeutic use	3	436	1	0.264688
G(M1) Ganglioside	therapeutic use	8	436	1	0.264688
asialo GM1 ganglioside	therapeutic use	8	436	1	0.264688
Pikasol	therapeutic use	7	436	1	0.264688
Hydroxycholesterols	therapeutic use	6	436	1	0.264688
Ketocholesterols	therapeutic use	6	436	1	0.264688
cholest-5-en-3 beta,7 alpha-diol	therapeutic use	6	436	1	0.264688
7-ketocholesterol	therapeutic use	6	436	1	0.264688
candoxatril	therapeutic use	8	436	1	0.264688
zodin	therapeutic use	7	436	1	0.264688
montelukast	therapeutic use	5	436	1	0.264688
Lipopeptides	therapeutic use	5	436	1	0.264688
Pam(3)CSK(4) peptide	therapeutic use	5	436	1	0.264688
lipopolysaccharide, E coli O55-B5	therapeutic use	9	436	1	0.264688
ACS67 compound	therapeutic use	6	436	1	0.264688
globotriaosyl lysosphingolipid	therapeutic use	7	436	1	0.264688
pentadecanoic acid	therapeutic use	9	436	1	0.264688
Misoprostol	therapeutic use	5	436	1	0.264688
Carboprost	therapeutic use	5	436	1	0.264688
Lipoproteins, VLDL	deficiency	35	142	1	0.265509
Lipids	drug therapy	785	439	35	0.265729
Fats	urine	64	22	1	0.26618
Platelet Activating Factor	physiology	61	592	4	0.266332
3-Hydroxybutyric Acid	blood	38	988	4	0.26756
Membrane Lipids	toxicity	43	84	1	0.26785
Thromboxane B2	toxicity	44	84	1	0.26785
Fatty Acids, Omega-6	chemistry	21	214	1	0.267882
15-Hydroxy-11 alpha,9 alpha-(epoxymethano)prosta-5,13-dienoic Acid	chemistry	19	214	1	0.267882
1-Butanol	chemistry	9	214	1	0.267882
Diglycerides	genetics	38	405	2	0.268067
sphingosine 1-phosphate	genetics	41	405	2	0.268067
globotriaosylceramide	genetics	36	405	2	0.268067
sphingosine 1-phosphate	antagonists & inhibitors	41	128	1	0.268715
Fatty Acids	growth & development	1552	13	5	0.269696
Cholesterol, HDL	innervation	191	68	2	0.270423
Epoprostenol	drug therapy	120	439	6	0.270857
Cholesterol	psychology	1027	8	2	0.271202
Decanoates	drug therapy	6	439	1	0.271244
edelfosine	drug therapy	8	439	1	0.271244
lithium hydroxybutyrate	drug therapy	4	439	1	0.271244
Waxes	drug therapy	3	439	1	0.271244
gamma-Linolenic Acid	drug therapy	5	439	1	0.271244
Prostaglandins A, Synthetic	drug therapy	5	439	1	0.271244
Prostaglandins, Synthetic	drug therapy	5	439	1	0.271244
ONO 1206	drug therapy	6	439	1	0.271244
Maxepa	drug therapy	7	439	1	0.271244
mustard oil	drug therapy	7	439	1	0.271244
musk	drug therapy	3	439	1	0.271244
G(M1) Ganglioside	drug therapy	8	439	1	0.271244
asialo GM1 ganglioside	drug therapy	8	439	1	0.271244
1,2-diacylglycerol	drug therapy	7	439	1	0.271244
Hydroxycholesterols	drug therapy	6	439	1	0.271244
Ketocholesterols	drug therapy	6	439	1	0.271244
cholest-5-en-3 beta,7 alpha-diol	drug therapy	6	439	1	0.271244
7-ketocholesterol	drug therapy	6	439	1	0.271244
candoxatril	drug therapy	8	439	1	0.271244
zodin	drug therapy	7	439	1	0.271244
Caproates	drug therapy	5	439	1	0.271244
caprolactone	drug therapy	5	439	1	0.271244
Lipopeptides	drug therapy	5	439	1	0.271244
Pam(3)CSK(4) peptide	drug therapy	5	439	1	0.271244
(13-(2-(butylamino)-2-oxoacetamido)tridec-8(Z)-enoic acid)	drug therapy	7	439	1	0.271244
(13-(3-propylureido)tridec-8-enoic acid)	drug therapy	7	439	1	0.271244
14,15-eicosa-5-enoic acid	drug therapy	7	439	1	0.271244
diethoxyphosphoryloxymethyl butanoate	drug therapy	6	439	1	0.271244
beraprost	drug therapy	10	439	1	0.271244
Valproic Acid	drug therapy	5	439	1	0.271244
ACS67 compound	drug therapy	6	439	1	0.271244
Neuroprostanes	drug therapy	7	439	1	0.271244
globotriaosyl lysosphingolipid	drug therapy	7	439	1	0.271244
tricaprin	drug therapy	5	439	1	0.271244
pentadecanoic acid	drug therapy	9	439	1	0.271244
Misoprostol	drug therapy	5	439	1	0.271244
Carboprost	drug therapy	5	439	1	0.271244
Acetates	chemically induced	195	163	4	0.27138
Butyrates	pharmacokinetics	28	134	1	0.271904
Lipoproteins	psychology	317	8	1	0.271904
Apolipoproteins B	cytology	33	90	1	0.27202
Plant Oils	drug therapy	27	439	2	0.273375
Fatty Acids, Monounsaturated	drug therapy	31	439	2	0.273375
Lipoproteins	mortality	317	75	3	0.274477
Dinoprostone	administration & dosage	90	241	2	0.274568
Heptanol	pathology	15	551	2	0.275769
Lipoproteins, HDL	epidemiology	106	104	2	0.277397
Alprostadil	etiology	47	455	3	0.278066
Lysophospholipids	drug effects	72	814	6	0.278453
Fatty Acids	chemical synthesis	1552	4	2	0.279022
Plant Oils	enzymology	27	156	1	0.279647
Fatty Acids, Unsaturated	biosynthesis	81	183	2	0.280516
Cardiolipins	biosynthesis	67	183	2	0.280516
Arachidonic Acid	surgery	86	44	1	0.281089
Sphingolipids	blood	17	988	3	0.281674
16-iodo-3-methylhexadecanoic acid	therapy	13	150	1	0.282315
Ceramides	therapy	35	150	1	0.282315
Calcifediol	therapy	35	150	1	0.282315
Platelet Activating Factor	pharmacology	61	635	4	0.283509
Dinoprostone	chemistry	90	214	2	0.283542
Heptanoic Acids	chemistry	75	214	2	0.283542
Decanoates	etiology	6	455	1	0.284096
Sodium Dodecyl Sulfate	etiology	6	455	1	0.284096
linethol	etiology	5	455	1	0.284096
gamma-Linolenic Acid	etiology	5	455	1	0.284096
Phytosterols	etiology	9	455	1	0.284096
hesperidine methylchalcone, ruscus aculeatus, vitamin C	etiology	9	455	1	0.284096
Galactosylceramides	etiology	13	455	1	0.284096
alpha-galactosylceramide	etiology	13	455	1	0.284096
lysophosphatidic acid	etiology	9	455	1	0.284096
Linoleic Acid	etiology	4	455	1	0.284096
docosapentaenoic acid	etiology	4	455	1	0.284096
pentadecanoic acid	etiology	9	455	1	0.284096
Heptanoic Acids	complications	75	362	3	0.284326
Thromboxanes	analysis	21	186	1	0.284614
Cholesterol Esters	analysis	10	186	1	0.284614
Apolipoprotein B-100	analysis	30	186	1	0.284614
25-Hydroxyvitamin D 2	analysis	29	186	1	0.284614
Fatty Acids, Monounsaturated	drug effects	31	814	3	0.285296
Palmitic Acids	analogs & derivatives	53	192	2	0.285653
Fatty Acids, Unsaturated	drug effects	81	814	7	0.286569
Palmitic Acids	metabolism	53	1573	13	0.286919
5-hydroxydecanoic acid	physiopathology	78	935	7	0.287676
Apolipoprotein A-I	physiopathology	69	935	7	0.287676
Glycolipids	adverse effects	17	229	1	0.288755
Fatty Acids, Omega-6	adverse effects	21	229	1	0.288755
Hydroxyeicosatetraenoic Acids	adverse effects	23	229	1	0.288755
14-fluoro-6-thiaheptadecanoic acid	metabolism	19	1573	5	0.289146
8-epi-prostaglandin F2alpha	metabolism	31	1573	5	0.289146
Lipid Bilayers	physiopathology	16	935	3	0.290003
Prostaglandins E	physiopathology	25	935	3	0.290003
8,11,14-Eicosatrienoic Acid	physiopathology	33	935	3	0.290003
Membrane Lipids	pathology	43	551	3	0.290032
Thromboxane B2	pathology	44	551	3	0.290032
Cholesterol	pathology	1027	551	51	0.290062
14-fluoro-6-thiaheptadecanoic acid	analogs & derivatives	19	192	1	0.29025
16-iodo-3-methylhexadecanoic acid	analogs & derivatives	13	192	1	0.29025
Ceramides	diagnosis	35	139	1	0.29025
Glycerides	blood	7	988	2	0.292249
Eicosanoids	toxicity	67	84	1	0.2927
Triglycerides	chemistry	681	214	12	0.292923
Platelet Activating Factor	drug therapy	61	439	3	0.294531
Thromboxane B2	metabolism	44	1573	7	0.294558
Atorvastatin	surgery	95	44	1	0.295686
Apolipoproteins B	deficiency	33	142	1	0.297105
Phosphatidylcholines	deficiency	33	142	1	0.297105
SRS-A	chemically induced	32	163	1	0.298083
Ceramides	chemically induced	35	163	1	0.298083
sulprostone	physiopathology	14	935	2	0.298871
2-(2-(4-phenoxy-2-propylphenoxy)ethyl)indole-5-acetic acid	physiopathology	21	935	2	0.298871
3,5-diiodothyropropionic acid	physiopathology	12	935	2	0.298871
anandamide	physiopathology	13	935	2	0.298871
Fatty Acids, Nonesterified	isolation & purification	523	27	2	0.299326
Cholesterol, LDL	urine	225	22	1	0.300422
Cholesterol, LDL	isolation & purification	225	27	1	0.300422
Phosphatidylethanolamines	biosynthesis	17	183	1	0.300671
8-epi-prostaglandin F2alpha	biosynthesis	31	183	1	0.300671
Ceramides	biosynthesis	35	183	1	0.300671
Palmitic Acid	administration & dosage	60	241	2	0.302436
Apolipoprotein A-I	administration & dosage	69	241	2	0.302436
Triglycerides	prevention & control	681	301	15	0.303073
Cholesterol, Dietary	analysis	101	186	2	0.303083
Phosphatidylcholines	pharmacokinetics	33	134	1	0.304093
Lipoproteins	microbiology	317	8	1	0.304093
Lipoproteins	rehabilitation	317	13	1	0.304093
Lipoproteins, LDL	drug effects	211	814	15	0.304451
Triglycerides	therapeutic use	681	436	23	0.304553
5-hydroxydecanoic acid	methods	78	194	2	0.305635
Apolipoprotein A-I	methods	69	194	2	0.305635
Phosphatidylserines	diagnostic imaging	14	819	2	0.305862
Phosphatidylcholines	pharmacology	33	635	3	0.305902
6-Ketoprostaglandin F1 alpha	drug effects	46	814	4	0.306352
iodofiltic acid	radiotherapy	617	3	1	0.307227
Lipoproteins	adverse effects	317	229	8	0.307403
Acetates	deficiency	195	142	3	0.308222
Lipoproteins, LDL	innervation	211	68	2	0.309697
Lipoproteins	therapeutic use	317	436	14	0.309747
carbon-11 acetate	complications	33	362	2	0.310508
Apolipoprotein A-I	chemistry	69	214	2	0.312019
Cod Liver Oil	pathology	6	551	1	0.314034
edelfosine	pathology	8	551	1	0.314034
Plasmalogens	pathology	4	551	1	0.314034
Iodized Oil	pathology	4	551	1	0.314034
Erucic Acids	pathology	6	551	1	0.314034
erucic acid	pathology	6	551	1	0.314034
1,2-diacylglycerol	pathology	7	551	1	0.314034
Ceroid	pathology	2	551	1	0.314034
Oleic Acid	pathology	5	551	1	0.314034
candoxatril	pathology	8	551	1	0.314034
Apolipoprotein E3	pathology	8	551	1	0.314034
Proteolipids	pathology	8	551	1	0.314034
sarcolipin	pathology	8	551	1	0.314034
Glycosylphosphatidylinositols	pathology	7	551	1	0.314034
montelukast	pathology	5	551	1	0.314034
Phosphatidic Acids	pathology	6	551	1	0.314034
Galactosylceramides	pathology	13	551	1	0.314034
alpha-galactosylceramide	pathology	13	551	1	0.314034
lipopolysaccharide, E coli O55-B5	pathology	9	551	1	0.314034
lysophosphatidic acid	pathology	9	551	1	0.314034
Lipoxins	pathology	9	551	1	0.314034
lipoxin A4	pathology	9	551	1	0.314034
14,15-dihydroxyeicosatrienoic acid	pathology	11	551	1	0.314034
9,10-dihydroxy-12-octadecenoic acid	pathology	11	551	1	0.314034
Phosphatidylinositol Phosphates	pathology	4	551	1	0.314034
phosphatidylinositol 4-phosphate	pathology	4	551	1	0.314034
Sphingomyelins	pathology	9	551	1	0.314034
Neuroprostanes	pathology	7	551	1	0.314034
lysophosphatidylglycerol	pathology	4	551	1	0.314034
lysophosphatidylinositol	pathology	4	551	1	0.314034
lysophosphatidylserine	pathology	4	551	1	0.314034
Glycerophospholipids	pathology	5	551	1	0.314034
polyethylene glycol-distearoylphosphatidylethanolamine	pathology	5	551	1	0.314034
Apolipoprotein A-I	innervation	69	68	1	0.314796
Prostaglandins	etiology	246	455	10	0.31649
Thromboxanes	administration & dosage	21	241	1	0.316527
Prostaglandins E	administration & dosage	25	241	1	0.316527
Capsaicin	administration & dosage	25	241	1	0.316527
Mycophenolic Acid	administration & dosage	32	241	1	0.316527
Heptanol	administration & dosage	15	241	1	0.316527
Cholesterol Esters	administration & dosage	10	241	1	0.316527
Apolipoprotein B-100	administration & dosage	30	241	1	0.316527
Sphingolipids	administration & dosage	17	241	1	0.316527
8,11,14-Eicosatrienoic Acid	administration & dosage	33	241	1	0.316527
Fatty Acids, Unsaturated	therapeutic use	81	436	4	0.316627
Trihexosylceramides	genetics	39	405	2	0.31757
Lipoproteins, VLDL	enzymology	35	156	1	0.317888
Lysophosphatidylcholines	enzymology	32	156	1	0.317888
3-Hydroxybutyric Acid	enzymology	38	156	1	0.317888
Thioctic Acid	enzymology	34	156	1	0.317888
Capsaicin	methods	25	194	1	0.318593
Lipofuscin	physiology	17	592	2	0.318615
Lipid Bilayers	physiology	16	592	2	0.318615
Thromboxanes	physiology	21	592	2	0.318615
Prostaglandins E	physiology	25	592	2	0.318615
Apolipoprotein B-100	physiology	30	592	2	0.318615
Sphingolipids	physiology	17	592	2	0.318615
25-Hydroxyvitamin D 2	physiology	29	592	2	0.318615
Heptanoic Acids	immunology	75	70	1	0.318938
Dinoprostone	adverse effects	90	229	2	0.319122
Docosahexaenoic Acids	adverse effects	80	229	2	0.319122
sphingosine 1-phosphate	therapeutic use	41	436	2	0.319151
Lipoproteins, LDL	analysis	211	186	4	0.319605
3-Hydroxybutyric Acid	therapy	38	150	1	0.320833
globotriaosylceramide	therapy	36	150	1	0.320833
Cholesterol	rehabilitation	1027	13	2	0.321088
Cholesterol	embryology	1027	10	2	0.321088
Cholesterol	statistics & numerical data	1027	13	2	0.321088
Apolipoprotein A-I	metabolism	69	1573	10	0.322013
Cholesterol Esters	chemistry	10	214	1	0.322702
Apolipoprotein B-100	chemistry	30	214	1	0.322702
Platelet Activating Factor	etiology	61	455	3	0.32318
Alprostadil	physiopathology	47	935	5	0.324919
Apolipoproteins E	blood	352	988	22	0.326286
Lipoproteins, LDL	urine	211	22	1	0.326587
Lipoproteins, LDL	isolation & purification	211	27	1	0.326587
Thromboxane A2	deficiency	47	142	1	0.327323
6-Ketoprostaglandin F1 alpha	deficiency	46	142	1	0.327323
Endocannabinoids	deficiency	43	142	1	0.327323
Lipoproteins	cytology	317	90	4	0.327346
Eicosanoids	cytology	67	90	1	0.327397
Dinoprost	cytology	49	90	1	0.327397
Cardiolipins	analysis	67	186	2	0.327408
Fatty Acids, Nonesterified	pharmacology	523	635	30	0.328176
Oleic Acids	prevention & control	14	301	1	0.328316
Fatty Acids, Omega-6	prevention & control	21	301	1	0.328316
Cholesterol, VLDL	prevention & control	21	301	1	0.328316
Hydroxyeicosatetraenoic Acids	prevention & control	23	301	1	0.328316
methyl 2-tetradecylglycidate	complications	14	362	1	0.328432
Linolenic Acids	complications	12	362	1	0.328432
Ergocalciferols	complications	17	362	1	0.328432
Glycerides	complications	7	362	1	0.328432
2-(2-(4-phenoxy-2-propylphenoxy)ethyl)indole-5-acetic acid	complications	21	362	1	0.328432
anandamide	complications	13	362	1	0.328432
20-hydroxy-5,8,11,14-eicosatetraenoic acid	complications	18	362	1	0.328432
5-hydroxydecanoic acid	genetics	78	405	3	0.329344
Lysophospholipids	genetics	72	405	3	0.329344
Lipoproteins, VLDL	diagnosis	35	139	1	0.329583
Lipid Peroxides	analogs & derivatives	33	192	1	0.329583
Lysophosphatidylcholines	analogs & derivatives	32	192	1	0.329583
globotriaosylceramide	diagnosis	36	139	1	0.329583
Fish Oils	drug therapy	143	439	5	0.33021
Phosphatidylethanolamines	analysis	17	186	1	0.33088
Calcifediol	analysis	35	186	1	0.33088
Thromboxane B2	antagonists & inhibitors	44	128	1	0.331093
Lipid Bilayers	pharmacology	16	635	2	0.331186
Thromboxanes	pharmacology	21	635	2	0.331186
Heptanol	pharmacology	15	635	2	0.331186
Apolipoprotein B-100	pharmacology	30	635	2	0.331186
Lipoproteins, VLDL	drug therapy	35	439	2	0.331284
Butyrates	drug therapy	28	439	2	0.331284
Diglycerides	drug therapy	38	439	2	0.331284
sphingosine 1-phosphate	drug therapy	41	439	2	0.331284
Lipoproteins, HDL	drug effects	106	814	9	0.332478
Apolipoprotein B-100	metabolism	30	1573	4	0.332729
Palmitic Acid	pathology	60	551	4	0.332891
5-hydroxydecanoic acid	pathology	78	551	4	0.332891
carbon-11 acetate	metabolism	33	1573	6	0.333024
Stearic Acids	genetics	16	405	1	0.333027
Calcitriol	genetics	13	405	1	0.333027
Glycosphingolipids	genetics	17	405	1	0.333027
2-(2-(4-phenoxy-2-propylphenoxy)ethyl)indole-5-acetic acid	genetics	21	405	1	0.333027
phosphatidylethanolamine	genetics	5	405	1	0.333027
monolysocardiolipin	genetics	8	405	1	0.333027
Fluvastatin	genetics	14	405	1	0.333027
thermozymocidin	genetics	16	405	1	0.333027
11,12-epoxy-5,8,14-eicosatrienoic acid	genetics	15	405	1	0.333027
20-hydroxy-5,8,11,14-eicosatetraenoic acid	genetics	18	405	1	0.333027
Olive Oil	genetics	13	405	1	0.333027
Cholesterol	radiotherapy	1027	3	1	0.335309
Prostaglandins F	drug effects	16	814	2	0.336099
1-Butanol	drug effects	9	814	2	0.336099
Hydroxyeicosatetraenoic Acids	drug effects	23	814	2	0.336099
Apolipoproteins B	blood	33	988	4	0.337083
Phosphatidylcholines	blood	33	988	4	0.337083
Trihexosylceramides	blood	39	988	4	0.337083
Lysophosphatidylcholines	chemically induced	32	163	1	0.338204
sphingosine 1-phosphate	chemically induced	41	163	1	0.338204
5-hydroxydecanoic acid	immunology	78	70	1	0.338679
Lysophospholipids	immunology	72	70	1	0.338679
Acetates	adverse effects	195	229	5	0.339394
Lysophosphatidylcholines	biosynthesis	32	183	1	0.34105
Phospholipids	diagnosis	222	139	4	0.341117
edelfosine	physiology	8	592	1	0.34283
Caprylates	physiology	5	592	1	0.34283
ONO 1206	physiology	6	592	1	0.34283
Erucic Acids	physiology	6	592	1	0.34283
erucic acid	physiology	6	592	1	0.34283
1-palmitoyl-2-oleoylphosphatidylcholine	physiology	5	592	1	0.34283
G(M1) Ganglioside	physiology	8	592	1	0.34283
asialo GM1 ganglioside	physiology	8	592	1	0.34283
Phytosterols	physiology	9	592	1	0.34283
hesperidine methylchalcone, ruscus aculeatus, vitamin C	physiology	9	592	1	0.34283
1-O-hexadecyl-2-N-methylcarbamylphosphatidylcholine	physiology	8	592	1	0.34283
methanandamide	physiology	8	592	1	0.34283
Pikasol	physiology	7	592	1	0.34283
Oleic Acid	physiology	5	592	1	0.34283
capsazepine	physiology	6	592	1	0.34283
palmitoleic acid	physiology	5	592	1	0.34283
zodin	physiology	7	592	1	0.34283
Butyric Acid	physiology	7	592	1	0.34283
12-HPETE	physiology	6	592	1	0.34283
Phosphatidylinositol 4,5-Diphosphate	physiology	5	592	1	0.34283
Lipopeptides	physiology	5	592	1	0.34283
Pam(3)CSK(4) peptide	physiology	5	592	1	0.34283
Galactosylceramides	physiology	13	592	1	0.34283
alpha-galactosylceramide	physiology	13	592	1	0.34283
lysophosphatidic acid	physiology	9	592	1	0.34283
Lipoxins	physiology	9	592	1	0.34283
lipoxin A4	physiology	9	592	1	0.34283
docosapentaenoic acid	physiology	4	592	1	0.34283
Oxylipins	physiology	3	592	1	0.34283
globotriaosyl lysosphingolipid	physiology	7	592	1	0.34283
glyceryl 2-arachidonate	physiology	6	592	1	0.34283
Tramadol	physiology	8	592	1	0.34283
Cholesterol, HDL	methods	191	194	4	0.343093
Cholesterol, LDL	methods	225	194	4	0.343093
Eicosanoids	epidemiology	67	104	1	0.344039
Fatty Acids, Monounsaturated	pathology	31	551	2	0.344663
Lipopolysaccharides	physiopathology	272	935	15	0.345251
Fatty Acids, Nonesterified	analogs & derivatives	523	192	8	0.34533
Lipofuscin	adverse effects	17	229	1	0.346746
Oils	adverse effects	21	229	1	0.346746
Thromboxanes	adverse effects	21	229	1	0.346746
Prostaglandins E	adverse effects	25	229	1	0.346746
Sphingolipids	adverse effects	17	229	1	0.346746
Apolipoproteins E	complications	352	362	9	0.347024
Apolipoproteins B	physiopathology	33	935	4	0.348071
Cholesterol, LDL	prevention & control	225	301	5	0.348155
Cholesterol, HDL	blood supply	191	23	1	0.348398
edelfosine	pharmacology	8	635	1	0.351116
eicosapentaenoic acid ethyl ester	pharmacology	7	635	1	0.351116
4,7,10,13,16,19-docosahexaenoic acid ethyl ester	pharmacology	7	635	1	0.351116
lithium hydroxybutyrate	pharmacology	4	635	1	0.351116
2-tetradecylglycidic acid	pharmacology	5	635	1	0.351116
Butter	pharmacology	3	635	1	0.351116
Prostaglandins A, Synthetic	pharmacology	5	635	1	0.351116
Prostaglandins, Synthetic	pharmacology	5	635	1	0.351116
Caprylates	pharmacology	5	635	1	0.351116
ONO 1206	pharmacology	6	635	1	0.351116
lysoplasmalogens	pharmacology	4	635	1	0.351116
Erucic Acids	pharmacology	6	635	1	0.351116
erucic acid	pharmacology	6	635	1	0.351116
Lipid A	pharmacology	4	635	1	0.351116
monophosphoryl lipid A	pharmacology	4	635	1	0.351116
G(M1) Ganglioside	pharmacology	8	635	1	0.351116
asialo GM1 ganglioside	pharmacology	8	635	1	0.351116
Gangliosides	pharmacology	4	635	1	0.351116
Sulfoglycosphingolipids	pharmacology	4	635	1	0.351116
ganglioside, GM4	pharmacology	4	635	1	0.351116
Phytosterols	pharmacology	9	635	1	0.351116
hesperidine methylchalcone, ruscus aculeatus, vitamin C	pharmacology	9	635	1	0.351116
1-O-hexadecyl-2-N-methylcarbamylphosphatidylcholine	pharmacology	8	635	1	0.351116
methanandamide	pharmacology	8	635	1	0.351116
Pikasol	pharmacology	7	635	1	0.351116
Sterols	pharmacology	2	635	1	0.351116
Hydroxycholesterols	pharmacology	6	635	1	0.351116
Ketocholesterols	pharmacology	6	635	1	0.351116
cholest-5-en-3 beta,7 alpha-diol	pharmacology	6	635	1	0.351116
7-ketocholesterol	pharmacology	6	635	1	0.351116
candoxatril	pharmacology	8	635	1	0.351116
High-Density Lipoproteins, Pre-beta	pharmacology	3	635	1	0.351116
Apolipoprotein E3	pharmacology	8	635	1	0.351116
Dietary Fats, Unsaturated	pharmacology	3	635	1	0.351116
capsazepine	pharmacology	6	635	1	0.351116
palmitoleic acid	pharmacology	5	635	1	0.351116
Butyric Acid	pharmacology	7	635	1	0.351116
12-HPETE	pharmacology	6	635	1	0.351116
Proteolipids	pharmacology	8	635	1	0.351116
sarcolipin	pharmacology	8	635	1	0.351116
Glycosylphosphatidylinositols	pharmacology	7	635	1	0.351116
dihydrolipoic acid	pharmacology	7	635	1	0.351116
Galactosylceramides	pharmacology	13	635	1	0.351116
alpha-galactosylceramide	pharmacology	13	635	1	0.351116
(13-(2-(butylamino)-2-oxoacetamido)tridec-8(Z)-enoic acid)	pharmacology	7	635	1	0.351116
(13-(3-propylureido)tridec-8-enoic acid)	pharmacology	7	635	1	0.351116
14,15-eicosa-5-enoic acid	pharmacology	7	635	1	0.351116
lysophosphatidic acid	pharmacology	9	635	1	0.351116
diethoxyphosphoryloxymethyl butanoate	pharmacology	6	635	1	0.351116
14,15-dihydroxyeicosatrienoic acid	pharmacology	11	635	1	0.351116
9,10-dihydroxy-12-octadecenoic acid	pharmacology	11	635	1	0.351116
beraprost	pharmacology	10	635	1	0.351116
15-deoxyprostaglandin J2	pharmacology	5	635	1	0.351116
Valproic Acid	pharmacology	5	635	1	0.351116
Prostaglandins	isolation & purification	246	27	1	0.351712
Propionates	cytology	65	90	1	0.35346
Platelet Activating Factor	cytology	61	90	1	0.35346
Cholesterol	adverse effects	1027	229	22	0.353985
Linoleic Acids	enzymology	43	156	1	0.354076
Phosphatidylcholines	enzymology	33	156	1	0.354076
4-iodophenyl-9-methylpentadecanoic acid	etiology	19	455	2	0.355192
Diglycerides	etiology	38	455	2	0.355192
Eicosanoids	deficiency	67	142	1	0.356224
Arachidonic Acids	deficiency	57	142	1	0.356224
Dinoprost	deficiency	49	142	1	0.356224
Apolipoproteins E	growth & development	352	13	1	0.356974
Linoleic Acids	therapy	43	150	1	0.357262
Lipoprotein(a)	therapy	27	150	1	0.357262
Arachidonic Acid	administration & dosage	86	241	2	0.357403
Butyrates	drug effects	28	814	3	0.358082
Lysophosphatidylcholines	drug effects	32	814	3	0.358082
3-Hydroxybutyric Acid	drug effects	38	814	3	0.358082
sphingosine 1-phosphate	drug effects	41	814	3	0.358082
Eicosanoids	antagonists & inhibitors	67	128	1	0.36023
Dinoprost	antagonists & inhibitors	49	128	1	0.36023
Docosahexaenoic Acids	physiopathology	80	935	6	0.360331
Cholesterol	immunology	1027	70	8	0.362092
Phospholipids	chemically induced	222	163	4	0.362142
Docosahexaenoic Acids	therapeutic use	80	436	3	0.363111
Triglycerides	drug effects	681	814	40	0.363113
6-Ketoprostaglandin F1 alpha	pharmacology	46	635	3	0.36444
Cholesterol, LDL	etiology	225	455	8	0.364932
Thromboxane A2	genetics	47	405	2	0.366196
6-Ketoprostaglandin F1 alpha	genetics	46	405	2	0.366196
Thromboxane B2	genetics	44	405	2	0.366196
Endocannabinoids	genetics	43	405	2	0.366196
Alprostadil	drug effects	47	814	4	0.36647
Triglycerides	classification	681	8	1	0.366527
Ceramides	administration & dosage	35	241	1	0.366527
Calcifediol	administration & dosage	35	241	1	0.366527
carbon-11 acetate	diagnosis	33	139	1	0.366714
Lipopolysaccharides	therapeutic use	272	436	7	0.36691
Arachidonic Acids	metabolism	57	1573	7	0.367896
Arachidonic Acid	chemistry	86	214	2	0.368038
Fish Oils	analogs & derivatives	143	192	2	0.368068
16-iodo-3-methylhexadecanoic acid	methods	13	194	1	0.368823
Fatty Acids, Essential	therapeutic use	11	436	1	0.369379
Hydroxybutyrates	therapeutic use	10	436	1	0.369379
methyl 2-tetradecylglycidate	therapeutic use	14	436	1	0.369379
Linolenic Acids	therapeutic use	12	436	1	0.369379
Prostaglandins E, Synthetic	therapeutic use	11	436	1	0.369379
Ergocalciferols	therapeutic use	17	436	1	0.369379
Calcitriol	therapeutic use	13	436	1	0.369379
Glycosphingolipids	therapeutic use	17	436	1	0.369379
Corn Oil	therapeutic use	12	436	1	0.369379
Cholecalciferol	therapeutic use	6	436	1	0.369379
thermozymocidin	therapeutic use	16	436	1	0.369379
3,5-diiodothyropropionic acid	therapeutic use	12	436	1	0.369379
Linoleic Acids, Conjugated	therapeutic use	8	436	1	0.369379
20-hydroxy-5,8,11,14-eicosatetraenoic acid	therapeutic use	18	436	1	0.369379
Dietary Fats	isolation & purification	238	27	1	0.369899
Cholesterol	standards	1027	9	2	0.370035
Cholesterol	urine	1027	22	3	0.370589
Lipoproteins	enzymology	317	156	5	0.370594
Cholesterol, HDL	physiology	191	592	10	0.37084
Atorvastatin	etiology	95	455	4	0.371503
Triglycerides	mortality	681	75	4	0.371674
Fatty Acids	history	1552	1	1	0.37246
Fatty Acids	abnormalities	1552	2	1	0.37246
Fatty Acids	congenital	1552	1	1	0.37246
Fatty Acids, Monounsaturated	chemistry	31	214	1	0.373387
Lipoproteins, VLDL	analysis	35	186	1	0.374128
Butyrates	analysis	28	186	1	0.374128
4-iodophenyl-9-methylpentadecanoic acid	analysis	19	186	1	0.374128
Diglycerides	analysis	38	186	1	0.374128
3-Hydroxybutyric Acid	analysis	38	186	1	0.374128
Lipoprotein(a)	therapeutic use	27	436	2	0.374404
Fatty Acids, Nonesterified	blood supply	523	23	2	0.375498
Apolipoproteins B	chemically induced	33	163	1	0.37601
Ceramides	physiopathology	35	935	3	0.376172
Fatty Acids, Nonesterified	analysis	523	186	9	0.377685
Phospholipid Ethers	drug therapy	16	439	1	0.377792
Hydroxybutyrates	drug therapy	10	439	1	0.377792
methyl 2-tetradecylglycidate	drug therapy	14	439	1	0.377792
Corn Oil	drug therapy	12	439	1	0.377792
2-(2-(4-phenoxy-2-propylphenoxy)ethyl)indole-5-acetic acid	drug therapy	21	439	1	0.377792
3,5-diiodothyropropionic acid	drug therapy	12	439	1	0.377792
Linoleic Acids, Conjugated	drug therapy	8	439	1	0.377792
Olive Oil	drug therapy	13	439	1	0.377792
Apolipoproteins E	drug effects	352	814	18	0.378268
Prostaglandins	analysis	246	186	4	0.378864
Phosphatidylcholines	biosynthesis	33	183	1	0.379074
Lysophosphatidylcholines	metabolism	32	1573	5	0.379239
Diglycerides	metabolism	38	1573	5	0.379239
Heptanoic Acids	pharmacology	75	635	4	0.38002
Lipoproteins, HDL	pathology	106	551	6	0.380454
Fish Oils	chemically induced	143	163	2	0.382707
Platelet Activating Factor	deficiency	61	142	1	0.383866
Phospholipids	blood	222	988	20	0.384923
Propionates	physiopathology	65	935	5	0.386954
Platelet Activating Factor	physiopathology	61	935	5	0.386954
Lipoprotein(a)	drug therapy	27	439	2	0.387748
Thromboxane A2	enzymology	47	156	1	0.388324
Cholesterol, HDL	chemically induced	191	163	3	0.388559
Fatty Acids, Unsaturated	pharmacology	81	635	5	0.389016
Fatty Acids, Omega-6	metabolism	21	1573	3	0.389245
Cholesterol, VLDL	metabolism	21	1573	3	0.389245
Phosphatidylserines	metabolism	14	1573	3	0.389245
Hydroxyeicosatetraenoic Acids	metabolism	23	1573	3	0.389245
Lipopolysaccharides	ultrastructure	272	39	1	0.390361
Fish Oils	genetics	143	405	4	0.390427
Platelet Activating Factor	pathology	61	551	3	0.39167
Thromboxane A2	therapy	47	150	1	0.391716
Phospholipids	physiology	222	592	13	0.39179
Oils	prevention & control	21	301	1	0.391832
Capsaicin	prevention & control	25	301	1	0.391832
Heptanol	prevention & control	15	301	1	0.391832
Iodized Oil	diagnostic imaging	4	819	1	0.392769
musk	diagnostic imaging	3	819	1	0.392769
1,2-diacylglycerol	diagnostic imaging	7	819	1	0.392769
2-methyl-4-chlorophenoxy gamma-butyric acid	diagnostic imaging	5	819	1	0.392769
tricaprin	diagnostic imaging	5	819	1	0.392769
pentadecanoic acid	diagnostic imaging	9	819	1	0.392769
Fatty Acids, Monounsaturated	physiology	31	592	2	0.393802
Calcifediol	physiology	35	592	2	0.393802
Lipopolysaccharides	drug therapy	272	439	7	0.393835
sulprostone	etiology	14	455	1	0.394174
methyl 2-tetradecylglycidate	etiology	14	455	1	0.394174
Linolenic Acids	etiology	12	455	1	0.394174
Ergocalciferols	etiology	17	455	1	0.394174
chloroacetic acid	etiology	10	455	1	0.394174
Corn Oil	etiology	12	455	1	0.394174
2-(2-(4-phenoxy-2-propylphenoxy)ethyl)indole-5-acetic acid	etiology	21	455	1	0.394174
Omacor	etiology	16	455	1	0.394174
anandamide	etiology	13	455	1	0.394174
soybean oil, phospholipid emulsion	etiology	13	455	1	0.394174
Soybean Oil	etiology	13	455	1	0.394174
Linoleic Acids, Conjugated	etiology	8	455	1	0.394174
20-hydroxy-5,8,11,14-eicosatetraenoic acid	etiology	18	455	1	0.394174
Atorvastatin	immunology	95	70	1	0.394466
Cholesterol, LDL	biosynthesis	225	183	3	0.394734
iodofiltic acid	diagnosis	617	139	13	0.395139
Atorvastatin	chemistry	95	214	2	0.395358
25-Hydroxyvitamin D 2	diagnostic imaging	29	819	2	0.395596
17-iodoheptadecanoic acid	metabolism	25	1573	8	0.396764
Fatty Acids, Nonesterified	administration & dosage	523	241	10	0.396808
Apolipoproteins E	urine	352	22	1	0.399011
Apolipoproteins E	isolation & purification	352	27	1	0.399011
Phospholipids	metabolism	222	1573	31	0.399325
14-fluoro-6-thiaheptadecanoic acid	adverse effects	19	229	1	0.399977
8-epi-prostaglandin F2alpha	adverse effects	31	229	1	0.399977
Ceramides	adverse effects	35	229	1	0.399977
Thromboxane B2	analogs & derivatives	44	192	1	0.401767
Epoprostenol	surgery	120	44	1	0.402002
Heptanoic Acids	cytology	75	90	1	0.402551
Glycolipids	blood	17	988	2	0.404759
Cholesterol, VLDL	blood	21	988	2	0.404759
Sitosterols	blood	5	988	2	0.404759
gamma-sitosterol	blood	5	988	2	0.404759
Eicosanoids	complications	67	362	2	0.405124
Alprostadil	complications	47	362	2	0.405124
Cholesterol, HDL	ultrastructure	191	39	1	0.407162
Cholesterol, Dietary	adverse effects	101	229	2	0.409639
Decanoic Acids	metabolism	131	1573	23	0.411107
Lipoproteins, VLDL	pathology	35	551	2	0.411194
Epoprostenol	therapy	120	150	2	0.4112
Membrane Lipids	chemically induced	43	163	1	0.411633
Thromboxane B2	chemically induced	44	163	1	0.411633
Endocannabinoids	chemically induced	43	163	1	0.411633
Phosphatidylinositols	complications	12	362	1	0.411802
Glycolipids	complications	17	362	1	0.411802
Iloprost	complications	18	362	1	0.411802
Fatty Acids, Omega-6	complications	21	362	1	0.411802
Acetic Acid	complications	9	362	1	0.411802
Cholesterol, VLDL	complications	21	362	1	0.411802
Hydroxyeicosatetraenoic Acids	complications	23	362	1	0.411802
Heptanoic Acids	etiology	75	455	3	0.412732
Glycolipids	physiopathology	17	935	2	0.412816
Oleic Acids	physiopathology	14	935	2	0.412816
Iloprost	physiopathology	18	935	2	0.412816
Cholesterol, VLDL	physiopathology	21	935	2	0.412816
15-Hydroxy-11 alpha,9 alpha-(epoxymethano)prosta-5,13-dienoic Acid	physiopathology	19	935	2	0.412816
Diglycerides	administration & dosage	38	241	1	0.412841
3-Hydroxybutyric Acid	administration & dosage	38	241	1	0.412841
globotriaosylceramide	administration & dosage	36	241	1	0.412841
carbon-11 acetate	etiology	33	455	2	0.413868
margaric acid	metabolism	20	1573	6	0.414128
Endocannabinoids	metabolism	43	1573	6	0.414128
Palmitic Acids	methods	53	194	2	0.414479
Linoleic Acids	analysis	43	186	1	0.414556
Apolipoproteins B	analysis	33	186	1	0.414556
Membrane Lipids	biosynthesis	43	183	1	0.414882
edelfosine	drug effects	8	814	1	0.415045
eicosapentaenoic acid ethyl ester	drug effects	7	814	1	0.415045
4,7,10,13,16,19-docosahexaenoic acid ethyl ester	drug effects	7	814	1	0.415045
lithium hydroxybutyrate	drug effects	4	814	1	0.415045
2-tetradecylglycidic acid	drug effects	5	814	1	0.415045
Eicosanoic Acids	drug effects	3	814	1	0.415045
gamma-Linolenic Acid	drug effects	5	814	1	0.415045
benoxaprofen	drug effects	3	814	1	0.415045
Prostaglandins A, Synthetic	drug effects	5	814	1	0.415045
Prostaglandins, Synthetic	drug effects	5	814	1	0.415045
Caprylates	drug effects	5	814	1	0.415045
ONO 1206	drug effects	6	814	1	0.415045
lysoplasmalogens	drug effects	4	814	1	0.415045
Erucic Acids	drug effects	6	814	1	0.415045
erucic acid	drug effects	6	814	1	0.415045
Maxepa	drug effects	7	814	1	0.415045
mustard oil	drug effects	7	814	1	0.415045
Lipid A	drug effects	4	814	1	0.415045
monophosphoryl lipid A	drug effects	4	814	1	0.415045
Gangliosides	drug effects	4	814	1	0.415045
Sulfoglycosphingolipids	drug effects	4	814	1	0.415045
ganglioside, GM4	drug effects	4	814	1	0.415045
Phytosterols	drug effects	9	814	1	0.415045
hesperidine methylchalcone, ruscus aculeatus, vitamin C	drug effects	9	814	1	0.415045
1-O-hexadecyl-2-N-methylcarbamylphosphatidylcholine	drug effects	8	814	1	0.415045
methanandamide	drug effects	8	814	1	0.415045
Pikasol	drug effects	7	814	1	0.415045
Hydroxycholesterols	drug effects	6	814	1	0.415045
Ketocholesterols	drug effects	6	814	1	0.415045
cholest-5-en-3 beta,7 alpha-diol	drug effects	6	814	1	0.415045
7-ketocholesterol	drug effects	6	814	1	0.415045
candoxatril	drug effects	8	814	1	0.415045
Dietary Fats, Unsaturated	drug effects	3	814	1	0.415045
capsazepine	drug effects	6	814	1	0.415045
zodin	drug effects	7	814	1	0.415045
Butyric Acid	drug effects	7	814	1	0.415045
12-HPETE	drug effects	6	814	1	0.415045
Proteolipids	drug effects	8	814	1	0.415045
sarcolipin	drug effects	8	814	1	0.415045
Glycosylphosphatidylinositols	drug effects	7	814	1	0.415045
dihydrolipoic acid	drug effects	7	814	1	0.415045
Caproates	drug effects	5	814	1	0.415045
caprolactone	drug effects	5	814	1	0.415045
Galactosylceramides	drug effects	13	814	1	0.415045
alpha-galactosylceramide	drug effects	13	814	1	0.415045
(13-(2-(butylamino)-2-oxoacetamido)tridec-8(Z)-enoic acid)	drug effects	7	814	1	0.415045
(13-(3-propylureido)tridec-8-enoic acid)	drug effects	7	814	1	0.415045
14,15-eicosa-5-enoic acid	drug effects	7	814	1	0.415045
lipopolysaccharide, E coli O55-B5	drug effects	9	814	1	0.415045
lysophosphatidic acid	drug effects	9	814	1	0.415045
diethoxyphosphoryloxymethyl butanoate	drug effects	6	814	1	0.415045
14,15-dihydroxyeicosatrienoic acid	drug effects	11	814	1	0.415045
9,10-dihydroxy-12-octadecenoic acid	drug effects	11	814	1	0.415045
Linoleic Acid	drug effects	4	814	1	0.415045
Sphingomyelins	drug effects	9	814	1	0.415045
beraprost	drug effects	10	814	1	0.415045
15-deoxyprostaglandin J2	drug effects	5	814	1	0.415045
Valproic Acid	drug effects	5	814	1	0.415045
ACS67 compound	drug effects	6	814	1	0.415045
Neuroprostanes	drug effects	7	814	1	0.415045
globotriaosyl lysosphingolipid	drug effects	7	814	1	0.415045
Tramadol	drug effects	8	814	1	0.415045
Menthol	drug effects	3	814	1	0.415045
peppermint oil	drug effects	3	814	1	0.415045
Thioctic Acid	methods	34	194	1	0.415323
Oleic Acids	genetics	14	405	1	0.41716
15-Hydroxy-11 alpha,9 alpha-(epoxymethano)prosta-5,13-dienoic Acid	genetics	19	405	1	0.41716
Phosphatidylserines	genetics	14	405	1	0.41716
Hydroxyeicosatetraenoic Acids	genetics	23	405	1	0.41716
Cholesterol	cytology	1027	90	10	0.418572
Fatty Acids	diagnosis	1552	139	25	0.419433
Cholesterol	ethnology	1027	3	1	0.419816
Lipoproteins, VLDL	chemistry	35	214	1	0.420251
Lysophosphatidylcholines	chemistry	32	214	1	0.420251
Eicosanoids	enzymology	67	156	1	0.420735
Eicosapentaenoic Acid	enzymology	60	156	1	0.420735
Cholesterol, LDL	diet therapy	225	57	1	0.420983
Lipids	pharmacology	785	635	45	0.421111
Dinoprostone	epidemiology	90	104	1	0.42168
Arachidonic Acids	pharmacology	57	635	3	0.422037
Palmitic Acid	prevention & control	60	301	2	0.422293
5-hydroxydecanoic acid	prevention & control	78	301	2	0.422293
Apolipoprotein A-I	prevention & control	69	301	2	0.422293
Fatty Acids	innervation	1552	68	12	0.422896
Lipoproteins, HDL	chemically induced	106	163	2	0.423294
Fatty Acids, Omega-3	ultrastructure	230	39	1	0.423479
Phospholipids	etiology	222	455	10	0.424181
Eicosapentaenoic Acid	therapy	60	150	1	0.424302
Cholesterol, HDL	complications	191	362	6	0.425293
Apolipoprotein A-I	cytology	69	90	1	0.425659
Fatty Acids, Omega-3	biosynthesis	230	183	3	0.425867
Platelet Activating Factor	drug effects	61	814	4	0.426203
Fatty Acids, Unsaturated	complications	81	362	3	0.426362
Thromboxane A2	therapeutic use	47	436	2	0.427679
Phosphatidylcholines	drug effects	33	814	3	0.429608
Thromboxanes	drug effects	21	814	2	0.430604
Apolipoprotein B-100	drug effects	30	814	2	0.430604
Phospholipid Ethers	pathology	16	551	1	0.431766
methyl 2-tetradecylglycidate	pathology	14	551	1	0.431766
Stearic Acids	pathology	16	551	1	0.431766
chloroacetic acid	pathology	10	551	1	0.431766
Glycosphingolipids	pathology	17	551	1	0.431766
Cyclohexanols	pathology	10	551	1	0.431766
Venlafaxine Hydrochloride	pathology	10	551	1	0.431766
2-(2-(4-phenoxy-2-propylphenoxy)ethyl)indole-5-acetic acid	pathology	21	551	1	0.431766
phosphatidylethanolamine	pathology	5	551	1	0.431766
monolysocardiolipin	pathology	8	551	1	0.431766
thermozymocidin	pathology	16	551	1	0.431766
Prostaglandin D2	pathology	11	551	1	0.431766
Trans Fatty Acids	pathology	9	551	1	0.431766
3,5-diiodothyropropionic acid	pathology	12	551	1	0.431766
Omacor	pathology	16	551	1	0.431766
anandamide	pathology	13	551	1	0.431766
14,15-epoxy-5,8,11-eicosatrienoic acid	pathology	19	551	1	0.431766
20-hydroxy-5,8,11,14-eicosatetraenoic acid	pathology	18	551	1	0.431766
Fatty Acids	therapy	1552	150	24	0.43292
Eicosanoids	analogs & derivatives	67	192	1	0.434859
Arachidonic Acids	analogs & derivatives	57	192	1	0.434859
Eicosapentaenoic Acid	analogs & derivatives	60	192	1	0.434859
Alprostadil	analogs & derivatives	47	192	1	0.434859
Dinoprostone	deficiency	90	142	1	0.435593
Docosahexaenoic Acids	deficiency	80	142	1	0.435593
Heptanoic Acids	deficiency	75	142	1	0.435593
SRS-A	metabolism	32	1573	4	0.436059
Ceramides	metabolism	35	1573	4	0.436059
Cardiolipins	genetics	67	405	3	0.437041
Phospholipids	blood supply	222	23	1	0.438096
Fatty Acids, Unsaturated	adverse effects	81	229	2	0.438487
Cholesterol	diagnosis	1027	139	14	0.440638
Cholesterol, HDL	genetics	191	405	6	0.440824
Thromboxane A2	drug therapy	47	439	2	0.441948
6-Ketoprostaglandin F1 alpha	drug therapy	46	439	2	0.441948
Platelet Activating Factor	metabolism	61	1573	7	0.442024
Cholesterol, LDL	drug therapy	225	439	7	0.444019
Eicosanoids	chemically induced	67	163	1	0.445203
Eicosapentaenoic Acid	chemically induced	60	163	1	0.445203
Dinoprost	chemically induced	49	163	1	0.445203
Phospholipids	therapeutic use	222	436	9	0.447078
Fish Oils	innervation	143	68	1	0.447081
Lipoproteins	genetics	317	405	11	0.447854
Eicosanoids	biosynthesis	67	183	1	0.448604
Lipoproteins, VLDL	adverse effects	35	229	1	0.448841
Lysophosphatidylcholines	adverse effects	32	229	1	0.448841
Diglycerides	adverse effects	38	229	1	0.448841
globotriaosylceramide	adverse effects	36	229	1	0.448841
globotriaosylceramide	blood	36	988	3	0.449149
Plant Oils	prevention & control	27	301	1	0.449308
8-epi-prostaglandin F2alpha	prevention & control	31	301	1	0.449308
Platelet Activating Factor	complications	61	362	2	0.450037
Thromboxane A2	analysis	47	186	1	0.45235
6-Ketoprostaglandin F1 alpha	analysis	46	186	1	0.45235
Endocannabinoids	analysis	43	186	1	0.45235
Propionates	therapy	65	150	1	0.455124
Trihexosylceramides	administration & dosage	39	241	1	0.455743
Triglycerides	rehabilitation	681	13	1	0.455743
Triglycerides	embryology	681	10	1	0.455743
Triglycerides	statistics & numerical data	681	13	1	0.455743
[truncated: 15,953 more rows]
