# Supplementary material for: A Systematic Review of Lipid-Focused Cardiovascular Disease Research: Trends and Opportunities
Source: Curr Issues Mol Biol. 2023 Dec 9;45(12):9904–16. doi: 10.3390/cimb45120618 (PMC10742042; doi:10.3390/cimb45120618)
Supplement: Supplementary file 1 [file cimb-45-00618-s001.zip › Suppl_TableS4_Pvalue_CVDs_meshq.xlsx]

## Sheet: Sheet1
CVD	MeSH qualifier	#Papers CVD	#Papers MeSH q	#Papers Lipid & MeSH q	p-value
Chagas Cardiomyopathy	parasitology	6	6	6	4.45565e-11
Death, Sudden, Cardiac	prevention & control	25	159	16	6.74352e-07
Myocarditis	immunology	13	45	7	1.46694e-06
Atherosclerosis	deficiency	64	68	15	3.14888e-06
Cardiomegaly	cytology	54	61	12	1.59825e-05
Myocardial Reperfusion Injury	prevention & control	63	159	22	1.86004e-05
Myocardial Reperfusion Injury	pharmacology	63	368	38	2.86537e-05
Heart Neoplasms	secondary	3	2	2	5.08292e-05
Cardiomyopathy, Hypertrophic	diagnostic imaging	30	432	26	6.12772e-05
Arrhythmias, Cardiac	chemically induced	49	92	13	6.58171e-05
Cardiovascular Diseases	epidemiology	93	65	15	8.5691e-05
Heart Defects, Congenital	embryology	13	7	3	0.000103589
Atherosclerosis	pathology	64	316	32	0.000142871
Myocardial Reperfusion Injury	antagonists & inhibitors	63	69	12	0.000160344
Chagas Cardiomyopathy	pathogenicity	6	3	2	0.000234746
Coronary Disease	blood	352	558	186	0.000241504
Atherosclerosis	genetics	64	220	24	0.000263062
Myocardial Infarction	diagnostic imaging	233	432	105	0.000264696
Myocardial Reperfusion Injury	enzymology	63	85	13	0.000274548
Arteriosclerosis	blood	84	558	58	0.000308522
Heart Defects, Congenital	surgery	13	31	4	0.000395842
Myocardial Reperfusion Injury	analogs & derivatives	63	89	13	0.000403482
Cardiomegaly	genetics	54	220	21	0.000405995
Myocarditis	isolation & purification	13	14	3	0.000554265
Cardiomyopathies	chemically induced	90	92	16	0.000589277
Coronary Artery Disease	blood	98	558	63	0.000684629
Myocarditis	virology	13	3	2	0.000864468
Death, Sudden, Cardiac	mortality	25	38	5	0.00096811
Arrhythmias, Cardiac	prevention & control	49	159	15	0.00100775
Cardiomegaly	pathology	54	316	25	0.00153965
Angina, Unstable	diagnostic imaging	17	432	15	0.00180316
Chagas Cardiomyopathy	immunology	6	45	3	0.00193829
Death, Sudden, Cardiac	administration & dosage	25	120	8	0.00247934
Coronary Vessel Anomalies	abnormalities	1	1	1	0.00261182
Thrombosis	biosynthesis	26	93	7	0.00277786
Cardiovascular Diseases	etiology	93	277	32	0.00295542
Myocarditis	microbiology	13	7	2	0.00302749
Hypotension	therapy	8	86	4	0.00308686
Hypertension	blood	80	558	50	0.00318728
Arrhythmias, Cardiac	drug effects	49	469	30	0.00339114
Peripheral Arterial Disease	injuries	1	2	1	0.00391389
Cardiovascular Diseases	standards	93	8	4	0.00400523
Atherosclerosis	toxicity	64	53	8	0.00400869
Myocardial Reperfusion Injury	pathology	63	316	26	0.00425954
Bradycardia	urine	8	14	2	0.0042752
Myocardial Ischemia	diagnostic imaging	138	432	61	0.0046454
Myocardial Ischemia	antagonists & inhibitors	138	69	15	0.00478985
Acute Coronary Syndrome	economics	3	1	1	0.00521342
Cardiovascular Diseases	mortality	93	38	8	0.00523864
Cardiomyopathy, Hypertrophic	pharmacokinetics	30	70	6	0.00529934
Myocardial Reperfusion Injury	drug effects	63	469	35	0.00532704
Arrhythmias, Cardiac	pharmacology	49	368	24	0.00541959
Heart Failure	drug therapy	100	261	31	0.00549467
Cardiomyopathy, Alcoholic	chemically induced	4	92	3	0.00568731
Cardiomegaly	enzymology	54	85	9	0.00709301
Diabetic Cardiomyopathies	enzymology	11	85	4	0.00716315
Myocardial Reperfusion Injury	genetics	63	220	19	0.00716835
Coronary Vasospasm	innervation	12	41	3	0.00720875
Fabry Disease	therapy	11	86	4	0.00743866
Death, Sudden, Cardiac	innervation	25	41	4	0.00779366
Embolism, Fat	injuries	3	2	1	0.00780738
Peripheral Vascular Diseases	ethnology	2	3	1	0.00780738
Tachycardia, Sinus	poisoning	2	3	1	0.00780738
Aortic Aneurysm, Abdominal	ethnology	2	3	1	0.00780738
Myocarditis	pathology	13	316	9	0.00787648
Ventricular Fibrillation	pharmacology	11	368	9	0.00861386
Heart Diseases	toxicity	106	53	10	0.00873486
Cardiomyopathy, Dilated	diagnostic imaging	36	432	21	0.00888307
Ventricular Dysfunction, Left	complications	47	216	15	0.00899691
Heart Block	adverse effects	3	135	3	0.0091879
Cardiomyopathies	genetics	90	220	24	0.00988675
Myocardial Stunning	diagnostic imaging	20	432	14	0.0102352
Pregnancy Complications, Cardiovascular	embryology	1	7	1	0.0103862
Pericarditis	microbiology	1	7	1	0.0103862
Stroke	ethnology	3	3	1	0.0103929
Heart Arrest	therapy	6	86	3	0.0105263
Cardiomegaly	chemically induced	54	92	9	0.0110019
Arrhythmias, Cardiac	therapeutic use	49	253	17	0.0110472
Atrial Fibrillation	surgery	6	31	2	0.0111282
Diabetic Retinopathy	classification	2	5	1	0.0116806
Atherosclerosis	chemistry	64	123	12	0.0126535
Coronary Thrombosis	economics	9	1	1	0.0129574
Coronary Artery Disease	etiology	98	277	30	0.0135863
Subarachnoid Hemorrhage	psychology	2	6	1	0.0136097
Cardiomegaly	growth & development	54	12	3	0.0144602
Angina Pectoris	diagnosis	59	89	9	0.0146949
Cardiotoxicity	adverse effects	4	135	3	0.0150883
Tachycardia, Sinus	microbiology	2	7	1	0.0155337
Aortic Valve Insufficiency	trends	3	5	1	0.0155387
Cardiomegaly	physiology	54	356	23	0.0155856
Cardiovascular Diseases	physiology	93	356	35	0.0155905
Heart Failure	therapeutic use	100	253	28	0.0157498
Ventricular Dysfunction	enzymology	2	85	2	0.0159977
Hypertension	physiology	80	356	31	0.0160444
Cardiotoxicity	toxicity	4	53	2	0.0161788
Thrombosis	analysis	26	105	6	0.0166577
Hypertension	drug therapy	80	261	24	0.0169662
Aortic Diseases	deficiency	3	68	2	0.0173016
Tachycardia, Sinus	diagnosis	2	89	2	0.0173691
Myocardial Infarction	therapy	233	86	23	0.0185633
Arrhythmias, Cardiac	physiology	49	356	21	0.0190697
Scurvy	urine	1	14	1	0.0193419
Cardiovascular Diseases	anatomy & histology	93	31	6	0.0199748
Cardiovascular Diseases	prevention & control	93	159	18	0.0200777
Vasculitis	embryology	3	7	1	0.0206511
ST Elevation Myocardial Infarction	microbiology	3	7	1	0.0206511
Hypertension	therapeutic use	80	253	23	0.0207124
Angina, Unstable	methods	17	121	5	0.0208872
Thrombosis	etiology	26	277	11	0.0213939
Reperfusion Injury	veterinary	16	1	1	0.0218784
Myocardial Ischemia	pharmacokinetics	138	70	13	0.0224857
Arteriosclerosis	deficiency	84	68	9	0.0225776
Cardiomyopathies	toxicity	90	53	8	0.0226814
Edema, Cardiac	blood supply	1	17	1	0.0231429
Intermittent Claudication	blood supply	1	17	1	0.0231429
Hypotension, Orthostatic	blood supply	1	17	1	0.0231429
Capillary Leak Syndrome	blood supply	1	17	1	0.0231429
Thromboembolism	standards	3	8	1	0.0231949
Heart Diseases	chemically induced	106	92	13	0.0233265
Reperfusion Injury	analogs & derivatives	16	89	4	0.0234448
Hypertension	complications	80	216	20	0.0241296
Coronary Thrombosis	therapy	9	86	3	0.024337
Diabetic Cardiomyopathies	pathology	11	316	7	0.0247478
Arrhythmias, Cardiac	psychology	49	6	2	0.0251119
Ventricular Dysfunction, Right	rehabilitation	4	7	1	0.0257387
Ventricular Fibrillation	therapeutic use	11	253	6	0.0259657
Arterial Occlusive Diseases	therapy	3	86	2	0.0262386
Acute Coronary Syndrome	therapy	3	86	2	0.0262386
ST Elevation Myocardial Infarction	therapy	3	86	2	0.0262386
Arteriosclerosis	pathology	84	316	28	0.0265342
Ventricular Dysfunction, Left	diagnostic imaging	47	432	23	0.0269581
Ventricular Dysfunction, Left	analysis	47	105	8	0.0269932
Coronary Vasospasm	diagnostic imaging	12	432	9	0.0275854
Cardiomyopathies	chemical synthesis	90	3	2	0.0284144
Cardiomyopathies	poisoning	90	3	2	0.0284144
Cardiomegaly	biosynthesis	54	93	8	0.0288292
Hypertrophy, Left Ventricular	biosynthesis	25	93	5	0.0289655
Ventricular Dysfunction, Left	etiology	47	277	16	0.0290208
Thrombosis	cytology	26	61	4	0.0295595
Cardiovascular Diseases	blood	93	558	49	0.0299063
Cardiovascular Diseases	complications	93	216	22	0.0299449
Venous Thrombosis	chemistry	2	123	2	0.0306969
Ventricular Dysfunction	chemistry	2	123	2	0.0306969
Hypertension, Pulmonary	classification	7	5	1	0.0307965
Thrombosis	chemistry	26	123	6	0.0311713
Thrombosis	isolation & purification	26	14	2	0.0315509
Angina Pectoris	diagnostic imaging	59	432	27	0.0317681
Myocarditis	administration & dosage	13	120	4	0.0326156
Long QT Syndrome	agonists	3	12	1	0.0332877
Cardiovascular Diseases	chemistry	93	123	14	0.0338655
Cardiac Output, Low	deficiency	5	68	2	0.0342454
Barth Syndrome	pathology	4	316	4	0.0343107
Peripheral Vascular Diseases	blood supply	2	17	1	0.0345017
Venous Thrombosis	blood supply	2	17	1	0.0345017
Death, Sudden, Cardiac	drug effects	25	469	15	0.0348227
Death, Sudden, Cardiac	etiology	25	277	10	0.0356679
Heart Arrest	statistics & numerical data	6	7	1	0.0358248
Fabry Disease	enzymology	11	85	3	0.0360747
Tachycardia	cytology	6	61	2	0.0367906
Reperfusion Injury	cytology	16	61	3	0.0369486
Ventricular Dysfunction, Left	physiopathology	47	569	28	0.0377023
Cardiomyopathies	metabolism	90	888	71	0.0382816
Heart Neoplasms	isolation & purification	3	14	1	0.0382853
Embolism, Fat	urine	3	14	1	0.0382853
Coronary Thrombosis	radiation effects	9	5	1	0.0383218
Coronary Disease	instrumentation	352	11	7	0.0383777
Ventricular Dysfunction, Right	analogs & derivatives	4	89	2	0.0402397
Angina Pectoris	therapeutic use	59	253	17	0.0404012
Aortic Aneurysm	surgery	1	31	1	0.040592
Hypotension, Orthostatic	anatomy & histology	1	31	1	0.040592
Heart Septal Defects	surgery	1	31	1	0.040592
Pregnancy Complications, Cardiovascular	anatomy & histology	1	31	1	0.040592
Hypertension	diet therapy	80	22	4	0.0408894
Myocardial Reperfusion Injury	metabolism	63	888	52	0.0423967
Cardiotoxicity	chemically induced	4	92	2	0.04259
Heart Failure	therapy	100	86	11	0.0425931
Hyperemia	biosynthesis	4	93	2	0.0433836
Ventricular Fibrillation	chemically induced	11	92	3	0.0434193
Diabetic Retinopathy	diet therapy	2	22	1	0.0438032
Ventricular Dysfunction	diet therapy	2	22	1	0.0438032
Diabetic Angiopathies	complications	20	216	7	0.0441868
Death, Sudden, Cardiac	pharmacology	25	368	12	0.0444764
Tachycardia, Ventricular	drug therapy	3	261	3	0.0446644
Cardiomyopathies	methods	90	121	13	0.045547
Cardiomyopathies	enzymology	90	85	10	0.0457181
Aortic Diseases	blood supply	3	17	1	0.0457212
Vasculitis	blood supply	3	17	1	0.0457212
Bradycardia	rehabilitation	8	7	1	0.0457936
Long QT Syndrome	administration & dosage	3	120	2	0.046617
ST Elevation Myocardial Infarction	administration & dosage	3	120	2	0.046617
Tachycardia, Ventricular	administration & dosage	3	120	2	0.046617
Barth Syndrome	urine	4	14	1	0.0476102
Coronary Vasospasm	etiology	12	277	6	0.0476586
Ventricular Fibrillation	prevention & control	11	159	4	0.0478043
Heart Neoplasms	chemistry	3	123	2	0.0486003
Cardiomyopathy, Hypertrophic	methods	30	121	6	0.0486424
Reperfusion Injury	antagonists & inhibitors	16	69	3	0.049209
Cardiomyopathies	etiology	90	277	25	0.0492292
Cardiomyopathies	agonists	90	12	3	0.0494149
Atherosclerosis	microbiology	64	7	2	0.049978
Atherosclerosis	embryology	64	7	2	0.049978
Coronary Thrombosis	microbiology	9	7	1	0.0507344
Embolism, Fat	etiology	3	277	3	0.0509536
Coronary Vasospasm	complications	12	216	5	0.0517369
Heart Defects, Congenital	classification	13	5	1	0.0531689
Myocarditis	mortality	13	38	2	0.0532471
Thrombosis	immunology	26	45	3	0.0534461
Myocardial Ischemia	metabolism	138	888	101	0.054571
Atrial Fibrillation	etiology	6	277	4	0.0547816
Diabetic Angiopathies	physiopathology	20	569	14	0.0556225
Myocardial Infarction	mortality	233	38	11	0.0560617
Long QT Syndrome	adverse effects	3	135	2	0.05679
Hypertension, Renal	blood supply	4	17	1	0.0568031
Hyperemia	blood supply	4	17	1	0.0568031
Cardiac Output, Low	urine	5	14	1	0.0568388
Cardiomyopathies	complications	90	216	20	0.0571951
Chagas Cardiomyopathy	growth & development	6	12	1	0.0574699
Ventricular Fibrillation	drug effects	11	469	8	0.0575348
Rheumatic Heart Disease	immunology	1	45	1	0.0575777
Capillary Leak Syndrome	immunology	1	45	1	0.0575777
Heart Failure	pathology	100	316	30	0.0579156
Myocardial Reperfusion Injury	physiopathology	63	569	34	0.0581335
Hypertension	psychology	80	6	2	0.0583637
Ventricular Dysfunction, Left	abnormalities	47	1	1	0.0599674
Cerebral Hemorrhage	anatomy & histology	2	31	1	0.060247
Mitral Valve Insufficiency	surgery	2	31	1	0.060247
Subarachnoid Hemorrhage	surgery	2	31	1	0.060247
Myocarditis	chemically induced	13	92	3	0.0612479
Hypertrophy, Left Ventricular	diet therapy	25	22	2	0.0618271
Cardiovascular Diseases	diet therapy	93	22	4	0.0622883
Coronary Vasospasm	immunology	12	45	2	0.0623061
Coronary Artery Disease	radiation effects	98	5	2	0.0637159
Hypertension, Pulmonary	drug therapy	7	261	4	0.0649545
Hypertrophy, Left Ventricular	poisoning	25	3	1	0.0652018
Atrial Fibrillation	therapy	6	86	2	0.0658316
Thrombosis	diet therapy	26	22	2	0.065901
Chagas Cardiomyopathy	isolation & purification	6	14	1	0.0659721
Atrial Fibrillation	isolation & purification	6	14	1	0.0659721
Ventricular Dysfunction, Left	epidemiology	47	65	5	0.066491
Diabetic Cardiomyopathies	physiopathology	11	569	9	0.0671871
Myocardial Infarction	drug therapy	233	261	52	0.0674264
Cardiomyopathies	deficiency	90	68	8	0.0677414
Hypertrophy, Left Ventricular	enzymology	25	85	4	0.0678558
Death, Sudden, Cardiac	physiopathology	25	569	16	0.0683072
Barth Syndrome	ultrastructure	4	21	1	0.0688952
Diabetic Angiopathies	epidemiology	20	65	3	0.0691255
Cardiotoxicity	chemistry	4	123	2	0.0692779
Heart Arrest	analogs & derivatives	6	89	2	0.0696676
Reperfusion Injury	physiology	16	356	8	0.069702
Heart Defects, Congenital	statistics & numerical data	13	7	1	0.0702122
Arteriosclerosis	cytology	84	61	7	0.0705798
Vascular Diseases	diet therapy	4	22	1	0.0718892
Shock, Cardiogenic	mortality	2	38	1	0.0727768
Heart Arrest	chemically induced	6	92	2	0.0735675
Angina Pectoris	transplantation	59	1	1	0.0741163
Angina Pectoris	economics	59	1	1	0.0741163
Arterial Occlusive Diseases	prevention & control	3	159	2	0.074251
Long QT Syndrome	prevention & control	3	159	2	0.074251
Chagas Cardiomyopathy	biosynthesis	6	93	2	0.0748811
Atrial Fibrillation	biosynthesis	6	93	2	0.0748811
Heart Failure	diet therapy	100	22	4	0.0757352
Angina Pectoris	mortality	59	38	4	0.0757867
Cardiomyopathies	pharmacokinetics	90	70	8	0.0762055
Ventricular Dysfunction, Left	deficiency	47	68	5	0.0764074
Noonan Syndrome	cytology	1	61	1	0.0764434
Turner Syndrome	cytology	1	61	1	0.0764434
Peripheral Arterial Disease	cytology	1	61	1	0.0764434
Death, Sudden, Cardiac	analogs & derivatives	25	89	4	0.0767438
Hypertrophy, Left Ventricular	diagnosis	25	89	4	0.0767438
Heart Diseases	pharmacokinetics	106	70	9	0.0776075
Bundle-Branch Block	diagnostic imaging	4	432	4	0.0777888
Hypertension	biosynthesis	80	93	9	0.0781824
Brain Ischemia	complications	2	216	2	0.0783235
Mitral Valve Insufficiency	complications	2	216	2	0.0783235
Subarachnoid Hemorrhage	complications	2	216	2	0.0783235
Myocardial Stunning	classification	20	5	1	0.0785129
Heart Failure	physiopathology	100	569	49	0.0788257
Cardiac Output, Low	pharmacology	5	368	4	0.0790498
Cardiomyopathy, Alcoholic	etiology	4	277	3	0.0790744
Heart Diseases	complications	106	216	22	0.0791393
Reperfusion Injury	pharmacology	16	368	8	0.079315
Aortic Valve Insufficiency	surgery	3	31	1	0.0794869
Cardiomegaly	metabolism	54	888	43	0.0806767
Diabetic Angiopathies	therapeutic use	20	253	7	0.0808896
Pre-Excitation Syndromes	epidemiology	1	65	1	0.0810713
Heart Failure	drug effects	100	469	41	0.0821651
Cardiomyopathies	adverse effects	90	135	13	0.0833503
Hypertrophy, Left Ventricular	chemically induced	25	92	4	0.0837571
Hypotension	urine	8	14	1	0.0839568
Diabetic Angiopathies	physiology	20	356	9	0.0839892
Noonan Syndrome	deficiency	1	68	1	0.0845194
Turner Syndrome	deficiency	1	68	1	0.0845194
Aortic Rupture	deficiency	1	68	1	0.0845194
Kearns-Sayre Syndrome	pharmacokinetics	1	70	1	0.0868074
Aortic Valve Prolapse	pharmacokinetics	1	70	1	0.0868074
Myocardial Ischemia	analogs & derivatives	138	89	13	0.0882259
Hypertension, Pulmonary	blood supply	7	17	1	0.0892414
Angina, Unstable	statistics & numerical data	17	7	1	0.0892414
Death, Sudden, Cardiac	therapeutic use	25	253	8	0.0898186
Ventricular Fibrillation	cytology	11	61	2	0.0898601
Diabetic Angiopathies	drug therapy	20	261	7	0.0904756
Myocardial Stunning	psychology	20	6	1	0.0909574
Atrial Fibrillation	complications	6	216	3	0.0912589
Myocarditis	toxicity	13	53	2	0.0919318
Reperfusion Injury	standards	16	8	1	0.0945468
Arrhythmias, Cardiac	adverse effects	49	135	8	0.0947458
Cardiotoxicity	drug effects	4	469	4	0.0948107
Stroke	mortality	3	38	1	0.0958098
Death, Sudden, Cardiac	cytology	25	61	3	0.0958841
Fabry Disease	growth & development	11	12	1	0.0963379
Diabetic Cardiomyopathies	growth & development	11	12	1	0.0963379
Death, Sudden, Cardiac	complications	25	216	7	0.0963519
Hypertrophy, Left Ventricular	complications	25	216	7	0.0963519
Atherosclerosis	blood	64	558	32	0.0980421
Subarachnoid Hemorrhage	toxicity	2	53	1	0.0988861
Myocarditis	drug effects	13	469	8	0.0989569
Thrombosis	classification	26	5	1	0.099608
Hypertension	anatomy & histology	80	31	4	0.0997108
Raynaud Disease	therapeutic use	2	253	2	0.100173
Carotid Stenosis	therapeutic use	2	253	2	0.100173
Cardiomyopathies	diagnostic imaging	90	432	34	0.101517
Aortic Valve Insufficiency	innervation	3	41	1	0.102694
Heart Neoplasms	innervation	3	41	1	0.102694
Carotid Artery Diseases	innervation	3	41	1	0.102694
Myocarditis	therapeutic use	13	253	5	0.102886
Diabetic Angiopathies	statistics & numerical data	20	7	1	0.103226
Heart Defects, Congenital	instrumentation	13	11	1	0.103321
Eisenmenger Complex	enzymology	1	85	1	0.103697
Tetralogy of Fallot	enzymology	1	85	1	0.103697
Aortic Rupture	enzymology	1	85	1	0.103697
Diabetic Angiopathies	mortality	20	38	2	0.104141
Cardiotoxicity	prevention & control	4	159	2	0.104452
Ventricular Dysfunction, Left	pathology	47	316	15	0.104577
Cryoglobulinemia	therapy	1	86	1	0.104806
Scurvy	therapy	1	86	1	0.104806
Sick Sinus Syndrome	therapy	1	86	1	0.104806
Pericarditis	therapy	1	86	1	0.104806
Embolism, Amniotic Fluid	therapy	1	86	1	0.104806
Raynaud Disease	drug therapy	2	261	2	0.105034
Carotid Stenosis	drug therapy	2	261	2	0.105034
Cardiomyopathies	analogs & derivatives	90	89	9	0.106416
Hypertrophy, Left Ventricular	anatomy & histology	25	31	2	0.106705
Cardiomyopathy, Dilated	immunology	36	45	3	0.107255
Myocardial Reperfusion Injury	agonists	63	12	2	0.107495
Pre-Excitation Syndromes	diagnosis	1	89	1	0.108122
Pericarditis, Constrictive	diagnosis	1	89	1	0.108122
Tuberculosis, Cardiovascular	diagnosis	1	89	1	0.108122
Microvascular Angina	diagnosis	1	89	1	0.108122
Pericarditis	diagnosis	1	89	1	0.108122
Embolism, Amniotic Fluid	diagnosis	1	89	1	0.108122
Heart Failure	antagonists & inhibitors	100	69	8	0.108954
Cardiomyopathies	congenital	90	1	1	0.109223
Diabetic Cardiomyopathies	antagonists & inhibitors	11	69	2	0.10933
Hypertension	physiopathology	80	569	39	0.109511
Arrhythmias, Cardiac	toxicity	49	53	4	0.109997
Fabry Disease	urine	11	14	1	0.110245
Angina Pectoris	complications	59	216	13	0.110676
Myocarditis	methods	13	121	3	0.110768
Heart Defects, Congenital	methods	13	121	3	0.110768
Death, Sudden, Cardiac	psychology	25	6	1	0.111196
Myocardial Stunning	etiology	20	277	7	0.111313
Aortic Rupture	chemically induced	1	92	1	0.111419
Tachycardia	pharmacology	6	368	4	0.11197
Venous Thrombosis	cytology	2	61	1	0.112411
Cerebral Amyloid Angiopathy	cytology	2	61	1	0.112411
Aortic Aneurysm	biosynthesis	1	93	1	0.112514
Reperfusion Injury	drug effects	16	469	9	0.11262
Hypertension, Pulmonary	physiopathology	7	569	6	0.113406
Heart Arrest	methods	6	121	2	0.113987
Myocardial Reperfusion Injury	biosynthesis	63	93	7	0.114827
Heart Defects, Congenital	cytology	13	61	2	0.114856
Brain Ischemia	etiology	2	277	2	0.114871
Subarachnoid Hemorrhage	etiology	2	277	2	0.114871
Diabetic Angiopathies	standards	20	8	1	0.115321
Arrhythmias, Cardiac	drug therapy	49	261	13	0.115982
Cardiac Complexes, Premature	surgery	5	31	1	0.116758
Chagas Cardiomyopathy	chemistry	6	123	2	0.116922
Reperfusion Injury	genetics	16	220	5	0.117736
Pulmonary Heart Disease	mortality	4	38	1	0.118256
Hypertension, Pulmonary	complications	7	216	3	0.118634
Diabetic Retinopathy	epidemiology	2	65	1	0.119072
Brain Ischemia	epidemiology	2	65	1	0.119072
Peripheral Vascular Diseases	epidemiology	2	65	1	0.119072
Aortic Aneurysm, Abdominal	epidemiology	2	65	1	0.119072
Subarachnoid Hemorrhage	epidemiology	2	65	1	0.119072
Cardiovascular Diseases	drug effects	93	469	37	0.119134
Cardiomegaly	analogs & derivatives	54	89	6	0.11953
Intracranial Arteriosclerosis	complications	3	216	2	0.119889
Embolism, Fat	complications	3	216	2	0.119889
Arrhythmias, Cardiac	poisoning	49	3	1	0.120736
Coronary Disease	epidemiology	352	65	21	0.121262
Heart Failure	metabolism	100	888	71	0.122409
Coronary Thrombosis	diagnosis	9	89	2	0.122434
Heart Diseases	prevention & control	106	159	16	0.122448
Aortic Diseases	genetics	3	220	2	0.123246
Long QT Syndrome	genetics	3	220	2	0.123246
Ventricular Dysfunction	deficiency	2	68	1	0.124024
Aortic Aneurysm, Abdominal	deficiency	2	68	1	0.124024
Cerebral Amyloid Angiopathy	deficiency	2	68	1	0.124024
Cryoglobulinemia	analysis	1	105	1	0.125498
Rheumatic Heart Disease	analysis	1	105	1	0.125498
Giant Cell Arteritis	analysis	1	105	1	0.125498
Scurvy	analysis	1	105	1	0.125498
Eisenmenger Complex	analysis	1	105	1	0.125498
Tetralogy of Fallot	analysis	1	105	1	0.125498
Aortic Aneurysm	analysis	1	105	1	0.125498
Intermittent Claudication	analysis	1	105	1	0.125498
Heart Septal Defects	analysis	1	105	1	0.125498
Myocardial Stunning	therapy	20	86	3	0.125524
Subarachnoid Hemorrhage	antagonists & inhibitors	2	69	1	0.125667
Heart Arrest	therapeutic use	6	253	3	0.125764
Chagas Cardiomyopathy	therapeutic use	6	253	3	0.125764
Atrial Fibrillation	therapeutic use	6	253	3	0.125764
Death, Sudden, Cardiac	statistics & numerical data	25	7	1	0.126
Heart Valve Diseases	diagnostic imaging	3	432	3	0.126392
Cardiomyopathy, Alcoholic	innervation	4	41	1	0.126638
Ventricular Dysfunction, Right	innervation	4	41	1	0.126638
Takotsubo Cardiomyopathy	innervation	4	41	1	0.126638
Coronary Vasospasm	pharmacokinetics	12	70	2	0.126696
Heart Defects, Congenital	urine	13	14	1	0.127322
Coronary Thrombosis	etiology	9	277	4	0.127689
Myocardial Infarction	instrumentation	233	11	4	0.128637
Cardiomyopathies	pathology	90	316	25	0.129083
Aortic Diseases	toxicity	3	53	1	0.129586
Arrhythmias, Cardiac	physiopathology	49	569	25	0.130411
Thrombosis	microbiology	26	7	1	0.130476
Hypertension, Renal	physiology	4	356	3	0.130645
Hyperemia	physiology	4	356	3	0.130645
Angina, Unstable	instrumentation	17	11	1	0.130672
Atrial Fibrillation	drug therapy	6	261	3	0.133659
Myocardial Infarction	ethnology	233	3	2	0.134254
Myocardial Stunning	analogs & derivatives	20	89	3	0.134553
Tachycardia	anatomy & histology	6	31	1	0.134806
Heart Arrest	surgery	6	31	1	0.134806
Chagas Cardiomyopathy	surgery	6	31	1	0.134806
Heart Diseases	antagonists & inhibitors	106	69	8	0.13523
Coronary Disease	rehabilitation	352	7	4	0.135514
Atherosclerosis	cytology	64	61	5	0.135964
Cardiotoxicity	immunology	4	45	1	0.137665
Atherosclerosis	isolation & purification	64	14	2	0.137692
Angina Pectoris	surgery	59	31	3	0.137953
Heart Defects, Congenital	adverse effects	13	135	3	0.138357
Hypertension, Renal	pharmacology	4	368	3	0.139097
Angina Pectoris	analysis	59	105	7	0.139213
Ischemic Attack, Transient	pathology	2	316	2	0.139347
Cardiomegaly	toxicity	54	53	4	0.139378
Cardiac Output, Low	drug effects	5	469	4	0.139726
Myocardial Infarction	surgery	233	31	8	0.14015
Angina Pectoris	therapy	59	86	6	0.141019
Pre-Excitation Syndromes	administration & dosage	1	120	1	0.14133
Aortic Aneurysm	administration & dosage	1	120	1	0.14133
Capillary Leak Syndrome	administration & dosage	1	120	1	0.14133
Aortic Rupture	administration & dosage	1	120	1	0.14133
Pericarditis	administration & dosage	1	120	1	0.14133
Arrhythmias, Cardiac	mortality	49	38	3	0.142175
Cryoglobulinemia	methods	1	121	1	0.14237
Cerebral Arterial Diseases	methods	1	121	1	0.14237
MELAS Syndrome	methods	1	121	1	0.14237
Heart Septal Defects	methods	1	121	1	0.14237
Embolism, Amniotic Fluid	methods	1	121	1	0.14237
Pregnancy Complications, Cardiovascular	chemistry	1	123	1	0.144445
Cardiac Output, Low	pathology	5	316	3	0.145067
Myocardial Ischemia	physiology	138	356	40	0.145312
Pulmonary Heart Disease	physiopathology	4	569	4	0.146389
Tachycardia, Ventricular	drug effects	3	469	3	0.147088
Ventricular Dysfunction, Left	drug therapy	47	261	12	0.149649
Tachycardia	etiology	6	277	3	0.149827
Myocardial Reperfusion Injury	physiology	63	356	20	0.150123
Heart Diseases	mortality	106	38	5	0.150609
Aortic Aneurysm, Abdominal	enzymology	2	85	1	0.151396
Arterial Occlusive Diseases	therapeutic use	3	253	2	0.151421
Hypertension	epidemiology	80	65	6	0.151554
Ventricular Dysfunction, Left	innervation	47	41	3	0.151985
Myocardial Ischemia	pharmacology	138	368	41	0.152641
Arrhythmias, Cardiac	etiology	49	277	13	0.152949
Brain Ischemia	therapy	2	86	1	0.152971
Tachycardia, Sinus	therapy	2	86	1	0.152971
Atherosclerosis	pathogenicity	64	3	1	0.153358
Arteriosclerosis	analysis	84	105	9	0.155011
Heart Diseases	etiology	106	277	25	0.155281
Stroke	epidemiology	3	65	1	0.155479
Carotid Artery Diseases	epidemiology	3	65	1	0.155479
Acute Coronary Syndrome	epidemiology	3	65	1	0.155479
Angina, Stable	epidemiology	3	65	1	0.155479
Cardiovascular Diseases	adverse effects	93	135	12	0.155862
Pre-Excitation Syndromes	adverse effects	1	135	1	0.156737
Arteriosclerosis Obliterans	adverse effects	1	135	1	0.156737
Aortic Aneurysm	adverse effects	1	135	1	0.156737
Noonan Syndrome	adverse effects	1	135	1	0.156737
Turner Syndrome	adverse effects	1	135	1	0.156737
Sick Sinus Syndrome	adverse effects	1	135	1	0.156737
Hypotension, Orthostatic	adverse effects	1	135	1	0.156737
Fabry Disease	ultrastructure	11	21	1	0.157122
Diabetic Cardiomyopathies	ultrastructure	11	21	1	0.157122
Coronary Thrombosis	analysis	9	105	2	0.157356
Shock, Cardiogenic	diagnosis	2	89	1	0.157671
Endomyocardial Fibrosis	diagnosis	2	89	1	0.157671
Brain Ischemia	diagnosis	2	89	1	0.157671
Brain Ischemia	analogs & derivatives	2	89	1	0.157671
Venous Thrombosis	diagnosis	2	89	1	0.157671
Carotid Stenosis	diagnosis	2	89	1	0.157671
Mitral Valve Insufficiency	diagnosis	2	89	1	0.157671
Subarachnoid Hemorrhage	diagnosis	2	89	1	0.157671
Subarachnoid Hemorrhage	analogs & derivatives	2	89	1	0.157671
Carotid Artery Diseases	drug therapy	3	261	2	0.158349
Cardiomyopathy, Alcoholic	toxicity	4	53	1	0.159222
Myocarditis	genetics	13	220	4	0.159652
Myocardial Ischemia	economics	138	1	1	0.159768
Ventricular Fibrillation	analogs & derivatives	11	89	2	0.161394
Fabry Disease	diagnosis	11	89	2	0.161394
Heart Arrest	mortality	6	38	1	0.161451
Long QT Syndrome	deficiency	3	68	1	0.161801
Hypertension	mortality	80	38	4	0.161906
Diabetic Angiopathies	agonists	20	12	1	0.162019
Raynaud Disease	chemically induced	2	92	1	0.162336
Multiple Myeloma	chemically induced	2	92	1	0.162336
Tachycardia, Sinus	chemically induced	2	92	1	0.162336
Aortic Aneurysm, Abdominal	chemically induced	2	92	1	0.162336
Subarachnoid Hemorrhage	chemically induced	2	92	1	0.162336
Heart Failure, Diastolic	chemically induced	2	92	1	0.162336
Hypertrophy, Left Ventricular	therapeutic use	25	253	7	0.163566
Ventricular Fibrillation	diet therapy	11	22	1	0.163597
Brain Ischemia	biosynthesis	2	93	1	0.163883
Cerebrovascular Disorders	antagonists & inhibitors	3	69	1	0.163895
Acute Coronary Syndrome	antagonists & inhibitors	3	69	1	0.163895
Long QT Syndrome	antagonists & inhibitors	3	69	1	0.163895
Arrhythmias, Cardiac	innervation	49	41	3	0.164788
Subarachnoid Hemorrhage	physiology	2	356	2	0.164897
Heart Failure, Diastolic	physiology	2	356	2	0.164897
Pulmonary Heart Disease	complications	4	216	2	0.165344
Aortic Valve Insufficiency	pharmacokinetics	3	70	1	0.165982
Long QT Syndrome	pharmacokinetics	3	70	1	0.165982
Ventricular Fibrillation	drug therapy	11	261	4	0.167085
Fabry Disease	drug therapy	11	261	4	0.167085
Thrombosis	prevention & control	26	159	5	0.167192
Hypertension	drug effects	80	469	31	0.168953
Barth Syndrome	genetics	4	220	2	0.169746
Arteriosclerosis	biosynthesis	84	93	8	0.169825
Hypertrophy, Left Ventricular	chemistry	25	123	4	0.171127
Myocardial Ischemia	biosynthesis	138	93	12	0.171271
Heart Failure	anatomy & histology	100	31	4	0.171308
Tachycardia	prevention & control	6	159	2	0.171811
Ventricular Fibrillation	physiology	11	356	5	0.17186
Tachycardia	innervation	6	41	1	0.172582
Heart Arrest	innervation	6	41	1	0.172582
Venous Thrombosis	pharmacology	2	368	2	0.172604
Myocardial Reperfusion Injury	deficiency	63	68	5	0.174258
Arrhythmias, Cardiac	diet therapy	49	22	2	0.17637
Arteriosclerosis	etiology	84	277	20	0.176541
Angina Pectoris	drug therapy	59	261	14	0.178229
Reperfusion Injury	blood supply	16	17	1	0.179681
Hypertension, Renal	cytology	4	61	1	0.180136
Embolism	cytology	4	61	1	0.180136
Barth Syndrome	cytology	4	61	1	0.180136
Hypotension, Orthostatic	prevention & control	1	159	1	0.180538
Heart Septal Defects	prevention & control	1	159	1	0.180538
Peripheral Arterial Disease	prevention & control	1	159	1	0.180538
Cardiac Complexes, Premature	physiology	5	356	3	0.180578
Myocarditis	ultrastructure	13	21	1	0.18069
Coronary Vasospasm	diagnosis	12	89	2	0.181594
Heart Failure	pharmacology	100	368	30	0.181914
Shock, Cardiogenic	analysis	2	105	1	0.182158
Brain Ischemia	analysis	2	105	1	0.182158
Peripheral Vascular Diseases	analysis	2	105	1	0.182158
Venous Thrombosis	analysis	2	105	1	0.182158
Heart Diseases	chemistry	106	123	12	0.182504
Hypertrophy, Left Ventricular	physiology	25	356	9	0.182721
Heart Diseases	radiotherapy	106	2	1	0.183657
Reperfusion Injury	drug therapy	16	261	5	0.184887
Angina Pectoris, Variant	diagnostic imaging	4	432	3	0.185926
Diabetic Angiopathies	blood	20	558	11	0.186221
Hypertension	poisoning	80	3	1	0.186505
Heart Failure	biosynthesis	100	93	9	0.187718
Cardiomegaly	ultrastructure	54	21	2	0.190163
Pulmonary Heart Disease	epidemiology	4	65	1	0.190359
Takotsubo Cardiomyopathy	epidemiology	4	65	1	0.190359
Coronary Vasospasm	chemically induced	12	92	2	0.190505
Tachycardia	drug effects	6	469	4	0.191187
Hypertrophy, Left Ventricular	genetics	25	220	6	0.191923
Cardiovascular Diseases	growth & development	93	12	2	0.193484
Coronary Vasospasm	biosynthesis	12	93	2	0.193484
Ventricular Dysfunction, Left	administration & dosage	47	120	6	0.194014
Hypotension	adverse effects	8	135	2	0.194592
Cardiovascular Diseases	cytology	93	61	6	0.195265
Hypertrophy, Left Ventricular	pathology	25	316	8	0.196518
Pericardial Effusion	enzymology	3	85	1	0.196529
Long QT Syndrome	enzymology	3	85	1	0.196529
Heart Block	therapy	3	86	1	0.198516
Myocardial Reperfusion Injury	toxicity	63	53	4	0.198557
Arterial Occlusive Diseases	blood	3	558	3	0.198913
Intracranial Arteriosclerosis	blood	3	558	3	0.198913
Acute Coronary Syndrome	blood	3	558	3	0.198913
Hypotension	therapeutic use	8	253	3	0.199358
Hypertension, Renal	antagonists & inhibitors	4	69	1	0.200429
Cardiotoxicity	antagonists & inhibitors	4	69	1	0.200429
Coronary Disease	diagnostic imaging	352	432	111	0.201183
Heart Defects, Congenital	analogs & derivatives	13	89	2	0.202122
Angina Pectoris	blood	59	558	27	0.202353
Diabetic Angiopathies	etiology	20	277	6	0.202588
Thrombosis	growth & development	26	12	1	0.202939
Tachycardia, Sinus	administration & dosage	2	120	1	0.204261
Aortic Aneurysm, Abdominal	administration & dosage	2	120	1	0.204261
Arrhythmias, Cardiac	antagonists & inhibitors	49	69	4	0.204284
Cerebrovascular Disorders	analogs & derivatives	3	89	1	0.204438
Embolism, Fat	diagnosis	3	89	1	0.204438
Pericardial Effusion	analogs & derivatives	3	89	1	0.204438
Acute Coronary Syndrome	diagnosis	3	89	1	0.204438
ST Elevation Myocardial Infarction	diagnosis	3	89	1	0.204438
Arrhythmias, Cardiac	biosynthesis	49	93	5	0.204933
Arteriosclerosis	isolation & purification	84	14	2	0.205506
Diabetic Retinopathy	methods	2	121	1	0.205706
Cerebral Hemorrhage	methods	2	121	1	0.205706
Brain Ischemia	methods	2	121	1	0.205706
Cardiotoxicity	therapeutic use	4	253	2	0.206305
Cardiomyopathies	virology	90	3	1	0.2064
Heart Neoplasms	pathology	3	316	2	0.206402
Intracranial Arteriosclerosis	pathology	3	316	2	0.206402
Aortic Diseases	pathology	3	316	2	0.206402
Acute Coronary Syndrome	pathology	3	316	2	0.206402
Tachycardia, Ventricular	pathology	3	316	2	0.206402
Thrombosis	physiology	26	356	9	0.206898
Hypertension, Pulmonary	prevention & control	7	159	2	0.20756
Heart Diseases	metabolism	106	888	71	0.207652
Brain Ischemia	chemistry	2	123	1	0.208586
Cardiac Output, Low	physiopathology	5	569	4	0.208908
Cardiac Complexes, Premature	physiopathology	5	569	4	0.208908
Myocardial Infarction	methods	233	121	23	0.208997
Diabetic Cardiomyopathies	metabolism	11	888	10	0.209927
Arterial Occlusive Diseases	chemically induced	3	92	1	0.210306
Heart Block	chemically induced	3	92	1	0.210306
Aortic Diseases	chemically induced	3	92	1	0.210306
Long QT Syndrome	chemically induced	3	92	1	0.210306
Heart Failure	adverse effects	100	135	12	0.21039
Death, Sudden, Cardiac	adverse effects	25	135	4	0.210525
Cardiomegaly	pharmacology	54	368	17	0.210713
Cardiac Output, Low	cytology	5	61	1	0.212005
Hypertension	pharmacology	80	368	24	0.212065
Arterial Occlusive Diseases	biosynthesis	3	93	1	0.212249
Cerebrovascular Disorders	biosynthesis	3	93	1	0.212249
Aortic Diseases	biosynthesis	3	93	1	0.212249
Cardiac Output, Low	complications	5	216	2	0.213068
Coronary Stenosis	diagnostic imaging	2	432	2	0.213677
Cardiomyopathy, Alcoholic	drug effects	4	469	3	0.213864
Hypertension	diagnosis	80	89	7	0.214403
Heart Failure	agonists	100	12	2	0.214437
Ventricular Dysfunction, Right	drug therapy	4	261	2	0.215191
Essential Hypertension	drug therapy	4	261	2	0.215191
Heart Arrest	toxicity	6	53	1	0.215449
Atrial Fibrillation	toxicity	6	53	1	0.215449
Death, Sudden, Cardiac	chemically induced	25	92	3	0.21616
Arrhythmias, Cardiac	administration & dosage	49	120	6	0.217208
Cardiovascular Diseases	drug therapy	93	261	20	0.218071
Cardiovascular Diseases	physiopathology	93	569	41	0.21849
Ventricular Fibrillation	anatomy & histology	11	31	1	0.219509
Fabry Disease	surgery	11	31	1	0.219509
Coronary Disease	mortality	352	38	12	0.219538
Coronary Artery Disease	ethnology	98	3	1	0.22188
Cardiovascular Diseases	analysis	93	105	9	0.222047
Atherosclerosis	biosynthesis	64	93	6	0.22257
Death, Sudden, Cardiac	urine	25	14	1	0.222713
Cardiomegaly	physiopathology	54	569	25	0.22284
Raynaud Disease	adverse effects	2	135	1	0.225574
Multiple Myeloma	adverse effects	2	135	1	0.225574
Ventricular Dysfunction	adverse effects	2	135	1	0.225574
Subarachnoid Hemorrhage	adverse effects	2	135	1	0.225574
Arrhythmias, Cardiac	statistics & numerical data	49	7	1	0.226639
Thrombosis	adverse effects	26	135	4	0.228207
Cardiovascular Diseases	administration & dosage	93	120	10	0.229058
Myocardial Ischemia	radiotherapy	138	2	1	0.229745
Thrombosis	urine	26	14	1	0.230144
Coronary Disease	diagnosis	352	89	25	0.230722
Myocarditis	drug therapy	13	261	4	0.231099
Hypertrophy, Left Ventricular	diagnostic imaging	25	432	10	0.231293
Atherosclerosis	etiology	64	277	15	0.231814
Angina Pectoris	innervation	59	41	3	0.23248
Hypertension, Renal	etiology	4	277	2	0.232935
Embolism	etiology	4	277	2	0.232935
Essential Hypertension	etiology	4	277	2	0.232935
Cardiotoxicity	etiology	4	277	2	0.232935
Arteriosclerosis Obliterans	complications	1	216	1	0.233184
Rheumatic Heart Disease	complications	1	216	1	0.233184
Scurvy	complications	1	216	1	0.233184
Coronary Vessel Anomalies	complications	1	216	1	0.233184
Noonan Syndrome	complications	1	216	1	0.233184
Turner Syndrome	complications	1	216	1	0.233184
Capillary Leak Syndrome	complications	1	216	1	0.233184
Pericarditis	complications	1	216	1	0.233184
Chagas Cardiomyopathy	physiology	6	356	3	0.234494
Aortic Valve Insufficiency	analysis	3	105	1	0.235116
Thromboembolism	analysis	3	105	1	0.235116
Embolism, Fat	analysis	3	105	1	0.235116
Acute Coronary Syndrome	analysis	3	105	1	0.235116
Cardiac Output, Low	antagonists & inhibitors	5	69	1	0.235345
Angina Pectoris	psychology	59	6	1	0.235927
Hypertension	chemically induced	80	92	7	0.236156
MELAS Syndrome	genetics	1	220	1	0.236686
Coronary Occlusion	genetics	1	220	1	0.236686
Raynaud Disease	drug effects	2	469	2	0.237186
Ischemic Attack, Transient	drug effects	2	469	2	0.237186
Myocarditis	metabolism	13	888	11	0.237909
Myocardial Infarction	physiopathology	233	569	96	0.238738
Hyperemia	enzymology	4	85	1	0.239235
Cardiotoxicity	enzymology	4	85	1	0.239235
Cardiomyopathy, Dilated	metabolism	36	888	26	0.239862
Arterial Occlusive Diseases	physiology	3	356	2	0.241276
Heart Valve Diseases	physiology	3	356	2	0.241276
Carotid Artery Diseases	physiology	3	356	2	0.241276
Hypertension, Renal	therapy	4	86	1	0.241585
Cardiomyopathy, Alcoholic	therapy	4	86	1	0.241585
Bundle-Branch Block	therapy	4	86	1	0.241585
Myocardial Infarction	analogs & derivatives	233	89	17	0.243704
Diabetic Angiopathies	deficiency	20	68	2	0.245813
Cardiomegaly	embryology	54	7	1	0.245924
Ventricular Fibrillation	administration & dosage	11	120	2	0.246624
Cardiovascular Diseases	therapeutic use	93	253	19	0.246822
Chagas Cardiomyopathy	pharmacology	6	368	3	0.247722
Myocardial Infarction	history	233	1	1	0.247905
Myocardial Infarction	abnormalities	233	1	1	0.247905
Hyperemia	analogs & derivatives	4	89	1	0.248581
Pulmonary Heart Disease	diagnosis	4	89	1	0.248581
Angina Pectoris, Variant	diagnosis	4	89	1	0.248581
Bundle-Branch Block	analogs & derivatives	4	89	1	0.248581
Ventricular Dysfunction, Right	diagnosis	4	89	1	0.248581
Cardiotoxicity	analogs & derivatives	4	89	1	0.248581
Cardiomyopathies	antagonists & inhibitors	90	69	6	0.248699
Diabetic Cardiomyopathies	complications	11	216	3	0.248877
Myocardial Reperfusion Injury	psychology	63	6	1	0.24924
Ventricular Fibrillation	methods	11	121	2	0.249395
Cardiomyopathy, Dilated	pharmacokinetics	36	70	3	0.250479
Myocarditis	anatomy & histology	13	31	1	0.250951
Heart Neoplasms	pharmacology	3	368	2	0.251651
Heart Block	pharmacology	3	368	2	0.251651
Cerebrovascular Disorders	pharmacology	3	368	2	0.251651
Aortic Diseases	pharmacology	3	368	2	0.251651
Stroke	pharmacology	3	368	2	0.251651
Heart Defects, Congenital	analysis	13	105	2	0.254013
Fabry Disease	chemistry	11	123	2	0.254935
Diabetic Cardiomyopathies	chemistry	11	123	2	0.254935
Hyperemia	chemically induced	4	92	1	0.2555
Ventricular Dysfunction, Right	chemically induced	4	92	1	0.2555
Myocardial Infarction	therapeutic use	233	253	44	0.25559
Myocardial Stunning	pharmacokinetics	20	70	2	0.255637
Coronary Thrombosis	immunology	9	45	1	0.256025
Fabry Disease	genetics	11	220	3	0.256725
Hypertension, Renal	biosynthesis	4	93	1	0.25779
Vascular Diseases	biosynthesis	4	93	1	0.25779
Diabetic Angiopathies	ultrastructure	20	21	1	0.257896
Raynaud Disease	prevention & control	2	159	1	0.25812
Ischemic Attack, Transient	prevention & control	2	159	1	0.25812
Ventricular Dysfunction	prevention & control	2	159	1	0.25812
Ventricular Dysfunction, Left	physiology	47	356	14	0.25862
Cardiomyopathy, Dilated	pathology	36	316	10	0.259883
Angina Pectoris	drug effects	59	469	22	0.2602
Heart Failure	urine	100	14	2	0.26121
Heart Arrest	complications	6	216	2	0.261786
Arterial Occlusive Diseases	administration & dosage	3	120	1	0.262545
Stroke	administration & dosage	3	120	1	0.262545
Carotid Artery Diseases	administration & dosage	3	120	1	0.262545
Cardiac Output, Low	therapeutic use	5	253	2	0.262736
Cardiac Complexes, Premature	therapeutic use	5	253	2	0.262736
Heart Failure	mortality	100	38	4	0.263272
Myocarditis	pharmacology	13	368	5	0.263878
Hypotension	physiopathology	8	569	5	0.264031
Angina, Stable	methods	3	121	1	0.264329
Angina Pectoris	rehabilitation	59	7	1	0.26467
Angina Pectoris	statistics & numerical data	59	7	1	0.26467
Pre-Excitation Syndromes	therapeutic use	1	253	1	0.264688
Scurvy	therapeutic use	1	253	1	0.264688
Noonan Syndrome	therapeutic use	1	253	1	0.264688
Turner Syndrome	therapeutic use	1	253	1	0.264688
Capillary Leak Syndrome	therapeutic use	1	253	1	0.264688
Peripheral Arterial Disease	therapeutic use	1	253	1	0.264688
Pericarditis	therapeutic use	1	253	1	0.264688
Embolism, Amniotic Fluid	therapeutic use	1	253	1	0.264688
Arteriosclerosis	blood supply	84	17	2	0.26473
Chagas Cardiomyopathy	deficiency	6	68	1	0.265509
Hypertension	classification	80	5	1	0.266132
Ventricular Dysfunction, Left	anatomy & histology	47	31	2	0.266194
Cardiomyopathy, Dilated	agonists	36	12	1	0.266435
Atrial Fibrillation	blood	6	558	4	0.26756
Diabetic Angiopathies	diet therapy	20	22	1	0.267816
Thromboembolism	chemistry	3	123	1	0.267882
Carotid Artery Diseases	chemistry	3	123	1	0.267882
Angina, Stable	chemistry	3	123	1	0.267882
Chagas Cardiomyopathy	genetics	6	220	2	0.268067
Heart Arrest	antagonists & inhibitors	6	69	1	0.268715
Thrombosis	blood supply	26	17	1	0.269159
Noonan Syndrome	drug therapy	1	261	1	0.271244
Turner Syndrome	drug therapy	1	261	1	0.271244
Capillary Leak Syndrome	drug therapy	1	261	1	0.271244
Peripheral Arterial Disease	drug therapy	1	261	1	0.271244
Cardio-Renal Syndrome	drug therapy	1	261	1	0.271244
Pericarditis	drug therapy	1	261	1	0.271244
Embolism, Amniotic Fluid	drug therapy	1	261	1	0.271244
Cardiomegaly	complications	54	216	10	0.271954
Arteriosclerosis	pharmacology	84	368	24	0.272062
Hypertrophy, Left Ventricular	analysis	25	105	3	0.272558
Angina, Unstable	therapy	17	86	2	0.273111
Cardiac Output, Low	drug therapy	5	261	2	0.273375
Cardiac Complexes, Premature	drug therapy	5	261	2	0.273375
Cardiomyopathy, Alcoholic	pathology	4	316	2	0.275769
Cardiotoxicity	pathology	4	316	2	0.275769
Ventricular Fibrillation	innervation	11	41	1	0.276924
Diabetic Cardiomyopathies	innervation	11	41	1	0.276924
Arteriosclerosis	radiation effects	84	5	1	0.276967
Tachycardia	physiopathology	6	569	4	0.277139
Coronary Vasospasm	methods	12	121	2	0.277562
Cardiomyopathy, Hypertrophic	diagnosis	30	89	3	0.278167
Cardiac Output, Low	enzymology	5	85	1	0.279647
Vascular Diseases	blood	4	558	3	0.281674
Essential Hypertension	blood	4	558	3	0.281674
Diabetic Angiopathies	metabolism	20	888	15	0.282305
Hypertrophy, Left Ventricular	cytology	25	61	2	0.28396
Edema, Cardiac	etiology	1	277	1	0.284096
Arteriosclerosis Obliterans	etiology	1	277	1	0.284096
Rheumatic Heart Disease	etiology	1	277	1	0.284096
Giant Cell Arteritis	etiology	1	277	1	0.284096
Scurvy	etiology	1	277	1	0.284096
Aortic Aneurysm	etiology	1	277	1	0.284096
Noonan Syndrome	etiology	1	277	1	0.284096
Turner Syndrome	etiology	1	277	1	0.284096
Sick Sinus Syndrome	etiology	1	277	1	0.284096
Hypotension, Orthostatic	etiology	1	277	1	0.284096
Capillary Leak Syndrome	etiology	1	277	1	0.284096
Pregnancy Complications, Cardiovascular	etiology	1	277	1	0.284096
Cardio-Renal Syndrome	etiology	1	277	1	0.284096
Pericarditis	etiology	1	277	1	0.284096
Hypertension, Renal	analysis	4	105	1	0.284614
Coronary Disease	statistics & numerical data	352	7	3	0.285541
Angina, Unstable	diagnosis	17	89	2	0.285653
Cardiomyopathy, Dilated	therapeutic use	36	253	8	0.287153
Cardiomyopathy, Hypertrophic	complications	30	216	6	0.287891
Arterial Occlusive Diseases	adverse effects	3	135	1	0.288755
Intracranial Arteriosclerosis	adverse effects	3	135	1	0.288755
Thromboembolism	adverse effects	3	135	1	0.288755
Pericardial Effusion	adverse effects	3	135	1	0.288755
Acute Coronary Syndrome	adverse effects	3	135	1	0.288755
Angina, Stable	adverse effects	3	135	1	0.288755
Heart Failure	physiology	100	356	27	0.289572
Myocardial Stunning	adverse effects	20	135	3	0.289629
Cardiomyopathy, Alcoholic	physiopathology	4	569	3	0.290003
Cardiac Output, Low	analogs & derivatives	5	89	1	0.29025
Cardiac Complexes, Premature	analogs & derivatives	5	89	1	0.29025
Ischemic Attack, Transient	blood	2	558	2	0.292249
Peripheral Vascular Diseases	blood	2	558	2	0.292249
Carotid Stenosis	blood	2	558	2	0.292249
Mitral Valve Insufficiency	blood	2	558	2	0.292249
Angina Pectoris	standards	59	8	1	0.292314
Cardiomyopathies	classification	90	5	1	0.292872
Cardiomyopathies	trends	90	5	1	0.292872
Arrhythmias, Cardiac	complications	49	216	9	0.293651
Hypertrophy, Left Ventricular	prevention & control	25	159	4	0.294329
Cardiac Output, Low	etiology	5	277	2	0.29448
Cardiac Complexes, Premature	etiology	5	277	2	0.29448
Cardiomyopathies	immunology	90	45	4	0.297217
Hypertrophy, Left Ventricular	drug therapy	25	261	6	0.297501
Cardiomyopathy, Dilated	genetics	36	220	7	0.298467
Shock, Cardiogenic	physiopathology	2	569	2	0.298871
Pulmonary Embolism	physiopathology	2	569	2	0.298871
Diabetic Retinopathy	physiopathology	2	569	2	0.298871
Endomyocardial Fibrosis	physiopathology	2	569	2	0.298871
Mitral Valve Insufficiency	physiopathology	2	569	2	0.298871
Ventricular Dysfunction	physiopathology	2	569	2	0.298871
Hypertrophy, Left Ventricular	drug effects	25	469	10	0.299128
Cardiomyopathy, Dilated	urine	36	14	1	0.300422
Cardiovascular Diseases	trends	93	5	1	0.300671
Cardiovascular Diseases	blood supply	93	17	2	0.302301
Heart Diseases	diagnosis	106	89	8	0.30485
Cardiomyopathies	administration & dosage	90	120	9	0.305253
Aortic Valve Insufficiency	diagnostic imaging	3	432	2	0.305862
Aortic Valve Stenosis	diagnostic imaging	3	432	2	0.305862
Vasculitis	diagnostic imaging	3	432	2	0.305862
Carotid Artery Diseases	diagnostic imaging	3	432	2	0.305862
Hypotension	drug effects	8	469	4	0.306352
Thrombosis	blood	26	558	12	0.307965
Hypertrophy, Left Ventricular	epidemiology	25	65	2	0.30816
Hypertrophy, Left Ventricular	ultrastructure	25	21	1	0.30836
Atherosclerosis	immunology	64	45	3	0.312151
Cardiomyopathy, Dilated	drug therapy	36	261	8	0.312809
Giant Cell Arteritis	pathology	1	316	1	0.314034
Noonan Syndrome	pathology	1	316	1	0.314034
Turner Syndrome	pathology	1	316	1	0.314034
Pregnancy Complications, Cardiovascular	pathology	1	316	1	0.314034
Aortic Rupture	pathology	1	316	1	0.314034
Cardio-Renal Syndrome	pathology	1	316	1	0.314034
Pericarditis	pathology	1	316	1	0.314034
Reperfusion Injury	metabolism	16	888	12	0.315308
Hyperemia	administration & dosage	4	120	1	0.316527
Angina Pectoris, Variant	administration & dosage	4	120	1	0.316527
Cardiomyopathy, Alcoholic	administration & dosage	4	120	1	0.316527
Cardiotoxicity	administration & dosage	4	120	1	0.316527
Reperfusion Injury	physiopathology	16	569	8	0.317574
Atrial Fibrillation	enzymology	6	85	1	0.317888
Bundle-Branch Block	methods	4	121	1	0.318593
Ventricular Dysfunction, Right	methods	4	121	1	0.318593
Takotsubo Cardiomyopathy	methods	4	121	1	0.318593
Barth Syndrome	methods	4	121	1	0.318593
Barth Syndrome	physiology	4	356	2	0.318615
Death, Sudden, Cardiac	diet therapy	25	22	1	0.319771
Heart Defects, Congenital	complications	13	216	3	0.320116
Fabry Disease	therapeutic use	11	253	3	0.321643
Heart Defects, Congenital	metabolism	13	888	10	0.322013
Hypertension	ultrastructure	80	21	2	0.323234
Hypertension	etiology	80	277	17	0.3234
Death, Sudden, Cardiac	deficiency	25	68	2	0.326164
Reperfusion Injury	analysis	16	105	2	0.327408
Heart Block	prevention & control	3	159	1	0.328316
Cerebrovascular Disorders	prevention & control	3	159	1	0.328316
Aortic Diseases	prevention & control	3	159	1	0.328316
Stroke	prevention & control	3	159	1	0.328316
Acute Coronary Syndrome	prevention & control	3	159	1	0.328316
Angina, Stable	prevention & control	3	159	1	0.328316
Shock, Cardiogenic	complications	2	216	1	0.328432
Raynaud Disease	complications	2	216	1	0.328432
Pulmonary Embolism	complications	2	216	1	0.328432
Cerebral Hemorrhage	complications	2	216	1	0.328432
Endomyocardial Fibrosis	complications	2	216	1	0.328432
Ischemic Attack, Transient	complications	2	216	1	0.328432
Tachycardia, Sinus	complications	2	216	1	0.328432
Coronary Stenosis	complications	2	216	1	0.328432
Carotid Stenosis	complications	2	216	1	0.328432
Diabetic Angiopathies	enzymology	20	85	2	0.32867
Heart Defects, Congenital	genetics	13	220	3	0.329344
Ventricular Dysfunction, Left	drug effects	47	469	17	0.329518
Tachycardia	analogs & derivatives	6	89	1	0.329583
Heart Arrest	diagnosis	6	89	1	0.329583
Chagas Cardiomyopathy	analogs & derivatives	6	89	1	0.329583
Atrial Fibrillation	diagnosis	6	89	1	0.329583
Ventricular Dysfunction, Left	agonists	47	12	1	0.330047
Myocardial Ischemia	methods	138	121	13	0.330191
Hyperemia	pharmacology	4	368	2	0.331186
Cardiomyopathy, Alcoholic	pharmacology	4	368	2	0.331186
Cardiotoxicity	pharmacology	4	368	2	0.331186
Chagas Cardiomyopathy	drug therapy	6	261	2	0.331284
Barth Syndrome	metabolism	4	888	4	0.332729
Hypertension, Pulmonary	metabolism	7	888	6	0.333024
Ischemic Attack, Transient	genetics	2	220	1	0.333027
Heart Failure, Diastolic	genetics	2	220	1	0.333027
Heart Diseases	classification	106	5	1	0.333328
Heart Diseases	radiation effects	106	5	1	0.333328
Heart Diseases	trends	106	5	1	0.333328
Myocardial Ischemia	surgery	138	31	4	0.33393
Thrombosis	pathology	26	316	7	0.335915
Heart Neoplasms	drug effects	3	469	2	0.336099
Cerebrovascular Disorders	drug effects	3	469	2	0.336099
Long QT Syndrome	drug effects	3	469	2	0.336099
Hypertension	rehabilitation	80	7	1	0.337878
Tachycardia	chemically induced	6	92	1	0.338204
Atrial Fibrillation	chemically induced	6	92	1	0.338204
Heart Defects, Congenital	immunology	13	45	1	0.338679
Hypertension	pathology	80	316	19	0.339703
Myocardial Ischemia	cytology	138	61	7	0.33976
Ventricular Fibrillation	toxicity	11	53	1	0.339854
Diabetic Cardiomyopathies	toxicity	11	53	1	0.339854
Coronary Disease	history	352	1	1	0.340033
Coronary Disease	economics	352	1	1	0.340033
Myocardial Infarction	rehabilitation	233	7	2	0.34028
Ventricular Dysfunction, Left	methods	47	121	5	0.340298
Edema, Cardiac	physiology	1	356	1	0.34283
Noonan Syndrome	physiology	1	356	1	0.34283
Turner Syndrome	physiology	1	356	1	0.34283
Hypotension, Orthostatic	physiology	1	356	1	0.34283
Aortic Valve Prolapse	physiology	1	356	1	0.34283
Peripheral Arterial Disease	physiology	1	356	1	0.34283
Pregnancy Complications, Cardiovascular	physiology	1	356	1	0.34283
Angina Pectoris	administration & dosage	59	120	6	0.343059
Arteriosclerosis	ultrastructure	84	21	2	0.343316
Heart Diseases	biosynthesis	106	93	8	0.343324
Coronary Thrombosis	epidemiology	9	65	1	0.344039
Heart Failure	enzymology	100	85	7	0.346253
Cardiomyopathy, Alcoholic	adverse effects	4	135	1	0.346746
Vascular Diseases	adverse effects	4	135	1	0.346746
Bundle-Branch Block	adverse effects	4	135	1	0.346746
Thrombosis	antagonists & inhibitors	26	69	2	0.348145
Myocardial Stunning	complications	20	216	4	0.348957
Angina Pectoris	methods	59	121	6	0.349545
Rheumatic Heart Disease	pharmacology	1	368	1	0.351116
Noonan Syndrome	pharmacology	1	368	1	0.351116
Turner Syndrome	pharmacology	1	368	1	0.351116
Hypotension, Orthostatic	pharmacology	1	368	1	0.351116
Heart Septal Defects	pharmacology	1	368	1	0.351116
Cardiomyopathy, Dilated	therapy	36	86	3	0.351152
Cardiomegaly	drug effects	54	469	19	0.351262
Diabetic Cardiomyopathies	prevention & control	11	159	2	0.352797
Cardiomyopathy, Hypertrophic	ultrastructure	30	21	1	0.355248
Coronary Thrombosis	deficiency	9	68	1	0.356224
Myocardial Stunning	metabolism	20	888	14	0.357712
Atrial Fibrillation	drug effects	6	469	3	0.358082
Bradycardia	complications	8	216	2	0.358477
Coronary Thrombosis	antagonists & inhibitors	9	69	1	0.36023
Diabetic Angiopathies	genetics	20	220	4	0.360392
Heart Diseases	adverse effects	106	135	11	0.362157
Hypertrophy, Left Ventricular	metabolism	25	888	17	0.364649
Cardiac Complexes, Premature	administration & dosage	5	120	1	0.366527
Hypertension, Pulmonary	diagnosis	7	89	1	0.366714
Hypertension, Pulmonary	analogs & derivatives	7	89	1	0.366714
Cardiomegaly	agonists	54	12	1	0.367416
Ventricular Fibrillation	etiology	11	277	3	0.368259
Diabetic Cardiomyopathies	etiology	11	277	3	0.368259
Cardiac Complexes, Premature	methods	5	121	1	0.368823
Angina Pectoris	instrumentation	59	11	1	0.369072
Cardiomyopathy, Hypertrophic	metabolism	30	888	20	0.369353
Pulmonary Embolism	therapeutic use	2	253	1	0.369379
Diabetic Retinopathy	therapeutic use	2	253	1	0.369379
Cerebral Hemorrhage	therapeutic use	2	253	1	0.369379
Brain Ischemia	therapeutic use	2	253	1	0.369379
Ischemic Attack, Transient	therapeutic use	2	253	1	0.369379
Tachycardia, Sinus	therapeutic use	2	253	1	0.369379
Mitral Valve Insufficiency	therapeutic use	2	253	1	0.369379
Ventricular Dysfunction	therapeutic use	2	253	1	0.369379
Subarachnoid Hemorrhage	therapeutic use	2	253	1	0.369379
Cerebral Amyloid Angiopathy	therapeutic use	2	253	1	0.369379
Cardiomyopathy, Dilated	analogs & derivatives	36	89	3	0.369925
Cardiomyopathy, Dilated	toxicity	36	53	2	0.372826
Cardiomyopathies	ultrastructure	90	21	2	0.372966
Hypertension, Pulmonary	therapeutic use	7	253	2	0.374404
Atherosclerosis	prevention & control	64	159	8	0.374572
Hypertension, Pulmonary	chemically induced	7	92	1	0.37601
Heart Diseases	psychology	106	6	1	0.376798
Pulmonary Embolism	drug therapy	2	261	1	0.377792
Diabetic Retinopathy	drug therapy	2	261	1	0.377792
Cerebral Hemorrhage	drug therapy	2	261	1	0.377792
Ischemic Attack, Transient	drug therapy	2	261	1	0.377792
Multiple Myeloma	drug therapy	2	261	1	0.377792
Tachycardia, Sinus	drug therapy	2	261	1	0.377792
Mitral Valve Insufficiency	drug therapy	2	261	1	0.377792
Cardiovascular Diseases	embryology	93	7	1	0.379074
Cardiovascular Diseases	statistics & numerical data	93	7	1	0.379074
Arrhythmias, Cardiac	urine	49	14	1	0.38172
Hypertension	innervation	80	41	3	0.382147
Ventricular Dysfunction, Left	pharmacokinetics	47	70	3	0.383237
Heart Defects, Congenital	toxicity	13	53	1	0.383811
Reperfusion Injury	administration & dosage	16	120	2	0.384284
Diabetic Angiopathies	diagnostic imaging	20	432	7	0.386217
Heart Diseases	pathology	106	316	24	0.386849
Arteriosclerosis	chemistry	84	123	8	0.387251
Cardiomyopathy, Dilated	chemically induced	36	92	3	0.388559
Coronary Disease	trends	352	5	2	0.389007
Aortic Valve Stenosis	metabolism	3	888	3	0.389245
Heart Valve Diseases	metabolism	3	888	3	0.389245
Cerebrovascular Disorders	metabolism	3	888	3	0.389245
Heart Failure	cytology	100	61	5	0.389524
Arrhythmias, Cardiac	deficiency	49	68	3	0.390311
Bradycardia	therapy	8	86	1	0.391716
Ventricular Dysfunction, Right	prevention & control	4	159	1	0.391832
Cerebral Arterial Diseases	diagnostic imaging	1	432	1	0.392769
Coronary Vessel Anomalies	diagnostic imaging	1	432	1	0.392769
Kearns-Sayre Syndrome	diagnostic imaging	1	432	1	0.392769
MELAS Syndrome	diagnostic imaging	1	432	1	0.392769
Sick Sinus Syndrome	diagnostic imaging	1	432	1	0.392769
Aortic Valve Prolapse	diagnostic imaging	1	432	1	0.392769
Pregnancy Complications, Cardiovascular	diagnostic imaging	1	432	1	0.392769
Cardiac Output, Low	physiology	5	356	2	0.393802
Coronary Artery Disease	statistics & numerical data	98	7	1	0.394144
Pulmonary Embolism	etiology	2	277	1	0.394174
Diabetic Retinopathy	etiology	2	277	1	0.394174
Cerebral Hemorrhage	etiology	2	277	1	0.394174
Tachycardia, Sinus	etiology	2	277	1	0.394174
Carotid Stenosis	etiology	2	277	1	0.394174
Mitral Valve Insufficiency	etiology	2	277	1	0.394174
Ventricular Dysfunction	etiology	2	277	1	0.394174
Reperfusion Injury	immunology	16	45	1	0.394466
Cardiomyopathy, Dilated	biosynthesis	36	93	3	0.394734
Diabetic Angiopathies	pharmacology	20	368	6	0.394776
Reperfusion Injury	chemistry	16	123	2	0.395358
Ventricular Dysfunction, Right	diagnostic imaging	4	432	2	0.395596
Heart Failure	genetics	100	220	16	0.395859
Coronary Disease	etiology	352	277	67	0.396064
Cardiomyopathies	physiopathology	90	569	36	0.396678
Diabetic Cardiomyopathies	epidemiology	11	65	1	0.396894
Cardiac Output, Low	adverse effects	5	135	1	0.399977
Cardiac Complexes, Premature	adverse effects	5	135	1	0.399977
Hypotension	analogs & derivatives	8	89	1	0.401767
Bradycardia	diagnosis	8	89	1	0.401767
Hypertrophy, Left Ventricular	adverse effects	25	135	3	0.403607
Death, Sudden, Cardiac	physiology	25	356	7	0.404091
Aortic Valve Insufficiency	blood	3	558	2	0.404759
Pericardial Effusion	blood	3	558	2	0.404759
Stroke	blood	3	558	2	0.404759
Carotid Artery Diseases	blood	3	558	2	0.404759
Angina, Stable	blood	3	558	2	0.404759
Cardiomegaly	mortality	54	38	2	0.405436
Myocardial Ischemia	radiation effects	138	5	1	0.406417
Myocarditis	physiology	13	356	4	0.406451
Myocardial Infarction	pharmacokinetics	233	70	12	0.407101
Cardiomyopathy, Dilated	ultrastructure	36	21	1	0.407162
Atherosclerosis	pharmacology	64	368	17	0.407672
Diabetic Cardiomyopathies	deficiency	11	68	1	0.410305
Chagas Cardiomyopathy	pathology	6	316	2	0.411194
Bradycardia	chemically induced	8	92	1	0.411633
Arterial Occlusive Diseases	complications	3	216	1	0.411802
Heart Valve Diseases	complications	3	216	1	0.411802
Aortic Diseases	complications	3	216	1	0.411802
Vasculitis	complications	3	216	1	0.411802
Pericardial Effusion	complications	3	216	1	0.411802
Carotid Artery Diseases	complications	3	216	1	0.411802
Long QT Syndrome	complications	3	216	1	0.411802
ST Elevation Myocardial Infarction	complications	3	216	1	0.411802
Angina, Stable	complications	3	216	1	0.411802
Myocardial Infarction	prevention & control	233	159	26	0.412442
Heart Valve Diseases	physiopathology	3	569	2	0.412816
Vasculitis	physiopathology	3	569	2	0.412816
Carotid Artery Diseases	physiopathology	3	569	2	0.412816
Acute Coronary Syndrome	physiopathology	3	569	2	0.412816
Long QT Syndrome	physiopathology	3	569	2	0.412816
Tachycardia, Ventricular	physiopathology	3	569	2	0.412816
Tachycardia	administration & dosage	6	120	1	0.412841
Chagas Cardiomyopathy	administration & dosage	6	120	1	0.412841
Hypertension, Pulmonary	etiology	7	277	2	0.413868
Ventricular Fibrillation	antagonists & inhibitors	11	69	1	0.414703
Cardiomyopathy, Dilated	adverse effects	36	135	4	0.414806
Hypotension	biosynthesis	8	93	1	0.414882
Arteriosclerosis Obliterans	drug effects	1	469	1	0.415045
Rheumatic Heart Disease	drug effects	1	469	1	0.415045
Noonan Syndrome	drug effects	1	469	1	0.415045
Turner Syndrome	drug effects	1	469	1	0.415045
Microvascular Angina	drug effects	1	469	1	0.415045
Hypotension, Orthostatic	drug effects	1	469	1	0.415045
Capillary Leak Syndrome	drug effects	1	469	1	0.415045
Peripheral Arterial Disease	drug effects	1	469	1	0.415045
Aortic Rupture	drug effects	1	469	1	0.415045
Atrial Fibrillation	methods	6	121	1	0.415323
Heart Failure	chemically induced	100	92	7	0.41613
Aortic Valve Insufficiency	genetics	3	220	1	0.41716
Heart Neoplasms	genetics	3	220	1	0.41716
Cerebrovascular Disorders	genetics	3	220	1	0.41716
Tachycardia, Ventricular	genetics	3	220	1	0.41716
Heart Diseases	microbiology	106	7	1	0.417409
Heart Diseases	embryology	106	7	1	0.417409
Myocardial Reperfusion Injury	drug therapy	63	261	12	0.418026
Bradycardia	physiopathology	8	569	4	0.419057
Ventricular Dysfunction, Left	adverse effects	47	135	5	0.421348
Cardiovascular Diseases	toxicity	93	53	4	0.421389
Myocarditis	prevention & control	13	159	2	0.422293
Coronary Artery Disease	epidemiology	98	65	5	0.422387
Myocarditis	cytology	13	61	1	0.425659
Myocardial Infarction	epidemiology	233	65	11	0.42935
Death, Sudden, Cardiac	therapy	25	86	2	0.429922
Hypertension, Renal	drug effects	4	469	2	0.430604
Angina Pectoris, Variant	drug effects	4	469	2	0.430604
Hypertension	adverse effects	80	135	8	0.430608
Raynaud Disease	pathology	2	316	1	0.431766
Cerebral Hemorrhage	pathology	2	316	1	0.431766
Tachycardia, Sinus	pathology	2	316	1	0.431766
Coronary Stenosis	pathology	2	316	1	0.431766
Carotid Stenosis	pathology	2	316	1	0.431766
Aortic Aneurysm, Abdominal	pathology	2	316	1	0.431766
Subarachnoid Hemorrhage	pathology	2	316	1	0.431766
Cerebral Amyloid Angiopathy	pathology	2	316	1	0.431766
Diabetic Angiopathies	innervation	20	41	1	0.432089
Fabry Disease	blood	11	558	5	0.434599
Diabetic Cardiomyopathies	blood	11	558	5	0.434599
Cardiomyopathy, Dilated	cytology	36	61	2	0.437467
Arrhythmias, Cardiac	immunology	49	45	2	0.438903
Cardiomyopathies	analysis	90	105	7	0.441003
Fabry Disease	pathology	11	316	3	0.441216
Cardiomyopathies	diagnosis	90	89	6	0.443645
Myocardial Infarction	enzymology	233	85	14	0.444118
Reperfusion Injury	toxicity	16	53	1	0.444228
Ventricular Dysfunction, Left	metabolism	47	888	29	0.444859
Death, Sudden, Cardiac	diagnosis	25	89	2	0.44631
Cardiomegaly	deficiency	54	68	3	0.447273
Heart Diseases	physiology	106	356	26	0.447277
Myocardial Ischemia	drug effects	138	469	44	0.447427
Ventricular Fibrillation	physiopathology	11	569	5	0.448527
Coronary Thrombosis	biosynthesis	9	93	1	0.448604
Tachycardia	adverse effects	6	135	1	0.448841
Heart Arrest	adverse effects	6	135	1	0.448841
Chagas Cardiomyopathy	adverse effects	6	135	1	0.448841
Cardiomyopathies	drug effects	90	469	29	0.449494
Heart Diseases	physiopathology	106	569	41	0.453788
Cardiomyopathies	chemistry	90	123	8	0.454923
Cardiomyopathy, Hypertrophic	pathology	30	316	7	0.455708
Hypertension, Pulmonary	administration & dosage	7	120	1	0.455743
Myocarditis	etiology	13	277	3	0.456128
Heart Defects, Congenital	etiology	13	277	3	0.456128
Cardiomegaly	antagonists & inhibitors	54	69	3	0.45614
Diabetic Angiopathies	drug effects	20	469	7	0.456905
Hypertension, Pulmonary	methods	7	121	1	0.458371
Heart Block	therapeutic use	3	253	1	0.459114
Thromboembolism	therapeutic use	3	253	1	0.459114
Embolism, Fat	therapeutic use	3	253	1	0.459114
Aortic Diseases	therapeutic use	3	253	1	0.459114
Vasculitis	therapeutic use	3	253	1	0.459114
Pericardial Effusion	therapeutic use	3	253	1	0.459114
Stroke	therapeutic use	3	253	1	0.459114
Carotid Artery Diseases	therapeutic use	3	253	1	0.459114
Acute Coronary Syndrome	therapeutic use	3	253	1	0.459114
ST Elevation Myocardial Infarction	therapeutic use	3	253	1	0.459114
Angina, Stable	therapeutic use	3	253	1	0.459114
Tachycardia, Ventricular	therapeutic use	3	253	1	0.459114
Coronary Disease	psychology	352	6	2	0.459689
Heart Defects, Congenital	deficiency	13	68	1	0.459782
Heart Arrest	physiopathology	6	569	3	0.459804
Atrial Fibrillation	physiopathology	6	569	3	0.459804
Cardiomyopathies	physiology	90	356	22	0.462298
Atherosclerosis	urine	64	14	1	0.463186
Hypertension, Pulmonary	chemistry	7	123	1	0.463584
Edema, Cardiac	blood	1	558	1	0.46386
Cryoglobulinemia	blood	1	558	1	0.46386
Arteriosclerosis Obliterans	blood	1	558	1	0.46386
Scurvy	blood	1	558	1	0.46386
Pericarditis, Constrictive	blood	1	558	1	0.46386
Tuberculosis, Cardiovascular	blood	1	558	1	0.46386
Aortic Aneurysm	blood	1	558	1	0.46386
Intermittent Claudication	blood	1	558	1	0.46386
Noonan Syndrome	blood	1	558	1	0.46386
Turner Syndrome	blood	1	558	1	0.46386
Microvascular Angina	blood	1	558	1	0.46386
Heart Rupture	blood	1	558	1	0.46386
Coronary Occlusion	blood	1	558	1	0.46386
Heart Septal Defects	blood	1	558	1	0.46386
Pregnancy Complications, Cardiovascular	blood	1	558	1	0.46386
Myocarditis	antagonists & inhibitors	13	69	1	0.464476
Heart Defects, Congenital	antagonists & inhibitors	13	69	1	0.464476
Atherosclerosis	analysis	64	105	5	0.464699
Heart Arrest	physiology	6	356	2	0.464877
Atrial Fibrillation	physiology	6	356	2	0.464877
Thrombosis	analogs & derivatives	26	89	2	0.464992
Arteriosclerosis	immunology	84	45	3	0.465526
Diabetic Retinopathy	physiology	2	356	1	0.467159
Cerebral Hemorrhage	physiology	2	356	1	0.467159
Brain Ischemia	physiology	2	356	1	0.467159
Carotid Stenosis	physiology	2	356	1	0.467159
Ventricular Dysfunction	physiology	2	356	1	0.467159
Cerebral Amyloid Angiopathy	physiology	2	356	1	0.467159
Diabetic Retinopathy	metabolism	2	888	2	0.468504
Endomyocardial Fibrosis	metabolism	2	888	2	0.468504
Carotid Stenosis	metabolism	2	888	2	0.468504
Ventricular Dysfunction	metabolism	2	888	2	0.468504
Subarachnoid Hemorrhage	metabolism	2	888	2	0.468504
Heart Failure, Diastolic	metabolism	2	888	2	0.468504
Cerebral Amyloid Angiopathy	metabolism	2	888	2	0.468504
Heart Neoplasms	drug therapy	3	261	1	0.468711
Heart Block	drug therapy	3	261	1	0.468711
Thromboembolism	drug therapy	3	261	1	0.468711
Embolism, Fat	drug therapy	3	261	1	0.468711
Aortic Diseases	drug therapy	3	261	1	0.468711
Vasculitis	drug therapy	3	261	1	0.468711
Pericardial Effusion	drug therapy	3	261	1	0.468711
Stroke	drug therapy	3	261	1	0.468711
Acute Coronary Syndrome	drug therapy	3	261	1	0.468711
ST Elevation Myocardial Infarction	drug therapy	3	261	1	0.468711
Angina, Stable	drug therapy	3	261	1	0.468711
Heart Diseases	administration & dosage	106	120	9	0.468919
Edema, Cardiac	physiopathology	1	569	1	0.469466
Pre-Excitation Syndromes	physiopathology	1	569	1	0.469466
Arteriosclerosis Obliterans	physiopathology	1	569	1	0.469466
Giant Cell Arteritis	physiopathology	1	569	1	0.469466
Eisenmenger Complex	physiopathology	1	569	1	0.469466
Tetralogy of Fallot	physiopathology	1	569	1	0.469466
Pericarditis, Constrictive	physiopathology	1	569	1	0.469466
Tuberculosis, Cardiovascular	physiopathology	1	569	1	0.469466
Aortic Aneurysm	physiopathology	1	569	1	0.469466
Noonan Syndrome	physiopathology	1	569	1	0.469466
Turner Syndrome	physiopathology	1	569	1	0.469466
Kearns-Sayre Syndrome	physiopathology	1	569	1	0.469466
MELAS Syndrome	physiopathology	1	569	1	0.469466
Hypotension, Orthostatic	physiopathology	1	569	1	0.469466
Capillary Leak Syndrome	physiopathology	1	569	1	0.469466
Peripheral Arterial Disease	physiopathology	1	569	1	0.469466
Pregnancy Complications, Cardiovascular	physiopathology	1	569	1	0.469466
Cardio-Renal Syndrome	physiopathology	1	569	1	0.469466
Hypotension	etiology	8	277	2	0.469695
Bradycardia	etiology	8	277	2	0.469695
Cardiovascular Diseases	innervation	93	41	3	0.471362
Angina Pectoris	epidemiology	59	65	3	0.473717
Myocardial Reperfusion Injury	cytology	63	61	3	0.474988
Arteriosclerosis	instrumentation	84	11	1	0.476578
Raynaud Disease	pharmacology	2	368	1	0.477202
Cerebral Hemorrhage	pharmacology	2	368	1	0.477202
Ischemic Attack, Transient	pharmacology	2	368	1	0.477202
Carotid Stenosis	pharmacology	2	368	1	0.477202
Ventricular Dysfunction	pharmacology	2	368	1	0.477202
Heart Failure, Diastolic	pharmacology	2	368	1	0.477202
Hypertrophy, Left Ventricular	mortality	25	38	1	0.47798
Coronary Thrombosis	therapeutic use	9	253	2	0.478417
Atrial Fibrillation	pharmacology	6	368	2	0.480196
Myocardial Infarction	administration & dosage	233	120	19	0.48245
Ventricular Dysfunction, Left	pharmacology	47	368	12	0.48284
Ventricular Fibrillation	therapy	11	86	1	0.484278
Fabry Disease	drug effects	11	469	4	0.484316
Embolism	complications	4	216	1	0.48478
Cardiomyopathy, Alcoholic	complications	4	216	1	0.48478
Vascular Diseases	complications	4	216	1	0.48478
Bundle-Branch Block	complications	4	216	1	0.48478
Ventricular Dysfunction, Right	complications	4	216	1	0.48478
Essential Hypertension	complications	4	216	1	0.48478
Takotsubo Cardiomyopathy	complications	4	216	1	0.48478
Cardiotoxicity	complications	4	216	1	0.48478
Diabetic Angiopathies	administration & dosage	20	120	2	0.485994
Cardiomegaly	immunology	54	45	2	0.486376
Cardiovascular Diseases	genetics	93	220	14	0.486387
Heart Block	etiology	3	277	1	0.487275
Intracranial Arteriosclerosis	etiology	3	277	1	0.487275
Thromboembolism	etiology	3	277	1	0.487275
Aortic Diseases	etiology	3	277	1	0.487275
Stroke	etiology	3	277	1	0.487275
Carotid Artery Diseases	etiology	3	277	1	0.487275
Acute Coronary Syndrome	etiology	3	277	1	0.487275
ST Elevation Myocardial Infarction	etiology	3	277	1	0.487275
Angina, Stable	etiology	3	277	1	0.487275
Hypertension	growth & development	80	12	1	0.487746
Ventricular Dysfunction, Right	genetics	4	220	1	0.490638
Cardiotoxicity	genetics	4	220	1	0.490638
Cardiomyopathy, Dilated	deficiency	36	68	2	0.490685
Ventricular Dysfunction, Left	ultrastructure	47	21	1	0.491304
Ventricular Fibrillation	complications	11	216	2	0.492926
Fabry Disease	complications	11	216	2	0.492926
Hypertension, Pulmonary	adverse effects	7	135	1	0.493699
Cardiovascular Diseases	pharmacology	93	368	23	0.495368
Hypotension	administration & dosage	8	120	1	0.495487
Bradycardia	administration & dosage	8	120	1	0.495487
Atherosclerosis	metabolism	64	888	38	0.497492
Cardiomyopathy, Dilated	antagonists & inhibitors	36	69	2	0.498007
Angina Pectoris	blood supply	59	17	1	0.498187
Hypotension	methods	8	121	1	0.498226
Bradycardia	methods	8	121	1	0.498226
Ventricular Dysfunction, Left	toxicity	47	53	2	0.498736
Ventricular Dysfunction, Left	enzymology	47	85	3	0.499685
Myocardial Ischemia	rehabilitation	138	7	1	0.500928
Heart Arrest	prevention & control	6	159	1	0.501322
Chagas Cardiomyopathy	prevention & control	6	159	1	0.501322
Atrial Fibrillation	prevention & control	6	159	1	0.501322
Diabetic Cardiomyopathies	genetics	11	220	2	0.501877
Hypotension	chemistry	8	123	1	0.503653
Myocardial Stunning	physiopathology	20	569	8	0.504588
Arrhythmias, Cardiac	ultrastructure	49	21	1	0.50521
Ventricular Dysfunction, Left	diet therapy	47	22	1	0.506584
Myocardial Infarction	metabolism	233	888	136	0.506609
Heart Diseases	drug effects	106	469	33	0.507457
Hyperemia	blood	4	558	2	0.507683
Pulmonary Heart Disease	blood	4	558	2	0.507683
Cardiomyopathy, Alcoholic	blood	4	558	2	0.507683
Takotsubo Cardiomyopathy	blood	4	558	2	0.507683
Hyperemia	metabolism	4	888	3	0.508301
Pulmonary Heart Disease	metabolism	4	888	3	0.508301
Bundle-Branch Block	metabolism	4	888	3	0.508301
Ventricular Dysfunction, Right	metabolism	4	888	3	0.508301
Cardiotoxicity	metabolism	4	888	3	0.508301
Angina, Unstable	cytology	17	61	1	0.509369
Diabetic Cardiomyopathies	biosynthesis	11	93	1	0.510275
Coronary Vasospasm	therapy	12	86	1	0.511855
Coronary Thrombosis	diagnostic imaging	9	432	3	0.513733
Myocardial Ischemia	enzymology	138	85	8	0.514296
Fabry Disease	metabolism	11	888	7	0.514414
Myocardial Stunning	toxicity	20	53	1	0.515522
Hyperemia	physiopathology	4	569	2	0.516508
Ventricular Dysfunction, Right	physiopathology	4	569	2	0.516508
Essential Hypertension	physiopathology	4	569	2	0.516508
Barth Syndrome	physiopathology	4	569	2	0.516508
Heart Failure	innervation	100	41	3	0.516661
Cardiac Complexes, Premature	drug effects	5	469	2	0.5173
Reperfusion Injury	therapeutic use	16	253	3	0.520923
Arteriosclerosis	prevention & control	84	159	9	0.522508
Arteriosclerosis	surgery	84	31	2	0.522694
Arteriosclerosis	anatomy & histology	84	31	2	0.522694
Coronary Vasospasm	analogs & derivatives	12	89	1	0.523449
Atherosclerosis	epidemiology	64	65	3	0.524595
Atherosclerosis	blood supply	64	17	1	0.525651
Myocardial Ischemia	therapy	138	86	8	0.526352
Shock, Cardiogenic	diagnostic imaging	2	432	1	0.526712
Raynaud Disease	diagnostic imaging	2	432	1	0.526712
Pulmonary Embolism	diagnostic imaging	2	432	1	0.526712
Ischemic Attack, Transient	diagnostic imaging	2	432	1	0.526712
Multiple Myeloma	diagnostic imaging	2	432	1	0.526712
Mitral Valve Insufficiency	diagnostic imaging	2	432	1	0.526712
Heart Failure, Diastolic	diagnostic imaging	2	432	1	0.526712
Ventricular Dysfunction, Left	diagnosis	47	89	3	0.528693
Cardiovascular Diseases	immunology	93	45	3	0.529175
Aortic Valve Stenosis	pathology	3	316	1	0.529239
Cerebrovascular Disorders	pathology	3	316	1	0.529239
Carotid Artery Diseases	pathology	3	316	1	0.529239
ST Elevation Myocardial Infarction	pathology	3	316	1	0.529239
Angina, Stable	pathology	3	316	1	0.529239
Ventricular Dysfunction, Left	genetics	47	220	7	0.530448
Cardiomegaly	etiology	54	277	10	0.530807
Cardiomyopathy, Dilated	prevention & control	36	159	4	0.531108
Cardiomyopathy, Dilated	surgery	36	31	1	0.531428
Cardiomegaly	adverse effects	54	135	5	0.531694
Ventricular Dysfunction, Left	therapeutic use	47	253	8	0.532041
Coronary Thrombosis	administration & dosage	9	120	1	0.532306
Heart Diseases	diagnostic imaging	106	432	30	0.533753
Myocarditis	enzymology	13	85	1	0.533934
Chagas Cardiomyopathy	metabolism	6	888	4	0.534002
Hypertrophy, Left Ventricular	immunology	25	45	1	0.534677
Bradycardia	adverse effects	8	135	1	0.534882
Cardiomyopathy, Hypertrophic	analogs & derivatives	30	89	2	0.535686
Arteriosclerosis	complications	84	216	12	0.535863
Hypertension, Renal	therapeutic use	4	253	1	0.536038
Vascular Diseases	therapeutic use	4	253	1	0.536038
Ventricular Dysfunction, Right	therapeutic use	4	253	1	0.536038
Essential Hypertension	therapeutic use	4	253	1	0.536038
Takotsubo Cardiomyopathy	therapeutic use	4	253	1	0.536038
Myocardial Reperfusion Injury	chemically induced	63	92	4	0.537199
Hypertension	urine	80	14	1	0.537616
Cardiovascular Diseases	agonists	93	12	1	0.538448
Coronary Vasospasm	drug effects	12	469	4	0.539853
Heart Failure	methods	100	121	8	0.546145
Hypertension, Renal	drug therapy	4	261	1	0.546302
Cardiomyopathy, Alcoholic	drug therapy	4	261	1	0.546302
Takotsubo Cardiomyopathy	drug therapy	4	261	1	0.546302
Cardiotoxicity	drug therapy	4	261	1	0.546302
Cardiac Complexes, Premature	complications	5	216	1	0.548668
Atherosclerosis	chemically induced	64	92	4	0.548782
Myocarditis	diagnosis	13	89	1	0.549745
Myocarditis	analogs & derivatives	13	89	1	0.549745
Ventricular Dysfunction, Left	chemically induced	47	92	3	0.549775
Heart Diseases	drug therapy	106	261	18	0.550528
Cardiomyopathy, Dilated	administration & dosage	36	120	3	0.550591
Heart Defects, Congenital	blood	13	558	5	0.550633
Diabetic Cardiomyopathies	analysis	11	105	1	0.551599
Cerebral Hemorrhage	drug effects	2	469	1	0.552509
Multiple Myeloma	drug effects	2	469	1	0.552509
Tachycardia, Sinus	drug effects	2	469	1	0.552509
Venous Thrombosis	drug effects	2	469	1	0.552509
Carotid Stenosis	drug effects	2	469	1	0.552509
Mitral Valve Insufficiency	drug effects	2	469	1	0.552509
Ventricular Dysfunction	drug effects	2	469	1	0.552509
Aortic Aneurysm, Abdominal	drug effects	2	469	1	0.552509
Heart Failure, Diastolic	drug effects	2	469	1	0.552509
Cerebral Amyloid Angiopathy	drug effects	2	469	1	0.552509
Cardiomegaly	diet therapy	54	22	1	0.554086
Arteriosclerosis	urine	84	14	1	0.554449
Cardiac Output, Low	genetics	5	220	1	0.554817
Arrhythmias, Cardiac	analogs & derivatives	49	89	3	0.555064
Angina, Unstable	pharmacokinetics	17	70	1	0.55653
Heart Failure	complications	100	216	14	0.558714
Myocardial Reperfusion Injury	administration & dosage	63	120	5	0.560979
Heart Defects, Congenital	chemically induced	13	92	1	0.561227
Atherosclerosis	complications	64	216	9	0.561296
Myocardial Ischemia	chemistry	138	123	11	0.561553
Atherosclerosis	antagonists & inhibitors	64	69	3	0.562591
Heart Failure	growth & development	100	12	1	0.563487
Coronary Disease	ethnology	352	3	1	0.564229
Coronary Disease	chemical synthesis	352	3	1	0.564229
Thrombosis	drug effects	26	469	8	0.564773
Myocarditis	biosynthesis	13	93	1	0.564984
Heart Defects, Congenital	biosynthesis	13	93	1	0.564984
Cardiomyopathy, Hypertrophic	innervation	30	41	1	0.565065
Pulmonary Heart Disease	etiology	4	277	1	0.566025
Vascular Diseases	etiology	4	277	1	0.566025
Bundle-Branch Block	etiology	4	277	1	0.566025
Takotsubo Cardiomyopathy	etiology	4	277	1	0.566025
Aortic Valve Insufficiency	physiology	3	356	1	0.567914
Aortic Valve Stenosis	physiology	3	356	1	0.567914
Heart Neoplasms	physiology	3	356	1	0.567914
Heart Block	physiology	3	356	1	0.567914
Cerebrovascular Disorders	physiology	3	356	1	0.567914
Aortic Diseases	physiology	3	356	1	0.567914
Vasculitis	physiology	3	356	1	0.567914
Stroke	physiology	3	356	1	0.567914
Long QT Syndrome	physiology	3	356	1	0.567914
Angina Pectoris	pharmacology	59	368	14	0.568202
Diabetic Cardiomyopathies	therapeutic use	11	253	2	0.571006
Myocarditis	complications	13	216	2	0.571951
Coronary Thrombosis	adverse effects	9	135	1	0.572692
Cardiovascular Diseases	surgery	93	31	2	0.57497
Hypertrophy, Left Ventricular	pharmacology	25	368	6	0.575979
Arteriosclerosis	chemically induced	84	92	5	0.578615
Intracranial Arteriosclerosis	pharmacology	3	368	1	0.578735
Thromboembolism	pharmacology	3	368	1	0.578735
Long QT Syndrome	pharmacology	3	368	1	0.578735
Tachycardia, Ventricular	pharmacology	3	368	1	0.578735
Myocardial Ischemia	drug therapy	138	261	23	0.578836
Myocardial Ischemia	prevention & control	138	159	14	0.579284
Myocardial Infarction	drug effects	233	469	70	0.58327
Heart Diseases	growth & development	106	12	1	0.583787
Myocardial Ischemia	deficiency	138	68	6	0.585443
Diabetic Cardiomyopathies	drug therapy	11	261	2	0.586499
Coronary Thrombosis	pathology	9	316	2	0.586713
Cardiomyopathy, Dilated	complications	36	216	5	0.587191
Heart Diseases	therapeutic use	106	253	17	0.589082
Cardiovascular Diseases	urine	93	14	1	0.589979
Hypotension	physiology	8	356	2	0.590716
Death, Sudden, Cardiac	toxicity	25	53	1	0.59172
Hypertrophy, Left Ventricular	toxicity	25	53	1	0.59172
Myocardial Reperfusion Injury	ultrastructure	63	21	1	0.592074
Heart Defects, Congenital	drug effects	13	469	4	0.592119
Cardiomyopathy, Dilated	physiopathology	36	569	13	0.592315
Heart Arrest	drug effects	6	469	2	0.594634
Hypertrophy, Left Ventricular	administration & dosage	25	120	2	0.597006
Cardiovascular Diseases	enzymology	93	85	5	0.59725
Fabry Disease	administration & dosage	11	120	1	0.598022
Cardiac Output, Low	blood	5	558	2	0.598086
Bradycardia	blood	8	558	3	0.598182
Edema, Cardiac	metabolism	1	888	1	0.600241
Arteriosclerosis Obliterans	metabolism	1	888	1	0.600241
Scurvy	metabolism	1	888	1	0.600241
Eisenmenger Complex	metabolism	1	888	1	0.600241
Tetralogy of Fallot	metabolism	1	888	1	0.600241
Pericarditis, Constrictive	metabolism	1	888	1	0.600241
Tuberculosis, Cardiovascular	metabolism	1	888	1	0.600241
Microvascular Angina	metabolism	1	888	1	0.600241
Aortic Valve Prolapse	metabolism	1	888	1	0.600241
Heart Septal Defects	metabolism	1	888	1	0.600241
Anterior Wall Myocardial Infarction	metabolism	1	888	1	0.600241
Capillary Leak Syndrome	metabolism	1	888	1	0.600241
Peripheral Arterial Disease	metabolism	1	888	1	0.600241
Pregnancy Complications, Cardiovascular	metabolism	1	888	1	0.600241
Aortic Rupture	metabolism	1	888	1	0.600241
Cardio-Renal Syndrome	metabolism	1	888	1	0.600241
Hypertrophy, Left Ventricular	methods	25	121	2	0.601277
Hypertension	blood supply	80	17	1	0.603371
Reperfusion Injury	enzymology	16	85	1	0.603921
Angina Pectoris	adverse effects	59	135	5	0.604065
Tachycardia	complications	6	216	1	0.604601
Chagas Cardiomyopathy	complications	6	216	1	0.604601
Cardiomyopathy, Dilated	enzymology	36	85	2	0.605056
Heart Block	metabolism	3	888	2	0.605087
Intracranial Arteriosclerosis	metabolism	3	888	2	0.605087
Aortic Diseases	metabolism	3	888	2	0.605087
Vasculitis	metabolism	3	888	2	0.605087
Pericardial Effusion	metabolism	3	888	2	0.605087
Acute Coronary Syndrome	metabolism	3	888	2	0.605087
Angina, Stable	metabolism	3	888	2	0.605087
Tachycardia, Ventricular	metabolism	3	888	2	0.605087
Thrombosis	toxicity	26	53	1	0.605431
Heart Diseases	methods	106	121	8	0.606295
Hypotension	pharmacology	8	368	2	0.606796
Diabetic Angiopathies	antagonists & inhibitors	20	69	1	0.607292
Myocardial Stunning	antagonists & inhibitors	20	69	1	0.607292
Shock, Cardiogenic	blood	2	558	1	0.607327
Raynaud Disease	blood	2	558	1	0.607327
Pulmonary Embolism	blood	2	558	1	0.607327
Diabetic Retinopathy	blood	2	558	1	0.607327
Endomyocardial Fibrosis	blood	2	558	1	0.607327
Brain Ischemia	blood	2	558	1	0.607327
Aortic Aneurysm, Abdominal	blood	2	558	1	0.607327
Subarachnoid Hemorrhage	blood	2	558	1	0.607327
Cerebral Amyloid Angiopathy	blood	2	558	1	0.607327
Myocarditis	analysis	13	105	1	0.607476
Reperfusion Injury	therapy	16	86	1	0.608049
Myocardial Reperfusion Injury	diet therapy	63	22	1	0.608249
Coronary Artery Disease	urine	98	14	1	0.608401
Coronary Artery Disease	isolation & purification	98	14	1	0.608401
Diabetic Angiopathies	pathology	20	316	4	0.609224
Hypertension, Renal	pathology	4	316	1	0.609948
Hyperemia	pathology	4	316	1	0.609948
Pulmonary Heart Disease	pathology	4	316	1	0.609948
Embolism	pathology	4	316	1	0.609948
Vascular Diseases	pathology	4	316	1	0.609948
Atrial Fibrillation	genetics	6	220	1	0.610877
Heart Failure	surgery	100	31	2	0.612471
Heart Diseases	immunology	106	45	3	0.612534
Cerebral Hemorrhage	physiopathology	2	569	1	0.613468
Coronary Stenosis	physiopathology	2	569	1	0.613468
Carotid Stenosis	physiopathology	2	569	1	0.613468
Subarachnoid Hemorrhage	physiopathology	2	569	1	0.613468
Cerebral Amyloid Angiopathy	physiopathology	2	569	1	0.613468
Fabry Disease	physiopathology	11	569	4	0.613617
Cardiac Output, Low	metabolism	5	888	3	0.613644
Atherosclerosis	diet therapy	64	22	1	0.613828
Fabry Disease	etiology	11	277	2	0.616035
Arteriosclerosis	adverse effects	84	135	7	0.616611
Thrombosis	administration & dosage	26	120	2	0.616885
Heart Failure	epidemiology	100	65	4	0.621622
Hypertension, Pulmonary	diagnostic imaging	7	432	2	0.623546
Angina, Unstable	enzymology	17	85	1	0.624805
Arteriosclerosis	mortality	84	38	2	0.626686
Hypertension	chemistry	80	123	6	0.627485
Coronary Artery Disease	complications	98	216	13	0.628686
Diabetic Angiopathies	prevention & control	20	159	2	0.628842
Cardiomyopathy, Dilated	innervation	36	41	1	0.629095
Arterial Occlusive Diseases	diagnostic imaging	3	432	1	0.631057
Heart Block	diagnostic imaging	3	432	1	0.631057
Cerebrovascular Disorders	diagnostic imaging	3	432	1	0.631057
Intracranial Arteriosclerosis	diagnostic imaging	3	432	1	0.631057
Pericardial Effusion	diagnostic imaging	3	432	1	0.631057
Acute Coronary Syndrome	diagnostic imaging	3	432	1	0.631057
ST Elevation Myocardial Infarction	diagnostic imaging	3	432	1	0.631057
Reperfusion Injury	chemically induced	16	92	1	0.631881
Myocardial Infarction	ultrastructure	233	21	3	0.633629
Thrombosis	therapeutic use	26	253	4	0.634571
Reperfusion Injury	biosynthesis	16	93	1	0.635702
Myocardial Ischemia	physiopathology	138	569	49	0.63708
Coronary Artery Disease	adverse effects	98	135	8	0.637877
Ventricular Fibrillation	adverse effects	11	135	1	0.639283
Fabry Disease	adverse effects	11	135	1	0.639283
Arrhythmias, Cardiac	surgery	49	31	1	0.639479
Arrhythmias, Cardiac	anatomy & histology	49	31	1	0.639479
Coronary Artery Disease	deficiency	98	68	4	0.639717
Cardiomyopathy, Dilated	etiology	36	277	6	0.64162
Coronary Disease	pharmacokinetics	352	70	15	0.64339
Angina Pectoris	enzymology	59	85	3	0.643619
Hypertension	analysis	80	105	5	0.646721
Myocardial Ischemia	instrumentation	138	11	1	0.646972
Coronary Artery Disease	therapy	98	86	5	0.649362
Vascular Diseases	physiology	4	356	1	0.649573
Heart Defects, Congenital	therapeutic use	13	253	2	0.650944
Hypertension	enzymology	80	85	4	0.654222
Heart Defects, Congenital	administration & dosage	13	120	1	0.654439
Myocardial Stunning	therapeutic use	20	253	3	0.654573
Angina, Unstable	biosynthesis	17	93	1	0.656595
Arterial Occlusive Diseases	drug effects	3	469	1	0.657617
Heart Block	drug effects	3	469	1	0.657617
Intracranial Arteriosclerosis	drug effects	3	469	1	0.657617
Thromboembolism	drug effects	3	469	1	0.657617
Aortic Diseases	drug effects	3	469	1	0.657617
Pericardial Effusion	drug effects	3	469	1	0.657617
Stroke	drug effects	3	469	1	0.657617
Carotid Artery Diseases	drug effects	3	469	1	0.657617
ST Elevation Myocardial Infarction	drug effects	3	469	1	0.657617
Angina, Stable	drug effects	3	469	1	0.657617
Myocardial Infarction	biosynthesis	233	93	13	0.657862
Tachycardia	therapeutic use	6	253	1	0.658526
Heart Diseases	genetics	106	220	14	0.659391
Hypertension, Pulmonary	genetics	7	220	1	0.65985
Angina Pectoris, Variant	pharmacology	4	368	1	0.660506
Vascular Diseases	pharmacology	4	368	1	0.660506
Ventricular Dysfunction, Right	pharmacology	4	368	1	0.660506
Myocarditis	chemistry	13	123	1	0.663088
Heart Defects, Congenital	chemistry	13	123	1	0.663088
Heart Diseases	epidemiology	106	65	4	0.663784
Death, Sudden, Cardiac	epidemiology	25	65	1	0.664035
Coronary Vasospasm	adverse effects	12	135	1	0.668554
Coronary Vasospasm	physiopathology	12	569	4	0.668646
Heart Arrest	drug therapy	6	261	1	0.669049
Cardiovascular Diseases	biosynthesis	93	93	5	0.669987
Myocardial Ischemia	mortality	138	38	3	0.67246
Heart Failure	pharmacokinetics	100	70	4	0.67499
Heart Arrest	blood	6	558	2	0.6753
Chagas Cardiomyopathy	blood	6	558	2	0.6753
Myocardial Ischemia	growth & development	138	12	1	0.676198
Myocardial Ischemia	agonists	138	12	1	0.676198
Thrombosis	epidemiology	26	65	1	0.677722
Myocardial Infarction	statistics & numerical data	233	7	1	0.679378
Myocardial Infarction	pathology	233	316	45	0.679927
Hypertrophy, Left Ventricular	deficiency	25	68	1	0.679943
Myocardial Stunning	enzymology	20	85	1	0.681016
Arrhythmias, Cardiac	pathology	49	316	9	0.681149
Angina Pectoris	physiopathology	59	569	20	0.681294
Heart Failure	blood supply	100	17	1	0.68208
Bradycardia	diagnostic imaging	8	432	2	0.683033
Chagas Cardiomyopathy	physiopathology	6	569	2	0.684089
Death, Sudden, Cardiac	antagonists & inhibitors	25	69	1	0.68507
Hypertrophy, Left Ventricular	antagonists & inhibitors	25	69	1	0.68507
Hypertension	immunology	80	45	2	0.687615
Arteriosclerosis	enzymology	84	85	4	0.688887
Heart Arrest	etiology	6	277	1	0.689003
Chagas Cardiomyopathy	etiology	6	277	1	0.689003
Hypertrophy, Left Ventricular	blood	25	558	8	0.690666
Myocardial Stunning	physiology	20	356	4	0.6908
Myocardial Reperfusion Injury	therapy	63	86	3	0.691504
Heart Failure	chemistry	100	123	7	0.692456
Thrombosis	deficiency	26	68	1	0.69355
Myocarditis	adverse effects	13	135	1	0.695433
Ventricular Dysfunction, Left	mortality	47	38	1	0.696311
Hypotension	complications	8	216	1	0.696458
Diabetic Angiopathies	analogs & derivatives	20	89	1	0.697076
Myocardial Stunning	diagnosis	20	89	1	0.697076
Angina, Unstable	analysis	17	105	1	0.699057
Angina Pectoris	biosynthesis	59	93	3	0.699233
Cardiomyopathies	cytology	90	61	3	0.699539
Cardiomyopathies	innervation	90	41	2	0.700098
Coronary Vasospasm	metabolism	12	888	6	0.70113
Heart Diseases	blood supply	106	17	1	0.702336
Death, Sudden, Cardiac	genetics	25	220	3	0.702839
Arrhythmias, Cardiac	genetics	49	220	6	0.706105
Hypertrophy, Left Ventricular	physiopathology	25	569	8	0.707709
Heart Failure	prevention & control	100	159	9	0.707931
Death, Sudden, Cardiac	diagnostic imaging	25	432	6	0.708136
Myocardial Stunning	chemically induced	20	92	1	0.708565
Angina Pectoris	metabolism	59	888	31	0.70927
Arteriosclerosis	diet therapy	84	22	1	0.709598
Hypertension	pharmacokinetics	80	70	3	0.711408
Diabetic Angiopathies	biosynthesis	20	93	1	0.712292
Myocardial Stunning	biosynthesis	20	93	1	0.712292
Aortic Valve Stenosis	blood	3	558	1	0.712353
Heart Valve Diseases	blood	3	558	1	0.712353
Heart Block	blood	3	558	1	0.712353
Cerebrovascular Disorders	blood	3	558	1	0.712353
Thromboembolism	blood	3	558	1	0.712353
Embolism, Fat	blood	3	558	1	0.712353
Aortic Diseases	blood	3	558	1	0.712353
Vasculitis	blood	3	558	1	0.712353
Long QT Syndrome	blood	3	558	1	0.712353
ST Elevation Myocardial Infarction	blood	3	558	1	0.712353
Pulmonary Heart Disease	diagnostic imaging	4	432	1	0.712356
Cardiomyopathy, Alcoholic	diagnostic imaging	4	432	1	0.712356
Takotsubo Cardiomyopathy	diagnostic imaging	4	432	1	0.712356
Cardiotoxicity	diagnostic imaging	4	432	1	0.712356
Embolism	metabolism	4	888	2	0.713008
Cardiomyopathy, Alcoholic	metabolism	4	888	2	0.713008
Vascular Diseases	metabolism	4	888	2	0.713008
Myocardial Ischemia	innervation	138	41	3	0.718039
Aortic Valve Insufficiency	physiopathology	3	569	1	0.718334
Heart Block	physiopathology	3	569	1	0.718334
Cerebrovascular Disorders	physiopathology	3	569	1	0.718334
Intracranial Arteriosclerosis	physiopathology	3	569	1	0.718334
Thromboembolism	physiopathology	3	569	1	0.718334
Embolism, Fat	physiopathology	3	569	1	0.718334
Pericardial Effusion	physiopathology	3	569	1	0.718334
ST Elevation Myocardial Infarction	physiopathology	3	569	1	0.718334
Angina, Stable	physiopathology	3	569	1	0.718334
Ventricular Dysfunction, Left	blood	47	558	15	0.718899
Bradycardia	drug effects	8	469	2	0.720374
Thrombosis	genetics	26	220	3	0.725456
Cardiac Complexes, Premature	pharmacology	5	368	1	0.72637
Reperfusion Injury	methods	16	121	1	0.727285
Myocardial Reperfusion Injury	anatomy & histology	63	31	1	0.727503
Myocardial Ischemia	isolation & purification	138	14	1	0.727548
Cardiovascular Diseases	ultrastructure	93	21	1	0.728752
Ventricular Dysfunction, Left	chemistry	47	123	3	0.730444
Arteriosclerosis	antagonists & inhibitors	84	69	3	0.73173
Tachycardia	pathology	6	316	1	0.732138
Heart Arrest	pathology	6	316	1	0.732138
Atrial Fibrillation	pathology	6	316	1	0.732138
Cardiomyopathies	pharmacology	90	368	19	0.732214
Angina Pectoris	prevention & control	59	159	5	0.732227
Atherosclerosis	anatomy & histology	64	31	1	0.732873
Cardiomyopathies	diet therapy	90	22	1	0.733214
Coronary Thrombosis	complications	9	216	1	0.734011
Cardiovascular Diseases	metabolism	93	888	49	0.734156
Fabry Disease	physiology	11	356	2	0.735594
Heart Diseases	analogs & derivatives	106	89	5	0.736411
Myocardial Infarction	blood supply	233	17	2	0.737578
Hyperemia	drug effects	4	469	1	0.737997
Ventricular Dysfunction, Right	drug effects	4	469	1	0.737997
Essential Hypertension	drug effects	4	469	1	0.737997
Takotsubo Cardiomyopathy	drug effects	4	469	1	0.737997
Hypertension, Pulmonary	blood	7	558	2	0.739915
Cardiomyopathy, Hypertrophic	deficiency	30	68	1	0.742363
Ventricular Dysfunction, Left	therapy	47	86	2	0.744132
Myocardial Reperfusion Injury	chemistry	63	123	4	0.744461
Thrombosis	pharmacology	26	368	5	0.745869
Coronary Artery Disease	ultrastructure	98	21	1	0.746401
Shock, Cardiogenic	metabolism	2	888	1	0.747156
Raynaud Disease	metabolism	2	888	1	0.747156
Pulmonary Embolism	metabolism	2	888	1	0.747156
Cerebral Hemorrhage	metabolism	2	888	1	0.747156
Ischemic Attack, Transient	metabolism	2	888	1	0.747156
Multiple Myeloma	metabolism	2	888	1	0.747156
Venous Thrombosis	metabolism	2	888	1	0.747156
Mitral Valve Insufficiency	metabolism	2	888	1	0.747156
Aortic Aneurysm, Abdominal	metabolism	2	888	1	0.747156
Diabetic Cardiomyopathies	pharmacology	11	368	2	0.750321
Coronary Disease	analysis	352	105	21	0.752102
Angina, Unstable	chemistry	17	123	1	0.752668
Diabetic Angiopathies	analysis	20	105	1	0.753319
Ventricular Dysfunction, Left	immunology	47	45	1	0.754033
Angina Pectoris	pharmacokinetics	59	70	2	0.754143
Hypertension	methods	80	121	5	0.754995
Heart Defects, Congenital	pathology	13	316	2	0.755628
Death, Sudden, Cardiac	enzymology	25	85	1	0.756452
Death, Sudden, Cardiac	pathology	25	316	4	0.756651
Arteriosclerosis	genetics	84	220	10	0.757561
Hypotension	drug therapy	8	261	1	0.758495
Hypertrophy, Left Ventricular	therapy	25	86	1	0.760313
Cardiomyopathy, Dilated	drug effects	36	469	9	0.760744
Coronary Artery Disease	diet therapy	98	22	1	0.761627
Reperfusion Injury	adverse effects	16	135	1	0.763611
Hypertension	toxicity	80	53	2	0.76634
Cardiomegaly	innervation	54	41	1	0.769146
Tachycardia	physiology	6	356	1	0.769425
Hypertrophy, Left Ventricular	analogs & derivatives	25	89	1	0.77152
Thrombosis	therapy	26	86	1	0.77302
Cardiac Output, Low	diagnostic imaging	5	432	1	0.775708
Hypertension, Pulmonary	pathology	7	316	1	0.777987
Cardiomyopathy, Dilated	methods	36	121	2	0.778797
Heart Arrest	pharmacology	6	368	1	0.779428
Myocardial Stunning	pathology	20	316	3	0.780187
Cardiovascular Diseases	deficiency	93	68	3	0.780701
Angina, Unstable	adverse effects	17	135	1	0.782735
Myocardial Infarction	diagnosis	233	89	11	0.783149
Cardiovascular Diseases	pathology	93	316	16	0.783891
Thrombosis	diagnosis	26	89	1	0.784028
Heart Failure	etiology	100	277	15	0.785457
Cardiomyopathy, Dilated	chemistry	36	123	2	0.786051
Heart Diseases	diet therapy	106	22	1	0.786897
Coronary Vasospasm	pharmacology	12	368	2	0.786934
Arrhythmias, Cardiac	metabolism	49	888	24	0.78721
Arteriosclerosis	toxicity	84	53	2	0.788264
Hypertension, Renal	blood	4	558	1	0.789251
Heart Failure	administration & dosage	100	120	6	0.789522
Myocardial Ischemia	blood supply	138	17	1	0.789632
Heart Diseases	cytology	106	61	3	0.792482
Hypotension	blood	8	558	2	0.79315
Coronary Thrombosis	drug therapy	9	261	1	0.793667
Atherosclerosis	physiology	64	356	12	0.794074
Myocardial Reperfusion Injury	mortality	63	38	1	0.79424
Thrombosis	metabolism	26	888	12	0.794248
Thrombosis	chemically induced	26	92	1	0.794482
Hypertension, Renal	physiopathology	4	569	1	0.794714
Angina Pectoris, Variant	physiopathology	4	569	1	0.794714
Vascular Diseases	physiopathology	4	569	1	0.794714
Bundle-Branch Block	physiopathology	4	569	1	0.794714
Takotsubo Cardiomyopathy	physiopathology	4	569	1	0.794714
Death, Sudden, Cardiac	drug therapy	25	261	3	0.796525
Diabetic Angiopathies	methods	20	121	1	0.798719
Myocardial Stunning	methods	20	121	1	0.798719
Atherosclerosis	mortality	64	38	1	0.79916
Myocardial Ischemia	therapeutic use	138	253	19	0.799708
Arteriosclerosis	physiology	84	356	16	0.801746
Myocardial Reperfusion Injury	adverse effects	63	135	4	0.802035
Cardiomyopathy, Hypertrophic	genetics	30	220	3	0.802479
Diabetic Angiopathies	chemistry	20	123	1	0.803745
Arteriosclerosis	therapeutic use	84	253	11	0.805387
Myocardial Infarction	immunology	233	45	5	0.807432
Atherosclerosis	adverse effects	64	135	4	0.811104
Myocardial Infarction	antagonists & inhibitors	233	69	8	0.812872
Reperfusion Injury	prevention & control	16	159	1	0.814474
Hypotension	pathology	8	316	1	0.815967
Bradycardia	pathology	8	316	1	0.815967
Cardiomyopathies	prevention & control	90	159	7	0.816284
Myocardial Reperfusion Injury	innervation	63	41	1	0.81751
Heart Failure	deficiency	100	68	3	0.818133
Myocardial Ischemia	genetics	138	220	16	0.820271
Cardiomegaly	diagnosis	54	89	2	0.820744
Hypertension, Pulmonary	pharmacology	7	368	1	0.822175
Coronary Disease	methods	352	121	23	0.823246
Cardiomyopathies	drug therapy	90	261	12	0.824093
Heart Arrest	diagnostic imaging	6	432	1	0.825082
Myocardial Ischemia	analysis	138	105	7	0.825342
Death, Sudden, Cardiac	metabolism	25	888	11	0.825994
Hypertension	cytology	80	61	2	0.826944
Heart Failure	diagnosis	100	89	4	0.827836
Hypertension	prevention & control	80	159	6	0.829013
Cardiomyopathy, Dilated	physiology	36	356	6	0.829918
Coronary Disease	urine	352	14	2	0.829965
Thrombosis	physiopathology	26	569	7	0.830298
Diabetic Angiopathies	adverse effects	20	135	1	0.831264
Bradycardia	metabolism	8	888	3	0.831692
Heart Diseases	enzymology	106	85	4	0.834428
Angina, Unstable	metabolism	17	888	7	0.836348
Coronary Thrombosis	blood	9	558	2	0.836476
Cardiomyopathy, Hypertrophic	chemically induced	30	92	1	0.837057
Aortic Valve Insufficiency	metabolism	3	888	1	0.840039
Heart Neoplasms	metabolism	3	888	1	0.840039
Thromboembolism	metabolism	3	888	1	0.840039
Embolism, Fat	metabolism	3	888	1	0.840039
Stroke	metabolism	3	888	1	0.840039
Carotid Artery Diseases	metabolism	3	888	1	0.840039
Long QT Syndrome	metabolism	3	888	1	0.840039
Cardiomyopathies	surgery	90	31	1	0.840093
Cardiomyopathies	anatomy & histology	90	31	1	0.840093
Cardiomyopathy, Hypertrophic	biosynthesis	30	93	1	0.840114
Atherosclerosis	drug therapy	64	261	8	0.840156
Coronary Thrombosis	physiopathology	9	569	2	0.843213
Myocardial Reperfusion Injury	immunology	63	45	1	0.844441
Heart Diseases	analysis	106	105	5	0.844701
Coronary Disease	standards	352	8	1	0.845288
Cardiac Complexes, Premature	blood	5	558	1	0.845565
Diabetic Cardiomyopathies	drug effects	11	469	2	0.846116
Chagas Cardiomyopathy	drug effects	6	469	1	0.846505
Arteriosclerosis	therapy	84	86	3	0.846727
Cardiomyopathy, Hypertrophic	physiopathology	30	569	8	0.846864
Heart Failure	blood	100	558	30	0.846983
Coronary Disease	analogs & derivatives	352	89	16	0.847431
Myocardial Stunning	drug effects	20	469	4	0.848818
Myocarditis	physiopathology	13	569	3	0.850675
Myocardial Stunning	pharmacology	20	368	3	0.85123
Myocardial Stunning	drug therapy	20	261	2	0.851571
Angina, Unstable	blood	17	558	4	0.852547
Angina Pectoris	analogs & derivatives	59	89	2	0.855088
Heart Arrest	metabolism	6	888	2	0.855306
Atrial Fibrillation	metabolism	6	888	2	0.855306
Bradycardia	pharmacology	8	368	1	0.85662
Atherosclerosis	drug effects	64	469	15	0.856998
Arrhythmias, Cardiac	cytology	49	61	1	0.858874
Ventricular Fibrillation	metabolism	11	888	4	0.860343
Ventricular Dysfunction, Left	prevention & control	47	159	3	0.860895
Arteriosclerosis	analogs & derivatives	84	89	3	0.861748
Death, Sudden, Cardiac	methods	25	121	1	0.862158
Myocardial Ischemia	diet therapy	138	22	1	0.863146
Coronary Artery Disease	surgery	98	31	1	0.863224
Coronary Artery Disease	anatomy & histology	98	31	1	0.863224
Coronary Vasospasm	therapeutic use	12	253	1	0.863558
Heart Diseases	pharmacology	106	368	20	0.863922
Hypertension	metabolism	80	888	38	0.864857
Hypertension	administration & dosage	80	120	4	0.866206
Death, Sudden, Cardiac	chemistry	25	123	1	0.8664
Myocardial Infarction	genetics	233	220	27	0.86752
Atherosclerosis	enzymology	64	85	2	0.867756
Arteriosclerosis	epidemiology	84	65	2	0.869036
Arteriosclerosis	drug effects	84	469	20	0.869908
Coronary Vasospasm	drug therapy	12	261	1	0.871251
Coronary Disease	diet therapy	352	22	3	0.872139
Thrombosis	methods	26	121	1	0.872192
Cardiomyopathy, Hypertrophic	analysis	30	105	1	0.87251
Atherosclerosis	administration & dosage	64	120	3	0.872733
Coronary Artery Disease	administration & dosage	98	120	5	0.87402
Myocarditis	diagnostic imaging	13	432	2	0.874614
Myocardial Stunning	prevention & control	20	159	1	0.874865
Hypertension	genetics	80	220	8	0.875069
Arrhythmias, Cardiac	epidemiology	49	65	1	0.875299
Coronary Thrombosis	metabolism	9	888	3	0.875818
Atherosclerosis	methods	64	121	3	0.876059
Cardiomyopathy, Dilated	diagnosis	36	89	1	0.876767
Thrombosis	complications	26	216	2	0.877187
Arrhythmias, Cardiac	blood	49	558	13	0.879158
Atherosclerosis	physiopathology	64	569	18	0.879489
Ventricular Dysfunction, Left	antagonists & inhibitors	47	69	1	0.879773
Myocardial Infarction	urine	233	14	1	0.880958
Hypertension, Pulmonary	drug effects	7	469	1	0.882486
Myocardial Reperfusion Injury	therapeutic use	63	253	7	0.882604
Heart Diseases	surgery	106	31	1	0.88292
Heart Diseases	anatomy & histology	106	31	1	0.88292
Atherosclerosis	diagnosis	64	89	2	0.883236
Atherosclerosis	analogs & derivatives	64	89	2	0.883236
Coronary Thrombosis	pharmacology	9	368	1	0.884378
Tachycardia	blood	6	558	1	0.886812
Cardiovascular Diseases	therapy	93	86	3	0.888734
Heart Defects, Congenital	drug therapy	13	261	1	0.88996
Myocardial Infarction	cytology	233	61	6	0.890589
Arteriosclerosis	drug therapy	84	261	10	0.891416
Cardiomyopathies	mortality	90	38	1	0.892395
Arrhythmias, Cardiac	pharmacokinetics	49	70	1	0.893123
Arteriosclerosis	pharmacokinetics	84	70	2	0.893321
Reperfusion Injury	complications	16	216	1	0.894233
Myocardial Infarction	pharmacology	233	368	46	0.894352
Myocardial Ischemia	diagnosis	138	89	5	0.894446
Coronary Disease	innervation	352	41	6	0.894891
Coronary Disease	blood supply	352	17	2	0.894946
Cardiomegaly	epidemiology	54	65	1	0.898374
Hypertension, Renal	metabolism	4	888	1	0.898777
Angina Pectoris, Variant	metabolism	4	888	1	0.898777
Essential Hypertension	metabolism	4	888	1	0.898777
Ventricular Fibrillation	blood	11	558	2	0.8993
Arrhythmias, Cardiac	chemistry	49	123	2	0.900449
Cardiovascular Diseases	diagnosis	93	89	3	0.901106
Myocardial Ischemia	complications	138	216	14	0.903333
Cardiomyopathies	biosynthesis	90	93	3	0.90494
Angina, Unstable	complications	17	216	1	0.907259
Cardiomyopathy, Hypertrophic	chemistry	30	123	1	0.908944
Coronary Artery Disease	mortality	98	38	1	0.911017
Cardiovascular Diseases	chemically induced	93	92	3	0.912202
Coronary Disease	anatomy & histology	352	31	4	0.913804
Cardiomyopathy, Dilated	analysis	36	105	1	0.914033
Coronary Artery Disease	therapeutic use	98	253	11	0.915524
Reperfusion Injury	blood	16	558	3	0.916533
Coronary Artery Disease	diagnosis	98	89	3	0.918241
Diabetic Cardiomyopathies	physiology	11	356	1	0.918851
Cardiomyopathy, Dilated	pharmacology	36	368	5	0.919942
Cardiomegaly	administration & dosage	54	120	2	0.920455
Cardiomegaly	methods	54	121	2	0.922552
Coronary Disease	adverse effects	352	135	23	0.923153
Heart Failure	analogs & derivatives	100	89	3	0.924288
Fabry Disease	pharmacology	11	368	1	0.924785
Coronary Artery Disease	innervation	98	41	1	0.925948
Myocardial Ischemia	epidemiology	138	65	3	0.926211
Cardiomegaly	chemistry	54	123	2	0.926588
Heart Diseases	blood	106	558	29	0.928333
Angina Pectoris	antagonists & inhibitors	59	69	1	0.928503
Thrombosis	drug therapy	26	261	2	0.929475
Myocardial Reperfusion Injury	epidemiology	63	65	1	0.929572
Cardiomyopathy, Dilated	blood	36	558	8	0.930857
Coronary Thrombosis	drug effects	9	469	1	0.931091
Coronary Disease	growth & development	352	12	1	0.932284
Arrhythmias, Cardiac	enzymology	49	85	1	0.932522
Myocardial Infarction	adverse effects	233	135	14	0.933698
Coronary Vasospasm	physiology	12	356	1	0.934123
Arrhythmias, Cardiac	therapy	49	86	1	0.93455
Hypertension	therapy	80	86	2	0.935103
Cardiac Complexes, Premature	metabolism	5	888	1	0.935931
Angina, Unstable	therapeutic use	17	253	1	0.936315
Myocarditis	blood	13	558	2	0.938948
Heart Diseases	innervation	106	41	1	0.939581
Arrhythmias, Cardiac	diagnosis	49	89	1	0.940267
Myocardial Stunning	genetics	20	220	1	0.940367
Coronary Disease	complications	352	216	38	0.94117
Angina, Unstable	drug therapy	17	261	1	0.941226
Coronary Disease	therapy	352	86	13	0.942117
Myocardial Reperfusion Injury	pharmacokinetics	63	70	1	0.942142
Atherosclerosis	therapeutic use	64	253	6	0.942396
Hypertension	analogs & derivatives	80	89	2	0.942484
Heart Defects, Congenital	physiopathology	13	569	2	0.942625
Cardiomegaly	drug therapy	54	261	5	0.942696
Heart Diseases	deficiency	106	68	2	0.9449
Heart Failure	immunology	100	45	1	0.945147
Myocardial Infarction	analysis	233	105	10	0.945346
Hypertension	diagnostic imaging	80	432	15	0.946127
Heart Defects, Congenital	physiology	13	356	1	0.946514
Myocardial Infarction	blood	233	558	68	0.947143
Myocardial Ischemia	toxicity	138	53	2	0.947448
Myocardial Infarction	chemistry	233	123	12	0.949008
Ventricular Fibrillation	diagnostic imaging	11	432	1	0.949432
Fabry Disease	diagnostic imaging	11	432	1	0.949432
Cardiomyopathies	therapeutic use	90	253	9	0.949563
Cardiomegaly	therapy	54	86	1	0.949937
Heart Defects, Congenital	pharmacology	13	368	1	0.951046
Coronary Disease	isolation & purification	352	14	1	0.955168
Myocardial Reperfusion Injury	methods	63	121	2	0.955238
Myocardial Infarction	complications	233	216	23	0.956415
Heart Failure	diagnostic imaging	100	432	19	0.957011
Cardiomyopathies	therapy	90	86	2	0.958
Reperfusion Injury	pathology	16	316	1	0.958813
Tachycardia	metabolism	6	888	1	0.959438
Myocardial Infarction	chemically induced	233	92	8	0.959705
Arteriosclerosis	physiopathology	84	569	21	0.960881
Coronary Artery Disease	genetics	98	220	8	0.961445
Myocardial Reperfusion Injury	etiology	63	277	6	0.962271
Heart Failure	analysis	100	105	3	0.962701
Arrhythmias, Cardiac	analysis	49	105	1	0.963213
Coronary Disease	surgery	352	31	3	0.965781
Angina, Unstable	pathology	17	316	1	0.965825
Cardiovascular Diseases	analogs & derivatives	93	89	2	0.968085
Coronary Artery Disease	prevention & control	98	159	5	0.96831
Heart Defects, Congenital	diagnostic imaging	13	432	1	0.969188
[truncated: 6,705 more rows]
