# Supplementary material for: A Systematic Review of Lipid-Focused Cardiovascular Disease Research: Trends and Opportunities
Source: Curr Issues Mol Biol. 2023 Dec 9;45(12):9904–16. doi: 10.3390/cimb45120618 (PMC10742042; doi:10.3390/cimb45120618)
Supplement: Supplementary file 1 [file cimb-45-00618-s001.zip › Suppl_TableS5_network.xlsx]

## Sheet: interaction_edge1
protein	lipid
Q9P212	SLM:000000347
Q9HDD0	SLM:000000505
Q9HDD0	SLM:000000795
Q9HDD0	SLM:000034898
Q9HDD0	SLM:000014208
Q5QJU3	SLM:000389187
Q5QJU3	SLM:000389557
Q5QJU3	SLM:000000555
Q5QJU3	SLM:000000554
Q5QJU3	SLM:000000975
Q5QJU3	SLM:000389558
Q5QJU3	SLM:000000634
Q5QJU3	SLM:000389559
Q5QJU3	SLM:000389560
Q5QJU3	SLM:000000413
Q5QJU3	SLM:000000285
Q9BYG0	SLM:000001013
Q9BYG0	SLM:000000880
Q9NPC4	SLM:000000880
Q6UWV6	SLM:000000567
Q6UWV6	SLM:000000556
Q9UP65	SLM:000000793
Q9UP65	SLM:000028143
Q92604	SLM:000000686
P55157	SLM:000000261
P55157	SLM:000000239
P55157	SLM:000000470
P55157	SLM:000000353
P53816	SLM:000000505
P53816	SLM:000000651
P53816	SLM:000000793
P53816	SLM:000000806
P53816	SLM:000000795
P53816	SLM:000597871
Q643R3	SLM:000000419
Q643R3	SLM:000000728
Q643R3	SLM:000000904
Q643R3	SLM:000000354
O60733	SLM:000000556
O60733	SLM:000020738
O60733	SLM:000000893
O60733	SLM:000000793
O60733	SLM:000389835
O60733	SLM:000389836
Q96KN8	SLM:000034898
Q96KN8	SLM:000000261
Q13093	SLM:000389473
Q13093	SLM:000501344
Q13093	SLM:000389541
Q13093	SLM:000389543
Q13093	SLM:000389546
Q13093	SLM:000000694
Q13093	SLM:000000695
Q13093	SLM:000013271
Q13093	SLM:000013262
Q13093	SLM:000389551
Q13093	SLM:000390119
Q13093	SLM:000028481
Q13093	SLM:000389577
Q13093	SLM:000389579
Q9NY59	SLM:000395219
Q9NY59	SLM:000395271
Q9NY59	SLM:000001000
Q9NY59	SLM:000000556
Q9NY59	SLM:000000693
Q9NY59	SLM:000390096
Q9NY59	SLM:000000567
Q9NUN7	SLM:000000323
Q9NUN7	SLM:000390101
Q9NUN7	SLM:000390103
Q9NUN7	SLM:000390104
Q9NUN7	SLM:000390176
Q9NUN7	SLM:000390177
Q9NUN7	SLM:000390178
Q9NUN7	SLM:000389560
Q9NUN7	SLM:000000599
Q9NUN7	SLM:000390102
Q9NUN7	SLM:000000413
Q9NUN7	SLM:000000285
P45844	SLM:000501251
P45844	SLM:000000287
P45844	SLM:000001000
Q99999	SLM:000000926
Q99999	SLM:000000880
Q99999	SLM:000389960
Q99999	SLM:000389684
Q99999	SLM:000389698
Q16880	SLM:000399814
Q8NCC3	SLM:000000798
Q8NCC3	SLM:000001066
Q8NCC3	SLM:000000671
Q8NCC3	SLM:000012332
Q8NCC3	SLM:000000657
Q8NCC3	SLM:000000792
Q8NCC3	SLM:000000651
Q8NCC3	SLM:000000793
Q8NCC3	SLM:000013549
Q8NCC3	SLM:000000805
Q8NCC3	SLM:000006174
Q8NCC3	SLM:000000690
P41247	SLM:000389239
P41247	SLM:000389240
P41247	SLM:000120736
P41247	SLM:000000418
P41247	SLM:000174538
P41247	SLM:000000509
P41247	SLM:000000400
O00329	SLM:000000324
O00562	SLM:000000324
P35354	SLM:000000296
P35354	SLM:000389777
P35354	SLM:000000507
P35354	SLM:000390174
P35354	SLM:000501230
P35354	SLM:000001084
P35354	SLM:000000409
P35354	SLM:000000929
P35354	SLM:000000935
P35354	SLM:000000928
P35354	SLM:000597632
P35354	SLM:000000407
P35354	SLM:000000893
P35354	SLM:000597927
P35354	SLM:000043323
P35354	SLM:000597929
Q9NQ66	SLM:000000347
P17405	SLM:000395267
P17405	SLM:000000505
P17405	SLM:000000567
Q8NHU3	SLM:000000261
Q8NHU3	SLM:000000239
Q8NHU3	SLM:000390131
Q8NHU3	SLM:000000505
O00443	SLM:000000324
O00443	SLM:000000346
O00443	SLM:000000347
P04180	SLM:000389790
P04180	SLM:000000793
P04180	SLM:000000651
P04180	SLM:000013253
P04180	SLM:000597864
P04180	SLM:000000287
P04180	SLM:000000792
P04180	SLM:000013245
P04180	SLM:000013257
P04180	SLM:000390119
P04180	SLM:000000556
Q6ZNC8	SLM:000000335
Q6ZNC8	SLM:000000419
Q6ZNC8	SLM:000000493
Q6ZNC8	SLM:000389159
Q6ZNC8	SLM:000000655
Q9BVG9	SLM:000000239
Q7Z6Z6	SLM:000000400
P04062	SLM:000000972
P04062	SLM:000758351
Q6P1A2	SLM:000000419
Q6P1A2	SLM:000000493
Q6P1A2	SLM:000000728
Q6P1A2	SLM:000389159
Q6P1A2	SLM:000389824
Q6P1A2	SLM:000000556
Q6P1A2	SLM:000000668
Q6P1A2	SLM:000000670
Q6P1A2	SLM:000000691
Q53H12	SLM:000117228
Q53H12	SLM:000120672
Q53H12	SLM:000000262
Q53H12	SLM:000000341
Q53H12	SLM:000117188
Q53H12	SLM:000000507
Q53H12	SLM:000389559
P55058	SLM:000000261
P55058	SLM:000000239
P55058	SLM:000000262
P55058	SLM:000000329
P55058	SLM:000000567
P55058	SLM:000000240
Q13822	SLM:000000668
Q13822	SLM:000389530
Q13822	SLM:000389824
Q13822	SLM:000000691
Q13822	SLM:000020761
Q13822	SLM:000000556
Q13822	SLM:000000670
Q13822	SLM:000020756
Q13822	SLM:000020738
Q13822	SLM:000000569
Q13822	SLM:000020767
Q13822	SLM:000012490
Q13822	SLM:000012479
Q13822	SLM:000049329
Q13822	SLM:000001356
Q13822	SLM:000000724
Q13822	SLM:000043367
Q9NST1	SLM:000000419
Q9NST1	SLM:000000635
Q9NST1	SLM:000000493
Q9NST1	SLM:000000728
Q9NST1	SLM:000389239
Q9NST1	SLM:000389240
Q9NST1	SLM:000120736
Q9NST1	SLM:000174538
Q9NST1	SLM:000000400
Q9Y5P4	SLM:000000554
Q9HCG7	SLM:000000972
P19835	SLM:000389773
P19835	SLM:000174538
P19835	SLM:000389806
P19835	SLM:000597731
Q01970	SLM:000000347
Q13393	SLM:000000261
Q13393	SLM:000000505
O14735	SLM:000000084
O15162	SLM:000000261
O15162	SLM:000000239
P08910	SLM:000000507
P08910	SLM:000389773
P08910	SLM:000485716
P08910	SLM:000501080
P08910	SLM:000000400
O95477	SLM:000000261
O95477	SLM:000000336
O95477	SLM:000000567
P48651	SLM:000000239
P48651	SLM:000000261
Q9UL19	SLM:000000505
Q9UL19	SLM:000000651
Q9UL19	SLM:000000793
Q9UL19	SLM:000000806
Q9UL19	SLM:000000795
Q9UL19	SLM:000597871
Q9UL19	SLM:000000657
Q9Y6K0	SLM:000389422
Q9Y6K0	SLM:000501223
Q9Y6K0	SLM:000120672
Q9Y6K0	SLM:000119399
Q9Y6K0	SLM:000121648
Q9Y6K0	SLM:000118352
Q9Y6K0	SLM:000389318
Q9Y6K0	SLM:000119708
Q9NUQ2	SLM:000000635
Q9NUQ2	SLM:000000419
Q9NUQ2	SLM:000000728
Q8N661	SLM:000000904
Q8N661	SLM:000049329
P47712	SLM:000013549
P47712	SLM:000000793
P47712	SLM:000000556
P47712	SLM:000000872
P47712	SLM:000028143
P47712	SLM:000012456
P47712	SLM:000010751
P47712	SLM:000013565
P47712	SLM:000041293
P47712	SLM:000389555
P47712	SLM:000000792
P47712	SLM:000597897
P47712	SLM:000597900
P47712	SLM:000597898
P47712	SLM:000597899
P47712	SLM:000597901
O94830	SLM:000000784
O94830	SLM:000000422
O94830	SLM:000000662
O94830	SLM:000005961
O94830	SLM:000000651
O00750	SLM:000000324
O00750	SLM:000000346
Q8NA29	SLM:000020735
Q8NA29	SLM:000389824
Q6ZWT7	SLM:000000333
Q6ZWT7	SLM:000000354
Q6ZWT7	SLM:000000419
Q6ZWT7	SLM:000389159
Q6ZWT7	SLM:000000493
Q6ZWT7	SLM:000000655
Q9NP80	SLM:000000793
Q9NP80	SLM:000048885
Q9NP80	SLM:000389211
Q9NP80	SLM:000000807
Q9NP80	SLM:000389210
Q9NP80	SLM:000389207
Q9NP80	SLM:000000556
Q9NP80	SLM:000000671
Q9NP80	SLM:000000651
Q9NP80	SLM:000000805
Q9NP80	SLM:000000795
Q9NP80	SLM:000000792
O14494	SLM:000000784
O14494	SLM:000597667
O14494	SLM:000000903
O14494	SLM:000000808
Q9UNP4	SLM:000000880
Q8NEB9	SLM:000000324
O14495	SLM:000000784
O14495	SLM:000597667
O14495	SLM:000000438
O14495	SLM:000000903
O14495	SLM:000000808
O60906	SLM:000000569
O60906	SLM:000000693
O60906	SLM:000001000
O60906	SLM:000000556
O60906	SLM:000390096
Q96LT4	SLM:000000239
P54317	SLM:000389239
P54317	SLM:000389471
P54317	SLM:000389421
P54317	SLM:000500250
P54317	SLM:000389294
P54317	SLM:000174538
P54317	SLM:000389420
P54317	SLM:000501065
P54317	SLM:000000261
P54317	SLM:000501189
P54317	SLM:000501089
P54317	SLM:000501091
P54317	SLM:000501093
P54317	SLM:000501087
P54317	SLM:000501085
P54317	SLM:000501141
P54317	SLM:000501083
P39877	SLM:000389835
P39877	SLM:000389836
P39877	SLM:000000651
P39877	SLM:000000793
P39877	SLM:000000795
P39877	SLM:000000498
P39877	SLM:000000806
P39877	SLM:000389574
Q9NWW9	SLM:000000505
Q9NWW9	SLM:000000651
Q9NWW9	SLM:000000793
Q9NWW9	SLM:000000806
Q9NWW9	SLM:000000795
Q9NWW9	SLM:000034898
Q9NWW9	SLM:000597871
Q9NWW9	SLM:000000657
Q9NWW9	SLM:000597936
Q9NWW9	SLM:000598074
Q9HCL2	SLM:000000381
Q9HCL2	SLM:000000332
Q9HCL2	SLM:000000419
Q9HCL2	SLM:000000493
Q8TDN7	SLM:000000634
Q8TDN7	SLM:000000413
Q8TDN7	SLM:000000285
Q8TDN7	SLM:000389187
P06280	SLM:000501063
P06280	SLM:000000955
Q6UWP7	SLM:000000334
Q6UWP7	SLM:000000381
Q6UWP7	SLM:000000419
Q6UWP7	SLM:000000635
Q6UWP7	SLM:000000683
Q6UWP7	SLM:000000493
Q6UWP7	SLM:000000728
Q6UWP7	SLM:000000686
Q9BRC7	SLM:000000347
Q9BRC7	SLM:000000324
O75608	SLM:000000556
O75608	SLM:000390125
Q16739	SLM:000000413
P51178	SLM:000000347
P51178	SLM:000000324
Q86VZ5	SLM:000000261
Q86VZ5	SLM:000390131
O75038	SLM:000000347
Q4KWH8	SLM:000000347
Q9UJA2	SLM:000000240
P11597	SLM:000174538
P11597	SLM:000000508
P11597	SLM:000389780
Q9NVV5	SLM:000389806
Q9NVV5	SLM:000597732
Q9NVV5	SLM:000597736
Q9NVV5	SLM:000597737
Q9NVV5	SLM:000597738
Q9NVV5	SLM:000597739
Q9NVV5	SLM:000597740
Q9NVV5	SLM:000597731
Q9NVV5	SLM:000597733
Q9NVV5	SLM:000597734
Q9NVV5	SLM:000597742
Q9NVV5	SLM:000597744
P16885	SLM:000000347
Q00169	SLM:000000324
Q00169	SLM:000000261
P21439	SLM:000000567
P21439	SLM:000000239
P21439	SLM:000000261
P42356	SLM:000000324
Q8N3E9	SLM:000000347
Q96AD5	SLM:000389239
Q96AD5	SLM:000389240
Q96AD5	SLM:000120736
Q96AD5	SLM:000174538
Q96AD5	SLM:000000400
P48739	SLM:000000324
P48739	SLM:000000261
Q00722	SLM:000000347
Q00722	SLM:000000324
P78363	SLM:000000239
P48736	SLM:000000347
P48736	SLM:000000324
P48736	SLM:000000346
Q643R3	SLM:000000383
Q643R3	SLM:000000441
Q643R3	SLM:000000707
Q643R3	SLM:000000689
Q643R3	SLM:000000569
Q643R3	SLM:000000352
Q643R3	SLM:000030084
Q96KN8	SLM:000000505
Q96KN8	SLM:000000793
Q96KN8	SLM:000000239
Q8NCC3	SLM:000389318
P41247	SLM:000000511
Q8NHU3	SLM:000000413
Q8NHU3	SLM:000000562
Q8NHU3	SLM:000000553
Q8NHU3	SLM:000000567
P04180	SLM:000389480
P04180	SLM:000000448
Q6ZNC8	SLM:000000249
Q6ZNC8	SLM:000000556
Q6ZNC8	SLM:000000441
Q6P1A2	SLM:000000654
Q6P1A2	SLM:000000655
Q6P1A2	SLM:000000383
Q6P1A2	SLM:000000649
Q6P1A2	SLM:000030084
Q6P1A2	SLM:000000352
Q6P1A2	SLM:000000335
Q6P1A2	SLM:000000354
Q6P1A2	SLM:000000441
Q9NST1	SLM:000000383
Q9NUQ2	SLM:000000439
Q9NUQ2	SLM:000000630
Q9NUQ2	SLM:000000441
Q9NUQ2	SLM:000000674
Q9NUQ2	SLM:000030158
Q9NUQ2	SLM:000389824
Q9NUQ2	SLM:000043026
Q9NUQ2	SLM:000000655
Q9NUQ2	SLM:000000421
Q9NUQ2	SLM:000000638
Q9NUQ2	SLM:000000803
Q9NUQ2	SLM:000000640
Q9NUQ2	SLM:000000632
Q9NUQ2	SLM:000000383
P47712	SLM:000000382
Q6ZWT7	SLM:000000249
Q6ZWT7	SLM:000000421
Q6ZWT7	SLM:000000556
Q6ZWT7	SLM:000000383
Q6ZWT7	SLM:000000654
Q96LT4	SLM:000000562
Q96LT4	SLM:000000553
Q9HCL2	SLM:000000249
Q9HCL2	SLM:000000649
Q9HCL2	SLM:000000383
Q9HCL2	SLM:000000441
Q6UWP7	SLM:000000249
Q6UWP7	SLM:000000421
Q6UWP7	SLM:000000785
Q6UWP7	SLM:000000787
Q6UWP7	SLM:000000383
Q6UWP7	SLM:000000441
Q6UWP7	SLM:000000649
Q6UWP7	SLM:000000844
Q6UWP7	SLM:000000689
Q6UWP7	SLM:000000847
Q86VZ5	SLM:000000413
Q86VZ5	SLM:000000553
Q86VZ5	SLM:000000567
Q86VZ5	SLM:000000562
Q9UJA2	SLM:000000084
Q96AD5	SLM:000000511
O15121	SLM:000000413
Q9P212	SLM:000000262
Q9HDD0	SLM:000000556
Q9HDD0	SLM:000043323
Q9HDD0	SLM:000000654
Q9HDD0	SLM:000389574
Q9HDD0	SLM:000055318
Q5QJU3	SLM:000000412
Q5QJU3	SLM:000000035
Q9BYG0	SLM:000001014
Q9BYG0	SLM:000001015
Q9NPC4	SLM:000000955
Q6UWV6	SLM:000000413
Q6UWV6	SLM:000117188
Q9UP65	SLM:000000296
Q9UP65	SLM:000000893
Q92604	SLM:000000812
Q92604	SLM:000000687
P53816	SLM:000000556
P53816	SLM:000014208
P53816	SLM:000014197
P53816	SLM:000000418
P53816	SLM:000000296
P53816	SLM:000000893
P53816	SLM:000000407
P53816	SLM:000043341
P53816	SLM:000043323
P53816	SLM:000000724
Q643R3	SLM:000389956
Q643R3	SLM:000389213
Q643R3	SLM:000389225
Q643R3	SLM:000389226
Q643R3	SLM:000389227
Q643R3	SLM:000389228
Q643R3	SLM:000389210
Q643R3	SLM:000389229
Q643R3	SLM:000389230
Q643R3	SLM:000389231
Q643R3	SLM:000000690
Q643R3	SLM:000042377
Q643R3	SLM:000028163
Q643R3	SLM:000028143
Q643R3	SLM:000000699
Q643R3	SLM:000005961
O60733	SLM:000000910
O60733	SLM:000000296
O60733	SLM:000000418
Q96KN8	SLM:000389574
Q96KN8	SLM:000390182
Q96KN8	SLM:000000377
Q13093	SLM:000000556
Q13093	SLM:000000693
Q13093	SLM:000000448
Q13093	SLM:000001362
Q13093	SLM:000389578
Q13093	SLM:000389580
Q9NY59	SLM:000389187
Q9NY59	SLM:000000634
Q9NY59	SLM:000399814
Q9NY59	SLM:000117188
Q9NY59	SLM:000117206
Q9NY59	SLM:000390097
Q9NY59	SLM:000000413
Q9NUN7	SLM:000000386
Q9NUN7	SLM:000000296
Q9NUN7	SLM:000000930
Q9NUN7	SLM:000000418
Q9NUN7	SLM:000000984
Q99999	SLM:000001005
Q99999	SLM:000389681
Q99999	SLM:000389685
Q99999	SLM:000501351
Q16880	SLM:000389698
Q8NCC3	SLM:000389332
Q8NCC3	SLM:000389826
Q8NCC3	SLM:000389335
Q8NCC3	SLM:000389333
Q8NCC3	SLM:000389825
Q8NCC3	SLM:000389982
Q8NCC3	SLM:000389320
P41247	SLM:000389420
P41247	SLM:000000401
O00329	SLM:000000344
P35354	SLM:000389761
P35354	SLM:000389762
P35354	SLM:000000426
P35354	SLM:000390175
P35354	SLM:000501295
P35354	SLM:000501296
P35354	SLM:000000265
P35354	SLM:000501298
P35354	SLM:000597619
P35354	SLM:000501299
P35354	SLM:000501300
P35354	SLM:000501301
P35354	SLM:000500469
P35354	SLM:000501479
P35354	SLM:000501480
P35354	SLM:000501235
P35354	SLM:000597577
P35354	SLM:000597663
P35354	SLM:000501191
P35354	SLM:000597664
P35354	SLM:000597665
P35354	SLM:000597666
P35354	SLM:000597897
P35354	SLM:000597898
P35354	SLM:000597899
P35354	SLM:000597928
P35354	SLM:000597930
Q9NQ66	SLM:000000262
P17405	SLM:000000555
P17405	SLM:000118523
P17405	SLM:000000413
Q8NHU3	SLM:000000262
Q8NHU3	SLM:000390125
Q8NHU3	SLM:000118523
O00443	SLM:000000344
O00443	SLM:000389772
O00443	SLM:000000925
P04180	SLM:000389856
P04180	SLM:000389791
P04180	SLM:000500280
P04180	SLM:000000508
P04180	SLM:000500282
P04180	SLM:000389780
P04180	SLM:000000407
P04180	SLM:000000296
P04180	SLM:000000695
Q6ZNC8	SLM:000000336
Q6ZNC8	SLM:000000651
Q6ZNC8	SLM:000000796
Q6ZNC8	SLM:000005321
Q6ZNC8	SLM:000005332
Q6ZNC8	SLM:000000658
Q9BVG9	SLM:000000336
Q7Z6Z6	SLM:000000401
P04062	SLM:000000413
P04062	SLM:000000287
Q6P1A2	SLM:000000651
Q6P1A2	SLM:000000792
Q6P1A2	SLM:000000793
Q6P1A2	SLM:000000652
Q6P1A2	SLM:000000795
Q6P1A2	SLM:000000796
Q6P1A2	SLM:000000797
Q6P1A2	SLM:000000657
Q6P1A2	SLM:000000798
Q6P1A2	SLM:000000799
Q6P1A2	SLM:000000800
Q6P1A2	SLM:000000505
Q6P1A2	SLM:000000667
Q6P1A2	SLM:000000669
Q6P1A2	SLM:000013578
Q6P1A2	SLM:000005961
Q6P1A2	SLM:000005959
Q6P1A2	SLM:000005941
Q6P1A2	SLM:000389207
Q6P1A2	SLM:000000807
Q6P1A2	SLM:000389208
Q6P1A2	SLM:000389209
Q6P1A2	SLM:000389210
Q6P1A2	SLM:000389211
Q6P1A2	SLM:000000692
Q6P1A2	SLM:000000557
Q53H12	SLM:000000635
Q53H12	SLM:000000784
Q53H12	SLM:000000329
Q53H12	SLM:000000333
Q53H12	SLM:000000421
Q53H12	SLM:000043242
Q53H12	SLM:000395786
Q13822	SLM:000000650
Q13822	SLM:000000438
Q13822	SLM:000000635
Q13822	SLM:000000647
Q13822	SLM:000020670
Q13822	SLM:000000421
Q13822	SLM:000000640
Q13822	SLM:000000785
Q13822	SLM:000000803
Q13822	SLM:000020695
Q13822	SLM:000020674
Q13822	SLM:000025493
Q13822	SLM:000025482
Q13822	SLM:000046428
Q13822	SLM:000020691
Q13822	SLM:000043205
Q9NST1	SLM:000000784
Q9NST1	SLM:000000636
Q9NST1	SLM:000000789
Q9NST1	SLM:000000802
Q9NST1	SLM:000000418
Q9NST1	SLM:000000401
Q9HCG7	SLM:000000413
P19835	SLM:000000449
P19835	SLM:000000418
P19835	SLM:000597730
Q01970	SLM:000000262
Q13393	SLM:000598090
Q13393	SLM:000000808
O14735	SLM:000000324
P08910	SLM:000000296
P08910	SLM:000000449
P08910	SLM:000001195
P08910	SLM:000000510
P08910	SLM:000000401
P48651	SLM:000000336
Q9UL19	SLM:000000556
Q9UL19	SLM:000014208
Q9UL19	SLM:000014197
Q9UL19	SLM:000000418
Q9UL19	SLM:000000893
Q9UL19	SLM:000000407
Q9UL19	SLM:000043341
Q9UL19	SLM:000043323
Q9UL19	SLM:000000724
Q9UL19	SLM:000389824
Q9Y6K0	SLM:000012490
Q9Y6K0	SLM:000012479
Q9Y6K0	SLM:000000798
Q9Y6K0	SLM:000000651
Q9Y6K0	SLM:000034898
Q9Y6K0	SLM:000000662
Q9Y6K0	SLM:000000805
Q9Y6K0	SLM:000012475
Q9Y6K0	SLM:000000698
Q9Y6K0	SLM:000028143
Q9NUQ2	SLM:000000643
Q9NUQ2	SLM:000000644
Q9NUQ2	SLM:000000637
Q9NUQ2	SLM:000000675
Q9NUQ2	SLM:000034898
Q9NUQ2	SLM:000000798
Q9NUQ2	SLM:000018760
Q9NUQ2	SLM:000000658
Q9NUQ2	SLM:000000797
Q9NUQ2	SLM:000000422
Q9NUQ2	SLM:000000639
Q9NUQ2	SLM:000000804
Q9NUQ2	SLM:000000641
Q9NUQ2	SLM:000000802
Q9NUQ2	SLM:000000642
Q9NUQ2	SLM:000000800
Q9NUQ2	SLM:000000784
Q8N661	SLM:000000372
Q8N661	SLM:000000910
P47712	SLM:000000296
P47712	SLM:000000910
P47712	SLM:000020738
P47712	SLM:000389260
P47712	SLM:000389532
P47712	SLM:000000418
P47712	SLM:000001101
P47712	SLM:000000407
P47712	SLM:000501191
P47712	SLM:000597664
P47712	SLM:000500469
P47712	SLM:000000372
O94830	SLM:000000418
O94830	SLM:000043262
O94830	SLM:000043343
O94830	SLM:000001006
O94830	SLM:000014197
O00750	SLM:000000344
O00750	SLM:000389772
Q6ZWT7	SLM:000000329
Q6ZWT7	SLM:000000239
Q6ZWT7	SLM:000000422
Q6ZWT7	SLM:000000653
Q6ZWT7	SLM:000000651
Q6ZWT7	SLM:000000792
Q6ZWT7	SLM:000005329
Q6ZWT7	SLM:000000661
Q6ZWT7	SLM:000000662
Q6ZWT7	SLM:000000652
Q9NP80	SLM:000000893
Q9NP80	SLM:000000296
Q9NP80	SLM:000000407
Q9NP80	SLM:000000910
Q9NP80	SLM:000000418
Q9NP80	SLM:000014197
Q9NP80	SLM:000014175
O14494	SLM:000120672
O14494	SLM:000389294
O14494	SLM:000000413
O14494	SLM:000118523
Q9UNP4	SLM:000001008
Q8NEB9	SLM:000000344
O14495	SLM:000120672
O14495	SLM:000389294
O14495	SLM:000000412
O14495	SLM:000000413
O14495	SLM:000118523
O60906	SLM:000000570
O60906	SLM:000117206
O60906	SLM:000399814
O60906	SLM:000117188
O60906	SLM:000390097
Q96LT4	SLM:000000262
P54317	SLM:000000382
P54317	SLM:000001195
P54317	SLM:000501056
P54317	SLM:000501078
P54317	SLM:000000418
P54317	SLM:000501066
P54317	SLM:000501049
P54317	SLM:000000719
P54317	SLM:000501090
P54317	SLM:000000855
P54317	SLM:000000853
P54317	SLM:000501140
P54317	SLM:000000984
P39877	SLM:000000418
P39877	SLM:000000296
P39877	SLM:000000407
Q9NWW9	SLM:000000556
Q9NWW9	SLM:000014208
Q9NWW9	SLM:000014197
Q9NWW9	SLM:000000418
Q9NWW9	SLM:000000893
Q9NWW9	SLM:000000407
Q9NWW9	SLM:000043341
Q9NWW9	SLM:000000296
Q9NWW9	SLM:000043323
Q9NWW9	SLM:000389574
Q9NWW9	SLM:000020767
Q9NWW9	SLM:000389824
Q9NWW9	SLM:000597938
Q9NWW9	SLM:000597939
Q9NWW9	SLM:000597942
Q9NWW9	SLM:000000724
Q9NWW9	SLM:000597937
Q9HCL2	SLM:000000240
Q9HCL2	SLM:000000650
Q9HCL2	SLM:000000421
Q9HCL2	SLM:000000640
Q9HCL2	SLM:000000635
Q9HCL2	SLM:000000785
Q8TDN7	SLM:000000412
Q8TDN7	SLM:000000984
Q8TDN7	SLM:000001131
P06280	SLM:000501064
P06280	SLM:000000880
Q6UWP7	SLM:000000324
Q6UWP7	SLM:000000240
Q6UWP7	SLM:000000422
Q6UWP7	SLM:000000784
Q6UWP7	SLM:000000786
Q6UWP7	SLM:000000788
Q6UWP7	SLM:000000636
Q6UWP7	SLM:000000637
Q6UWP7	SLM:000000681
Q6UWP7	SLM:000000682
Q6UWP7	SLM:000019731
Q6UWP7	SLM:000000809
Q6UWP7	SLM:000000684
Q6UWP7	SLM:000000685
Q6UWP7	SLM:000000810
Q6UWP7	SLM:000000811
Q6UWP7	SLM:000000812
Q6UWP7	SLM:000000687
Q6UWP7	SLM:000000688
Q6UWP7	SLM:000000813
Q6UWP7	SLM:000042790
Q6UWP7	SLM:000000690
Q6UWP7	SLM:000041293
Q9BRC7	SLM:000000262
O75608	SLM:000000910
O75608	SLM:000000418
Q16739	SLM:000000972
P51178	SLM:000000262
Q86VZ5	SLM:000000262
Q86VZ5	SLM:000390125
O75038	SLM:000000262
Q4KWH8	SLM:000000262
Q9UJA2	SLM:000000102
Q9NVV5	SLM:000597730
Q9NVV5	SLM:000390154
Q9NVV5	SLM:000000411
Q9NVV5	SLM:000597735
Q9NVV5	SLM:000000418
P16885	SLM:000000262
P42356	SLM:000000346
Q8N3E9	SLM:000000262
Q96AD5	SLM:000000418
Q96AD5	SLM:000389419
Q96AD5	SLM:000000401
Q00722	SLM:000000262
P48736	SLM:000000925
P48736	SLM:000000344
P48736	SLM:000389772
Q9UP65	SLM:000000556
Q9UP65	SLM:000000510
Q9UP65	SLM:000000569
P53816	SLM:000000510
P53816	SLM:000000654
O60733	SLM:000000510
O60733	SLM:000389837
Q96KN8	SLM:000000556
Q96KN8	SLM:000014208
Q96KN8	SLM:000000352
Q96KN8	SLM:000000724
Q13093	SLM:000000897
Q13093	SLM:000501345
Q13093	SLM:000389542
Q13093	SLM:000389477
Q13093	SLM:000389547
Q13093	SLM:000000449
Q13093	SLM:000001194
Q13093	SLM:000001195
Q13093	SLM:000389552
Q9NUN7	SLM:000000412
Q9NUN7	SLM:000000035
Q8NCC3	SLM:000389824
Q8NCC3	SLM:000000670
Q8NCC3	SLM:000014212
Q8NCC3	SLM:000014208
Q8NCC3	SLM:000000556
Q8NCC3	SLM:000000893
Q8NCC3	SLM:000014175
Q8NCC3	SLM:000030087
Q8NCC3	SLM:000001006
Q8NCC3	SLM:000758331
Q8NCC3	SLM:000000689
Q8NCC3	SLM:000389319
P41247	SLM:000000382
P41247	SLM:000000984
Q8NHU3	SLM:000396975
Q8NHU3	SLM:000395865
P04180	SLM:000597865
P04180	SLM:000000449
Q7Z6Z6	SLM:000000984
Q9NST1	SLM:000000382
Q9NST1	SLM:000000984
P19835	SLM:000389420
P19835	SLM:000000510
P08910	SLM:000000382
P08910	SLM:000000984
Q9UL19	SLM:000000510
Q9UL19	SLM:000000654
P47712	SLM:000000670
P47712	SLM:000000510
P47712	SLM:000000640
P47712	SLM:000000569
P47712	SLM:000000847
P47712	SLM:000389556
O94830	SLM:000000510
Q9NP80	SLM:000049341
Q9NP80	SLM:000000354
Q9NP80	SLM:000000352
Q9NP80	SLM:000000510
Q9NP80	SLM:000000670
Q9NP80	SLM:000000826
Q9NP80	SLM:000000654
P54317	SLM:000389472
P54317	SLM:000001194
P54317	SLM:000501190
P54317	SLM:000501092
P54317	SLM:000501094
P54317	SLM:000501139
P54317	SLM:000501142
P54317	SLM:000501143
P39877	SLM:000389837
P39877	SLM:000000556
P39877	SLM:000000654
P39877	SLM:000043040
P39877	SLM:000390105
Q9NWW9	SLM:000000510
Q9NWW9	SLM:000000654
Q9NWW9	SLM:000000984
Q9NWW9	SLM:000597940
Q9NWW9	SLM:000001196
Q9NWW9	SLM:000598092
Q8TDN7	SLM:000000414
Q8TDN7	SLM:000000035
O75608	SLM:000000510
O75608	SLM:000000724
Q86VZ5	SLM:000396975
Q86VZ5	SLM:000395865
Q9NVV5	SLM:000000510
Q9NVV5	SLM:000000826
Q9NVV5	SLM:000597743
Q96AD5	SLM:000000382
Q96AD5	SLM:000389420
Q96AD5	SLM:000000984
O15121	SLM:000000285
