# Supplementary material for: A Systematic Review of Lipid-Focused Cardiovascular Disease Research: Trends and Opportunities
Source: Curr Issues Mol Biol. 2023 Dec 9;45(12):9904–16. doi: 10.3390/cimb45120618 (PMC10742042; doi:10.3390/cimb45120618)
Supplement: Supplementary file 1 [file cimb-45-00618-s001.zip › Suppl_TableS6_NetworkLipids_from_literature.xlsx]

## Sheet: lipid_literature_MetabolicData
Lipid name	Lipid ID	comment	Lipid class	Lipid class ID
sphingosine 1-phosphate	SLM:000000438	Directly in Literature
Prostaglandin H2	SLM:000000426	Directly in Literature
1,2-diacyl-sn-glycerol	SLM:000000262	Subspecie of a Class in Literature	1,2-diacylglycerol	SLM:000000423
Prostaglandin G2	SLM:000389777	Subspecie of a Class in Literature	Prostaglandins	SLM:000501315
2-glyceryl-prostaglandin G2	SLM:000390174	Subspecie of a Class in Literature	Prostaglandins	SLM:000501315
2-glyceryl-prostaglandin H2	SLM:000390175	Subspecie of a Class in Literature	Prostaglandins	SLM:000501315
Prostaglandin H1	SLM:000501235	Subspecie of a Class in Literature	Prostaglandins	SLM:000501315
