# Supplementary material for: A Systematic Review of Lipid-Focused Cardiovascular Disease Research: Trends and Opportunities
Source: Curr Issues Mol Biol. 2023 Dec 9;45(12):9904–16. doi: 10.3390/cimb45120618 (PMC10742042; doi:10.3390/cimb45120618)
Supplement: Supplementary file 1 [file cimb-45-00618-s001.zip › Suppl_TableS1_Papers.xlsx]

## Sheet: Table S1
PMID	pub_year	mesh_id_all	mesh_term_all	chem_mesh_id	chem_mesh_term	cvd_mesh_id	cvd_mesh_term	lipid_mesh_id	lipid_mesh_term	mesh_Qualifier	Humans_meshD006801	Mice_meshD051379	Plasma_meshD010949	Heart_meshD006321	Myocardium_meshD009206	Biomarkers_meshD015415	UniprotID
44210	1979	D000804;D001775;D001809;D001826;D002395;D006321;D006400;D006632;D006801;D006863;D007668;D007705;D008099;D008168;D010101;D010108;D011453;D012119;D012769;D012770;D014661;D014664	Angiotensin II;Blood Circulation;Blood Viscosity;Body Fluids;Catecholamines;Heart;Hematocrit;Histamine;Humans;Hydrogen-Ion Concentration;Kidney;Kinins;Liver;Lung;Oxygen Consumption;Oxyhemoglobins;Prostaglandins;Respiration;Shock;Shock, Cardiogenic;Vasoconstriction;Vasodilation	D002395;D007705;D010108;D011453;D000804;D006632	Catecholamines;Kinins;Oxyhemoglobins;Prostaglandins;Angiotensin II;Histamine	D012770	Shock, Cardiogenic	D011453	Prostaglandins	metabolism;metabolism;metabolism;physiopathology;metabolism;physiopathology;metabolism;physiopathology;physiopathology;metabolism;metabolism;physiopathology;physiopathology	1	0	0	1	0	0	NA
49601	1975	D000328;D000367;D000368;D002784;D003327;D004562;D005080;D006321;D006801;D006949;D008297;D008875;D009786;D005082;D013548;D014280	Adult;Age Factors;Aged;Cholesterol;Coronary Disease;Electrocardiography;Exercise Test;Heart;Humans;Hyperlipidemias;Male;Middle Aged;Occupational Health Services;Physical Exertion;Sweden;Triglycerides	D014280;D002784	Triglycerides;Cholesterol	D003327	Coronary Disease	D014280;D002784	Triglycerides;Cholesterol	blood;blood;diagnosis;etiology;physiopathology;complications;physiopathology;blood	1	0	0	1	0	0	NA
67237	1977	D000293;D000328;D000368;D000375;D000418;D001344;D001798;D002648;D003327;D003331;D005337;D005455;D006801;D008077;D008875;D010949;D005719	Adolescent;Adult;Aged;Aging;Albumins;Autopsy;Blood Proteins;Child;Coronary Disease;Coronary Vessels;Fibrin;Fluorescent Antibody Technique;Humans;Lipoproteins, LDL;Middle Aged;Plasma;gamma-Globulins	D000418;D001798;D008077;D005719;D005337	Albumins;Blood Proteins;Lipoproteins, LDL;gamma-Globulins;Fibrin	D003327	Coronary Disease	D008077	Lipoproteins, LDL	analysis;analysis;etiology;pathology;analysis;pathology;analysis;analysis;analysis	1	0	1	0	0	0	NA
68316	1977	D000437;D003327;D000431;D006321;D006801;D008075;D008077	Alcoholism;Coronary Disease;Ethanol;Heart;Humans;Lipoproteins, HDL;Lipoproteins, LDL	D008075;D008077;D000431	Lipoproteins, HDL;Lipoproteins, LDL;Ethanol	D003327	Coronary Disease	D008075;D008077	Lipoproteins, HDL;Lipoproteins, LDL	epidemiology;epidemiology;adverse effects;drug effects;blood;blood	1	0	0	1	0	0	NA
81415	1978	D000743;D000925;D011464;D006463;D006801;D006977;D010949;D010956;D010974;D011453;D013921	Anemia, Hemolytic;Anticoagulants;Epoprostenol;Hemolytic-Uremic Syndrome;Humans;Hypertension, Renal;Plasma;Plasmapheresis;Platelet Aggregation;Prostaglandins;Thrombocytopenia	D000925;D011453;D011464	Anticoagulants;Prostaglandins;Epoprostenol	D006977	Hypertension, Renal	D011453;D011464	Prostaglandins;Epoprostenol	blood;therapy;physiology;blood;therapy;blood;therapy;physiology;physiology;blood;therapy	1	0	1	0	0	0	NA
123182	1975	D000328;D000367;D001794;D001835;D006332;D002784;D003327;D003645;D004562;D006321;D006801;D008297;D008875;D011159;D012044;D012306;D012907	Adult;Age Factors;Blood Pressure;Body Weight;Cardiomegaly;Cholesterol;Coronary Disease;Death, Sudden;Electrocardiography;Heart;Humans;Male;Middle Aged;Population Surveillance;Regression Analysis;Risk;Smoking	D002784	Cholesterol	D006332;D003327	Cardiomegaly;Coronary Disease	D002784	Cholesterol	physiopathology;blood;mortality;physiopathology;physiopathology	1	0	0	1	0	0	NA
168416	1975	D000208;D001145;D001344;D002648;D005069;D005260;D005500;D006008;D006130;D006321;D006720;D006801;D006937;D006949;D008074;D008077;D008722;D009929;D011167;D011183	Acute Disease;Arrhythmias, Cardiac;Autopsy;Child;Evaluation Studies as Topic;Female;Follow-Up Studies;Glycogen Storage Disease;Growth Disorders;Heart;Homozygote;Humans;Hypercholesterolemia;Hyperlipidemias;Lipoproteins;Lipoproteins, LDL;Methods;Organ Size;Portacaval Shunt, Surgical;Postoperative Complications	D008074;D008077	Lipoproteins;Lipoproteins, LDL	D001145	Arrhythmias, Cardiac	D008074;D008077	Lipoproteins;Lipoproteins, LDL	pathology;surgery;therapy;etiology;anatomy & histology;genetics;therapy;surgery;therapy;blood;blood;pathology	1	0	0	1	0	0	NA
185504	1976	D000787;D001777;D002986;D006321;D006801;D006937;D008077;D008079;D008099;D008875;D009203;D010919;D013974;D014280	Angina Pectoris;Blood Coagulation;Clinical Trials as Topic;Heart;Humans;Hypercholesterolemia;Lipoproteins, LDL;Lipoproteins, VLDL;Liver;Middle Aged;Myocardial Infarction;Placebos;Thyroxine;Triglycerides	D008077;D008079;D010919;D014280;C010150;D013974	Lipoproteins, LDL;Lipoproteins, VLDL;Placebos;Triglycerides;etiroxate;Thyroxine	D000787;D009203	Angina Pectoris;Myocardial Infarction	D008077;D008079;D014280	Lipoproteins, LDL;Lipoproteins, VLDL;Triglycerides	blood;complications;drug effects;drug effects;blood;complications;drug therapy;blood;blood;drug effects;blood;adverse effects;analogs & derivatives;therapeutic use;blood	1	0	0	1	0	0	NA
186083	1975	D003327;D000242;D005230;D006321;D006801;D007773;D009206;D010101;D011773	Coronary Disease;Cyclic AMP;Fatty Acids, Nonesterified;Heart;Humans;Lactates;Myocardium;Oxygen Consumption;Pyruvates	D005230;D007773;D011773;D000242	Fatty Acids, Nonesterified;Lactates;Pyruvates;Cyclic AMP	D003327	Coronary Disease	D005230	Fatty Acids, Nonesterified	metabolism;pharmacology;metabolism;drug effects;metabolism;metabolism;drug effects;metabolism	1	0	0	1	1	0	NA
195508	1977	D000200;D000328;D002302;D002784;D003326;D003331;D005260;D006321;D006329;D006579;D006801;D006903;D007962;D008077;D008297;D008875;D009203;D010100;D011183;D014280	Action Potentials;Adult;Cardiac Output;Cholesterol;Coronary Circulation;Coronary Vessels;Female;Heart;Heart Conduction System;Heterozygote;Humans;Hydroxymethylglutaryl CoA Reductases;Leukocytes;Lipoproteins, LDL;Male;Middle Aged;Myocardial Infarction;Oxygen;Postoperative Complications;Triglycerides	D008077;D014280;D002784;D006903;D010100	Lipoproteins, LDL;Triglycerides;Cholesterol;Hydroxymethylglutaryl CoA Reductases;Oxygen	D009203	Myocardial Infarction	D008077;D014280;D002784	Lipoproteins, LDL;Triglycerides;Cholesterol	drug effects;drug effects;blood;drug effects;drug effects;drug effects;physiopathology;blood;enzymology;metabolism;blood;drug therapy;genetics;physiopathology;blood;drug therapy;blood	1	0	0	1	0	0	NA
197407	1977	D000293;D000328;D000368;D001161;D002648;D002784;D002791;D003327;D004032;D004041;D005260;D006321;D006801;D006937;D008055;D008077;D008297;D008403;D008875;D011446;D012106;D012306	Adolescent;Adult;Aged;Arteriosclerosis;Child;Cholesterol;Cholesterol, Dietary;Coronary Disease;Diet;Dietary Fats;Female;Heart;Humans;Hypercholesterolemia;Lipids;Lipoproteins, LDL;Male;Mass Screening;Middle Aged;Prospective Studies;Research;Risk	D002791;D004041;D008055;D008077;D002784	Cholesterol, Dietary;Dietary Fats;Lipids;Lipoproteins, LDL;Cholesterol	D001161;D003327	Arteriosclerosis;Coronary Disease	D002791;D004041;D008055;D008077;D002784	Cholesterol, Dietary;Dietary Fats;Lipids;Lipoproteins, LDL;Cholesterol	prevention & control;blood;etiology;prevention & control;complications;prevention & control;blood;blood	1	0	0	1	0	0	NA
199916	1977	D000641;D002250;D003326;D003327;D011756;D005069;D005710;D006321;D006801;D009206;D009590;D010104;D010168;D011868;D011877;D012413;D013667;D013793;D014057	Ammonia;Carbon Radioisotopes;Coronary Circulation;Coronary Disease;Diphosphates;Evaluation Studies as Topic;Gallium Radioisotopes;Heart;Humans;Myocardium;Nitrogen Radioisotopes;Oxygen Radioisotopes;Palmitates;Radioisotopes;Radionuclide Imaging;Rubidium;Technetium;Thallium;Tomography, X-Ray Computed	D002250;D011756;D005710;D009590;D010104;D010168;D011868;D013667;D000641;D013793;D012413	Carbon Radioisotopes;Diphosphates;Gallium Radioisotopes;Nitrogen Radioisotopes;Oxygen Radioisotopes;Palmitates;Radioisotopes;Technetium;Ammonia;Thallium;Rubidium	D003327	Coronary Disease	D010168	Palmitates	diagnostic imaging;diagnostic imaging;metabolism;instrumentation	1	0	0	1	1	0	NA
200084	1977	D000328;D000367;D002784;D003327;D005080;D006321;D006801;D006949;D008077;D008079;D008875;D014280	Adult;Age Factors;Cholesterol;Coronary Disease;Exercise Test;Heart;Humans;Hyperlipidemias;Lipoproteins, LDL;Lipoproteins, VLDL;Middle Aged;Triglycerides	D008077;D008079;D014280;D002784	Lipoproteins, LDL;Lipoproteins, VLDL;Triglycerides;Cholesterol	D003327	Coronary Disease	D008077;D008079;D014280;D002784	Lipoproteins, LDL;Lipoproteins, VLDL;Triglycerides;Cholesterol	blood;complications;physiopathology;complications;physiopathology;blood;blood;blood	1	0	0	1	0	0	NA
212727	1978	D000437;D009202;D000242;D005934;D006321;D006439;D006801;D009206;D010743;D014280	Alcoholism;Cardiomyopathies;Cyclic AMP;Glucagon;Heart;Hemodynamics;Humans;Myocardium;Phospholipids;Triglycerides	D010743;D014280;D005934;D000242	Phospholipids;Triglycerides;Glucagon;Cyclic AMP	D009202	Cardiomyopathies	D010743;D014280	Phospholipids;Triglycerides	complications;metabolism;physiopathology;metabolism;pharmacology;drug effects;physiopathology;drug effects;metabolism;analysis;analysis	1	0	0	1	1	0	NA
240236	1975	D000090;D000318;D000792;D001224;D001786;D001794;D002087;D006328;D017023;D003327;D005230;D005260;D006321;D006439;D006801;D007773;D008274;D008297;D008875;D009206;D011188;D011773	Acetoacetates;Adrenergic beta-Agonists;Angiography;Aspartic Acid;Blood Glucose;Blood Pressure;Butyrates;Cardiac Catheterization;Coronary Angiography;Coronary Disease;Fatty Acids, Nonesterified;Female;Heart;Hemodynamics;Humans;Lactates;Magnesium;Male;Middle Aged;Myocardium;Potassium;Pyruvates	D000090;D000318;D001786;D002087;D005230;D007773;D011773;D001224;D008274;D011188	Acetoacetates;Adrenergic beta-Agonists;Blood Glucose;Butyrates;Fatty Acids, Nonesterified;Lactates;Pyruvates;Aspartic Acid;Magnesium;Potassium	D003327	Coronary Disease	D002087;D005230	Butyrates;Fatty Acids, Nonesterified	blood;pharmacology;pharmacology;analysis;analogs & derivatives;blood;metabolism;physiopathology;blood;drug effects;drug effects;blood;pharmacology;metabolism;pharmacology;blood	1	0	0	1	1	0	NA
318590	1977	D000450;D000804;D000818;D002302;D004285;D004487;D004489;D005919;D006321;D006333;D006801;D007668;D007684;D009318;D011453;D012039;D012083;D012964;D013564;D014867	Aldosterone;Angiotensin II;Animals;Cardiac Output;Dogs;Edema;Edema, Cardiac;Glomerular Filtration Rate;Heart;Heart Failure;Humans;Kidney;Kidney Tubules;Natriuresis;Prostaglandins;Regional Blood Flow;Renin;Sodium;Sympathetic Nervous System;Water	D011453;D014867;D000804;D000450;D012964;D012083	Prostaglandins;Water;Angiotensin II;Aldosterone;Sodium;Renin	D004489;D006333	Edema, Cardiac;Heart Failure	D011453	Prostaglandins	blood;blood;etiology;etiology;physiopathology;blood;metabolism;physiopathology;blood supply;physiopathology;physiopathology;physiology;blood;metabolism;physiopathology;metabolism	1	0	0	1	0	0	NA
321964	1977	D000208;D000818;D003327;D003402;D004285;D005227;D005230;D005947;D006321;D006801;D007328;D007545;D008954;D009203;D009206;D010084;D010101;D011188	Acute Disease;Animals;Coronary Disease;Creatine Kinase;Dogs;Fatty Acids;Fatty Acids, Nonesterified;Glucose;Heart;Humans;Insulin;Isoproterenol;Models, Biological;Myocardial Infarction;Myocardium;Oxidation-Reduction;Oxygen Consumption;Potassium	D005227;D005230;D007328;D003402;D005947;D007545;D011188	Fatty Acids;Fatty Acids, Nonesterified;Insulin;Creatine Kinase;Glucose;Isoproterenol;Potassium	D003327;D009203	Coronary Disease;Myocardial Infarction	D005227;D005230	Fatty Acids;Fatty Acids, Nonesterified	metabolism;blood;metabolism;metabolism;therapeutic use;drug effects;therapeutic use;adverse effects;pharmacology;blood;drug therapy;metabolism;metabolism;drug effects;therapeutic use	1	0	0	1	1	0	NA
328297	1977	D000818;D001711;D002415;D003327;D004232;D004285;D004734;D006321;D006333;D006801;D008055;D008659;D008517;D010946;D051381;D013328	Animals;Biotransformation;Cats;Coronary Disease;Diuretics;Dogs;Energy Metabolism;Heart;Heart Failure;Humans;Lipids;Metabolic Diseases;Phytotherapy;Plants, Medicinal;Rats;Strophanthins	D004232;D008055;D013328	Diuretics;Lipids;Strophanthins	D003327;D006333	Coronary Disease;Heart Failure	D008055	Lipids	drug therapy;drug effects;drug effects;drug therapy;blood;drug therapy;administration & dosage;pharmacology;therapeutic use;therapeutic use	1	0	0	1	0	0	NA
348547	1978	D000787;D000818;D001794;D002320;D003326;D006321;D006706;D006801;D008833;D009206;D011453;D011982	Angina Pectoris;Animals;Blood Pressure;Cardiovascular Physiological Phenomena;Coronary Circulation;Heart;Homeostasis;Humans;Microcirculation;Myocardium;Prostaglandins;Receptors, Prostaglandin	D011453;D011982	Prostaglandins;Receptors, Prostaglandin	D000787	Angina Pectoris	D011453	Prostaglandins	metabolism;drug effects;physiology;physiology;metabolism;metabolism;physiology;physiology	1	0	0	1	1	0	NA
382666	1979	D000375;D000818;D002318;D002452;D002467;D003593;D006321;D006801;D008062;D008931;D009206;D009210;D009929;D013045	Aging;Animals;Cardiovascular Diseases;Cell Count;Cell Nucleus;Cytoplasm;Heart;Humans;Lipofuscin;Mitochondria, Muscle;Myocardium;Myofibrils;Organ Size;Species Specificity	D008062	Lipofuscin	D002318	Cardiovascular Diseases	D008062	Lipofuscin	pathology;ultrastructure;ultrastructure;anatomy & histology;ultrastructure;cytology;pathology;ultrastructure;ultrastructure	1	0	0	1	1	0	NA
385142	1979	D000818;D002250;D003327;D004285;D004601;D005227;D006321;D006652;D006801;D009203;D009206;D010168;D011817;D011877;D014055	Animals;Carbon Radioisotopes;Coronary Disease;Dogs;Elementary Particles;Fatty Acids;Heart;Histological Techniques;Humans;Myocardial Infarction;Myocardium;Palmitates;Rabbits;Radionuclide Imaging;Tomography, Emission-Computed	D002250;D005227;D010168	Carbon Radioisotopes;Fatty Acids;Palmitates	D003327;D009203	Coronary Disease;Myocardial Infarction	D005227;D010168	Fatty Acids;Palmitates	metabolism;metabolism;diagnostic imaging;metabolism;metabolism;pathology;metabolism;methods	1	0	0	1	1	0	NA
420059	1979	D000818;D002250;D003326;D003327;D003402;D005227;D005230;D005947;D006321;D006801;D009206;D009336;D011877	Animals;Carbon Radioisotopes;Coronary Circulation;Coronary Disease;Creatine Kinase;Fatty Acids;Fatty Acids, Nonesterified;Glucose;Heart;Humans;Myocardium;Necrosis;Radionuclide Imaging	D002250;D005227;D005230;D003402;D005947	Carbon Radioisotopes;Fatty Acids;Fatty Acids, Nonesterified;Creatine Kinase;Glucose	D003327	Coronary Disease	D005227;D005230	Fatty Acids;Fatty Acids, Nonesterified	diagnostic imaging;metabolism;metabolism;metabolism;metabolism;diagnostic imaging;metabolism	1	0	0	1	1	0	NA
471950	1979	D000818;D001158;D001161;D002248;D002318;D002784;D006321;D006801;D009538;D011817;D012907	Animals;Arteries;Arteriosclerosis;Carbon Monoxide;Cardiovascular Diseases;Cholesterol;Heart;Humans;Nicotine;Rabbits;Smoking	D009538;D002248;D002784	Nicotine;Carbon Monoxide;Cholesterol	D001161;D002318	Arteriosclerosis;Cardiovascular Diseases	D002784	Cholesterol	drug effects;etiology;adverse effects;pharmacology;etiology;blood;drug effects;adverse effects;pharmacology;complications	1	0	0	1	0	0	NA
498466	1979	D000293;D000328;D000368;D002100;D003645;D004044;D004562;D005260;D006321;D006801;D008062;D008099;D008297;D008875;D009206;D009929;D013610;D013997	Adolescent;Adult;Aged;Cachexia;Death, Sudden;Dietary Proteins;Electrocardiography;Female;Heart;Humans;Lipofuscin;Liver;Male;Middle Aged;Myocardium;Organ Size;Tachycardia;Time Factors	D004044;D008062	Dietary Proteins;Lipofuscin	D013610	Tachycardia	D008062	Lipofuscin	pathology;etiology;adverse effects;anatomy & histology;anatomy & histology;pathology;etiology	1	0	0	1	1	0	NA
570337	1978	D000818;D003327;D003331;D004285;D006321;D006801;D000860;D009206;D011453	Animals;Coronary Disease;Coronary Vessels;Dogs;Heart;Humans;Hypoxia;Myocardium;Prostaglandins	D011453	Prostaglandins	D003327	Coronary Disease	D011453	Prostaglandins	physiopathology;physiology;physiology;physiopathology;physiopathology;metabolism;biosynthesis;physiology	1	0	0	1	1	0	NA
587293	1977	D000818;D001519;D002784;D003327;D005790;D006321;D006801;D051381;D013312;D013315	Animals;Behavior;Cholesterol;Coronary Disease;General Adaptation Syndrome;Heart;Humans;Rats;Stress, Physiological;Stress, Psychological	D002784	Cholesterol	D003327	Coronary Disease	D002784	Cholesterol	metabolism;physiopathology;physiology;physiopathology;physiology	1	0	0	1	0	0	NA
633854	1978	D000368;D001344;D001794;D001835;D002784;D003327;D005006;D006254;D006321;D006801;D007564;D008297;D008875;D009203;D009929;D012907	Aged;Autopsy;Blood Pressure;Body Weight;Cholesterol;Coronary Disease;Ethnicity;Hawaii;Heart;Humans;Japan;Male;Middle Aged;Myocardial Infarction;Organ Size;Smoking	D002784	Cholesterol	D003327;D009203	Coronary Disease;Myocardial Infarction	D002784	Cholesterol	blood;epidemiology;ethnology;epidemiology	1	0	0	1	0	0	NA
637962	1978	D003327;D004562;D005230;D005990;D006321;D006801;D009539	Coronary Disease;Electrocardiography;Fatty Acids, Nonesterified;Glycerol;Heart;Humans;Nicotinic Acids	D005230;D009539;D005990	Fatty Acids, Nonesterified;Nicotinic Acids;Glycerol	D003327	Coronary Disease	D005230	Fatty Acids, Nonesterified	drug therapy;physiopathology;blood;blood;drug effects;physiopathology;administration & dosage;adverse effects;therapeutic use	1	0	0	1	0	0	NA
671991	1978	D000328;D009202;D003327;D003651;D003937;D005260;D006321;D006801;D008875;D009223;D009277;D010049	Adult;Cardiomyopathies;Coronary Disease;Decanoates;Diagnosis, Differential;Female;Heart;Humans;Middle Aged;Myotonic Dystrophy;Nandrolone;Ovarian Diseases	D003651;D009277	Decanoates;Nandrolone	D009202;D003327	Cardiomyopathies;Coronary Disease	D003651	Decanoates	diagnosis;drug therapy;etiology;diagnosis;etiology;therapeutic use;physiopathology;drug therapy;etiology;analogs & derivatives;therapeutic use;physiopathology	1	0	0	1	0	0	NA
673192	1978	D000368;D000787;D002866;D003374;D004071;D004359;D004573;D005230;D005260;D005947;D006321;D006801;D007773;D008297;D008875;D009206;D011773	Aged;Angina Pectoris;Chromonar;Coumarins;Digitalis Glycosides;Drug Therapy, Combination;Electrolytes;Fatty Acids, Nonesterified;Female;Glucose;Heart;Humans;Lactates;Male;Middle Aged;Myocardium;Pyruvates	D003374;D004071;D004573;D005230;D007773;D011773;D005947;D002866	Coumarins;Digitalis Glycosides;Electrolytes;Fatty Acids, Nonesterified;Lactates;Pyruvates;Glucose;Chromonar	D000787	Angina Pectoris	D005230	Fatty Acids, Nonesterified	drug therapy;administration & dosage;pharmacology;therapeutic use;administration & dosage;administration & dosage;pharmacology;therapeutic use;metabolism;metabolism;metabolism;drug effects;metabolism;metabolism;metabolism	1	0	0	1	1	0	NA
707198	1978	D000328;D000368;D000818;D002318;D002784;D003060;D003645;D004041;D005227;D006321;D006801;D008297;D008563;D008875;D009206;D009538;D009638;D010743;D051381	Adult;Aged;Animals;Cardiovascular Diseases;Cholesterol;Cod Liver Oil;Death, Sudden;Dietary Fats;Fatty Acids;Heart;Humans;Male;Membrane Lipids;Middle Aged;Myocardium;Nicotine;Norepinephrine;Phospholipids;Rats	D004041;D005227;D008563;D010743;D009538;D003060;D002784;D009638	Dietary Fats;Fatty Acids;Membrane Lipids;Phospholipids;Nicotine;Cod Liver Oil;Cholesterol;Norepinephrine	D002318	Cardiovascular Diseases	D004041;D005227;D008563;D010743;D003060;D002784	Dietary Fats;Fatty Acids;Membrane Lipids;Phospholipids;Cod Liver Oil;Cholesterol	metabolism;mortality;physiopathology;metabolism;administration & dosage;administration & dosage;analysis;physiopathology;metabolism;metabolism;pathology;administration & dosage;administration & dosage;analysis;metabolism	1	0	0	1	1	0	NA
787952	1976	D000818;D004285;D004734;D005230;D005947;D006321;D006339;D006801;D007773;D009203;D009206;D010101;D011433;D051381	Animals;Dogs;Energy Metabolism;Fatty Acids, Nonesterified;Glucose;Heart;Heart Rate;Humans;Lactates;Myocardial Infarction;Myocardium;Oxygen Consumption;Propranolol;Rats	D005230;D007773;D011433;D005947	Fatty Acids, Nonesterified;Lactates;Propranolol;Glucose	D009203	Myocardial Infarction	D005230	Fatty Acids, Nonesterified	drug effects;metabolism;metabolism;drug effects;drug effects;metabolism;drug therapy;metabolism;metabolism;drug effects;pharmacology;therapeutic use	1	0	0	1	1	0	NA
800311	1976	D000135;D000818;D001161;D002784;D004247;D003630;D004996;D006321;D006801;D006867;D008247;D051379;D009132;D009369;D010272;D010873;D011817;D013347;D014349;D014352	Acid Phosphatase;Animals;Arteriosclerosis;Cholesterol;DNA;Daunorubicin;Ethidium;Heart;Humans;Hydrolases;Lysosomes;Mice;Muscles;Neoplasms;Parasitic Diseases;Pinocytosis;Rabbits;Subcellular Fractions;Trypanosoma cruzi;Trypanosomiasis	D004247;D002784;D006867;D000135;D004996;D003630	DNA;Cholesterol;Hydrolases;Acid Phosphatase;Ethidium;Daunorubicin	D001161	Arteriosclerosis	D002784	Cholesterol	metabolism;pathology;metabolism;metabolism;adverse effects;therapeutic use;therapeutic use;drug effects;metabolism;enzymology;ultrastructure;drug therapy;prevention & control;metabolism;drug therapy	1	1	0	1	0	0	NA
805795	1975	D000241;D000818;D003326;D003327;D003331;D016861;D004285;D005260;D006321;D006801;D006940;D007213;D007773;D008297;D008469;D009206;D010477;D011451;D011453;D011863;D014316	Adenosine;Animals;Coronary Circulation;Coronary Disease;Coronary Vessels;Cyclooxygenase Inhibitors;Dogs;Female;Heart;Humans;Hyperemia;Indomethacin;Lactates;Male;Meclofenamic Acid;Myocardium;Perfusion;Prostaglandin-Endoperoxide Synthases;Prostaglandins;Radioimmunoassay;Tritium	D016861;D007773;D011453;D014316;D008469;D011451;D000241;D007213	Cyclooxygenase Inhibitors;Lactates;Prostaglandins;Tritium;Meclofenamic Acid;Prostaglandin-Endoperoxide Synthases;Adenosine;Indomethacin	D003327;D006940	Coronary Disease;Hyperemia	D011453	Prostaglandins	pharmacology;physiopathology;physiopathology;physiology;physiopathology;pharmacology;metabolism;pharmacology;metabolism;metabolism;biosynthesis;blood;physiology	1	0	0	1	1	0	NA
805950	1975	D000328;D000368;D002784;D002986;D005260;D006321;D006331;D006801;D006949;D008055;D008074;D008297;D008875;D010743;D010919;D013974;D014280	Adult;Aged;Cholesterol;Clinical Trials as Topic;Female;Heart;Heart Diseases;Humans;Hyperlipidemias;Lipids;Lipoproteins;Male;Middle Aged;Phospholipids;Placebos;Thyroxine;Triglycerides	D008055;D008074;D010743;D010919;D014280;D002784;D013974	Lipids;Lipoproteins;Phospholipids;Placebos;Triglycerides;Cholesterol;Thyroxine	D006331	Heart Diseases	D008055;D008074;D010743;D014280;D002784	Lipids;Lipoproteins;Phospholipids;Triglycerides;Cholesterol	blood;drug effects;chemically induced;drug therapy;metabolism;blood;blood;blood;adverse effects;therapeutic use;blood	1	0	0	1	0	0	NA
824549	1976	D000367;D000368;D000740;D001835;D002319;D003327;D004040;D004041;D005243;D005500;D005743;D006321;D006801;D050356;D008055;D008875;D010179;D011178	Age Factors;Aged;Anemia;Body Weight;Cardiovascular System;Coronary Disease;Dietary Carbohydrates;Dietary Fats;Feces;Follow-Up Studies;Gastrectomy;Heart;Humans;Lipid Metabolism;Lipids;Middle Aged;Pancreas;Postgastrectomy Syndromes	D004040;D004041;D008055	Dietary Carbohydrates;Dietary Fats;Lipids	D003327	Coronary Disease	D004041;D008055	Dietary Fats;Lipids	etiology;physiopathology;metabolism;metabolism;analysis;adverse effects;physiopathology;analysis;physiopathology;physiopathology	1	0	0	1	0	0	NA
840443	1977	D000368;D000818;D001157;D001161;D002318;D002784;D003920;D004041;D002149;D005228;D006321;D006801;D006973;D008041;D008875;D009751;D010974;D011453;D012964;D013927;D014280	Aged;Animals;Arterial Occlusive Diseases;Arteriosclerosis;Cardiovascular Diseases;Cholesterol;Diabetes Mellitus;Dietary Fats;Energy Intake;Fatty Acids, Essential;Heart;Humans;Hypertension;Linoleic Acids;Middle Aged;Nutritional Requirements;Platelet Aggregation;Prostaglandins;Sodium;Thrombosis;Triglycerides	D004041;D005228;D008041;D011453;D014280;D002784;D012964	Dietary Fats;Fatty Acids, Essential;Linoleic Acids;Prostaglandins;Triglycerides;Cholesterol;Sodium	D001157;D001161;D006973;D013927;D002318	Arterial Occlusive Diseases;Arteriosclerosis;Hypertension;Thrombosis;Cardiovascular Diseases	D004041;D005228;D008041;D011453;D014280;D002784	Dietary Fats;Fatty Acids, Essential;Linoleic Acids;Prostaglandins;Triglycerides;Cholesterol	prevention & control;prevention & control;prevention & control;blood;therapy;therapeutic use;physiology;drug effects;physiology;chemically induced;prevention & control;physiology;therapeutic use;drug effects;biosynthesis;adverse effects;prevention & control;blood	1	0	0	1	0	0	NA
911064	1977	D000328;D000367;D000368;D001809;D001827;D001835;D002784;D003327;D004562;D005080;D005340;D006321;D006400;D006801;D008297;D008875;D010809	Adult;Age Factors;Aged;Blood Viscosity;Body Height;Body Weight;Cholesterol;Coronary Disease;Electrocardiography;Exercise Test;Fibrinogen;Heart;Hematocrit;Humans;Male;Middle Aged;Physical Fitness	D005340;D002784	Fibrinogen;Cholesterol	D003327	Coronary Disease	D002784	Cholesterol	blood;diagnosis;standards;analysis;physiology;physiopathology	1	0	0	1	0	0	NA
947012	1976	D000328;D001794;D001827;D001835;D003327;D005080;D006321;D006801;D008055;D008168;D008297;D008875;D010809;D012306;D012907;D013147	Adult;Blood Pressure;Body Height;Body Weight;Coronary Disease;Exercise Test;Heart;Humans;Lipids;Lung;Male;Middle Aged;Physical Fitness;Risk;Smoking;Spirometry	D008055	Lipids	D003327	Coronary Disease	D008055	Lipids	blood;epidemiology;physiopathology;physiopathology;blood;physiopathology;physiopathology	1	0	0	1	0	0	NA
954781	1976	D000328;D000368;D001809;D002302;D002318;D002784;D004903;D005340;D006321;D006334;D006801;D008875;D005082;D010809;D012212;D012709	Adult;Aged;Blood Viscosity;Cardiac Output;Cardiovascular Diseases;Cholesterol;Erythrocyte Aggregation;Fibrinogen;Heart;Heart Function Tests;Humans;Middle Aged;Physical Exertion;Physical Fitness;Rheology;Serum Albumin	D012709;D005340;D002784	Serum Albumin;Fibrinogen;Cholesterol	D002318	Cardiovascular Diseases	D002784	Cholesterol	physiopathology;blood;analysis;physiopathology;analysis	1	0	0	1	0	0	NA
1069470	1976	D000328;D000368;D001336;D001786;D001794;D002395;D003327;D004781;D006321;D006339;D006801;D007328;D008055;D008875;D009622;D012306;D014505;D014527	Adult;Aged;Automobiles;Blood Glucose;Blood Pressure;Catecholamines;Coronary Disease;Environmental Exposure;Heart;Heart Rate;Humans;Insulin;Lipids;Middle Aged;Noise;Risk;Urban Population;Uric Acid	D001786;D002395;D007328;D008055;D014527	Blood Glucose;Catecholamines;Insulin;Lipids;Uric Acid	D003327	Coronary Disease	D008055	Lipids	analysis;urine;epidemiology;physiology;blood;blood;adverse effects;blood	1	0	0	1	0	0	NA
1121034	1975	D000818;D001145;D004285;D005230;D006168;D006321;D006339;D006493;D006801;D013045;D013997	Animals;Arrhythmias, Cardiac;Dogs;Fatty Acids, Nonesterified;Guinea Pigs;Heart;Heart Rate;Heparin;Humans;Species Specificity;Time Factors	D005230;D006493	Fatty Acids, Nonesterified;Heparin	D001145	Arrhythmias, Cardiac	D005230	Fatty Acids, Nonesterified	chemically induced;toxicity;drug effects;physiopathology;drug effects;pharmacology	1	0	0	1	0	0	NA
1132215	1975	D000328;D000368;D000787;D001572;D001592;D001777;D003326;D003327;D005260;D005340;D006003;D006321;D006801;D008055;D008297;D008875;D009206;D010101;D014665;D014882	Adult;Aged;Angina Pectoris;Benzofurans;Benzyl Alcohols;Blood Coagulation;Coronary Circulation;Coronary Disease;Female;Fibrinogen;Glycogen;Heart;Humans;Lipids;Male;Middle Aged;Myocardium;Oxygen Consumption;Vasodilator Agents;Water-Electrolyte Balance	D001572;D001592;D008055;D014665;D005340;D006003	Benzofurans;Benzyl Alcohols;Lipids;Vasodilator Agents;Fibrinogen;Glycogen	D000787;D003327	Angina Pectoris;Coronary Disease	D008055	Lipids	drug therapy;therapeutic use;therapeutic use;drug effects;drug effects;drug therapy;analysis;metabolism;drug effects;blood;metabolism;drug effects;therapeutic use	1	0	0	1	1	0	NA
1154151	1975	D000222;D000332;D000693;D001775;D003097;D003327;D004734;D005081;D006321;D006801;D009132;D009206;D010101;D010806;D005082;D014280	Adaptation, Physiological;Aerobiosis;Anaerobiosis;Blood Circulation;Collateral Circulation;Coronary Disease;Energy Metabolism;Exercise Therapy;Heart;Humans;Muscles;Myocardium;Oxygen Consumption;Physical Education and Training;Physical Exertion;Triglycerides	D014280	Triglycerides	D003327	Coronary Disease	D014280	Triglycerides	physiopathology;therapy;physiology;blood supply;metabolism;metabolism;blood	1	0	0	1	1	0	NA
1171031	1975	D000097;D000410;D000818;D000924;D001001;D001011;D001161;D001219;D002784;D004353;D005230;D006321;D006937;D008099;D008297;D051379;D010743;D011817;D013974;D014280	Acetonitriles;Alanine Transaminase;Animals;Anticholesteremic Agents;Anura;Aorta;Arteriosclerosis;Aspartate Aminotransferases;Cholesterol;Drug Evaluation, Preclinical;Fatty Acids, Nonesterified;Heart;Hypercholesterolemia;Liver;Male;Mice;Phospholipids;Rabbits;Thyroxine;Triglycerides	D000097;D000924;D005230;D010743;D014280;D002784;D001219;D000410;D013974	Acetonitriles;Anticholesteremic Agents;Fatty Acids, Nonesterified;Phospholipids;Triglycerides;Cholesterol;Aspartate Aminotransferases;Alanine Transaminase;Thyroxine	D001161	Arteriosclerosis	D005230;D010743;D014280;D002784	Fatty Acids, Nonesterified;Phospholipids;Triglycerides;Cholesterol	toxicity;blood;therapeutic use;pathology;drug therapy;pathology;blood;blood;blood;drug effects;drug therapy;pathology;pathology;blood;analogs & derivatives;therapeutic use;blood	0	1	0	1	0	0	NA
1199054	1975	D000818;D002301;D004285;D005227;D006321;D006331;D006801;D050356;D009203;D009205;D009206;D010084;D010101;D010743;D051381;D013268;D014280	Animals;Cardiac Glycosides;Dogs;Fatty Acids;Heart;Heart Diseases;Humans;Lipid Metabolism;Myocardial Infarction;Myocarditis;Myocardium;Oxidation-Reduction;Oxygen Consumption;Phospholipids;Rats;Stimulation, Chemical;Triglycerides	D002301;D005227;D010743;D014280	Cardiac Glycosides;Fatty Acids;Phospholipids;Triglycerides	D006331;D009203;D009205	Heart Diseases;Myocardial Infarction;Myocarditis	D005227;D010743;D014280	Fatty Acids;Phospholipids;Triglycerides	pharmacology;therapeutic use;metabolism;drug effects;drug therapy;metabolism;drug therapy;drug therapy;metabolism;metabolism;metabolism	1	0	0	1	1	0	NA
1208972	1975	D000328;D000368;D000787;D001794;D002302;D017023;D004562;D005230;D005260;D006321;D006439;D006801;D007773;D008297;D008875;D009206;D010138;D011312	Adult;Aged;Angina Pectoris;Blood Pressure;Cardiac Output;Coronary Angiography;Electrocardiography;Fatty Acids, Nonesterified;Female;Heart;Hemodynamics;Humans;Lactates;Male;Middle Aged;Myocardium;Pacemaker, Artificial;Pressure	D005230;D007773	Fatty Acids, Nonesterified;Lactates	D000787	Angina Pectoris	D005230	Fatty Acids, Nonesterified	metabolism;physiopathology;metabolism;physiopathology;biosynthesis;metabolism	1	0	0	1	1	0	NA
1233068	1975	D000328;D000787;D002395;D003327;D004298;D004573;D005230;D005260;D005947;D006321;D006801;D007773;D008274;D008297;D008875;D009206;D010138;D011773	Adult;Angina Pectoris;Catecholamines;Coronary Disease;Dopamine;Electrolytes;Fatty Acids, Nonesterified;Female;Glucose;Heart;Humans;Lactates;Magnesium;Male;Middle Aged;Myocardium;Pacemaker, Artificial;Pyruvates	D002395;D004573;D005230;D007773;D011773;D008274;D005947;D004298	Catecholamines;Electrolytes;Fatty Acids, Nonesterified;Lactates;Pyruvates;Magnesium;Glucose;Dopamine	D000787;D003327	Angina Pectoris;Coronary Disease	D005230	Fatty Acids, Nonesterified	metabolism;pharmacology;metabolism;pharmacology;metabolism;metabolism;metabolism;drug effects;metabolism;metabolism;metabolism;metabolism	1	0	0	1	1	0	NA
1241269	1975	D000437;D000818;D004195;D000431;D006321;D006801;D008297;D010743;D051381;D013328;D014693	Alcoholism;Animals;Disease Models, Animal;Ethanol;Heart;Humans;Male;Phospholipids;Rats;Strophanthins;Ventricular Fibrillation	D010743;D013328;D000431	Phospholipids;Strophanthins;Ethanol	D014693	Ventricular Fibrillation	D010743	Phospholipids	physiopathology;pharmacology;drug effects;physiopathology;pharmacology;pharmacology;chemically induced	1	0	0	1	0	0	NA
1263594	1976	D000787;D001794;D001835;D002302;D017023;D004562;D004644;D005080;D005081;D006321;D006352;D006439;D006801;D008055;D008297;D008875;D010101;D011312;D013997	Angina Pectoris;Blood Pressure;Body Weight;Cardiac Output;Coronary Angiography;Electrocardiography;Emotions;Exercise Test;Exercise Therapy;Heart;Heart Ventricles;Hemodynamics;Humans;Lipids;Male;Middle Aged;Oxygen Consumption;Pressure;Time Factors	D008055	Lipids	D000787	Angina Pectoris	D008055	Lipids	physiopathology;therapy;physiopathology;diagnostic imaging;blood	1	0	0	1	0	0	NA
1291711	1992	D000818;D001345;D002311;D003326;D004734;D005227;D005947;D006321;D006801;D006973;D007457;D007462;D009206;D011877;D051381;D011918;D013794	Animals;Autoradiography;Cardiomyopathy, Dilated;Coronary Circulation;Energy Metabolism;Fatty Acids;Glucose;Heart;Humans;Hypertension;Iodine Radioisotopes;Iodobenzenes;Myocardium;Radionuclide Imaging;Rats;Rats, Inbred SHR;Thallium Radioisotopes	D005227;D007457;D007462;D013794;C049338;D005947	Fatty Acids;Iodine Radioisotopes;Iodobenzenes;Thallium Radioisotopes;iodofiltic acid;Glucose	D002311;D006973	Cardiomyopathy, Dilated;Hypertension	D005227;C049338	Fatty Acids;iodofiltic acid	diagnostic imaging;metabolism;physiopathology;metabolism;diagnostic imaging;diagnostic imaging;metabolism	1	0	0	1	1	0	NA
1314558	1992	D000818;D002118;D003327;D015777;D006321;D006333;D006706;D006801;D066298;D007295;D007425;D009200;D009206;D009712;D011956;D015398	Animals;Calcium;Coronary Disease;Eicosanoids;Heart;Heart Failure;Homeostasis;Humans;In Vitro Techniques;Inositol Phosphates;Intracellular Membranes;Myocardial Contraction;Myocardium;Nucleotides, Cyclic;Receptors, Cell Surface;Signal Transduction	D015777;D007295;D009712;D011956;D002118	Eicosanoids;Inositol Phosphates;Nucleotides, Cyclic;Receptors, Cell Surface;Calcium	D003327;D006333	Coronary Disease;Heart Failure	D015777	Eicosanoids	metabolism;complications;physiopathology;pharmacology;drug effects;etiology;pharmacology;physiology;drug effects;metabolism;metabolism;metabolism	1	0	0	1	1	0	NA
1365348	1991	D000328;D000428;D001777;D008076;D003327;D004305;D000431;D005260;D006321;D006801;D008297;D008875	Adult;Alcohol Drinking;Blood Coagulation;Cholesterol, HDL;Coronary Disease;Dose-Response Relationship, Drug;Ethanol;Female;Heart;Humans;Male;Middle Aged	D008076;D000431	Cholesterol, HDL;Ethanol	D003327	Coronary Disease	D008076	Cholesterol, HDL	adverse effects;drug effects;blood;chemically induced;adverse effects;drug effects	1	0	0	1	0	0	NA
1451705	1992	D005227;D005260;D006321;D006801;D007457;D008297;D008875;D009203;D017202;D009206;D017256;D015899;D016277;D015646	Fatty Acids;Female;Heart;Humans;Iodine Radioisotopes;Male;Middle Aged;Myocardial Infarction;Myocardial Ischemia;Myocardium;Technetium Tc 99m Sestamibi;Tomography, Emission-Computed, Single-Photon;Ventricular Function, Left;Ventriculography, First-Pass	D005227;D007457;D017256	Fatty Acids;Iodine Radioisotopes;Technetium Tc 99m Sestamibi	D009203;D017202	Myocardial Infarction;Myocardial Ischemia	D005227	Fatty Acids	metabolism;diagnostic imaging;diagnostic imaging;diagnostic imaging;metabolism;physiology	1	0	0	1	1	0	NA
1455841	1992	D000328;D001161;D002908;D005260;D015432;D015433;D006801;D006973;D008055;D008297;D009404;D010949	Adult;Arteriosclerosis;Chronic Disease;Female;Glomerulonephritis, Membranoproliferative;Glomerulonephritis, Membranous;Humans;Hypertension;Lipids;Male;Nephrotic Syndrome;Plasma	D008055	Lipids	D001161;D006973	Arteriosclerosis;Hypertension	D008055	Lipids	blood;etiology;blood;complications;blood;complications;blood;complications;blood;blood;complications;chemistry	1	0	1	0	0	0	NA
1462993	1992	D001485;D001835;D002196;D006332;D002784;D003924;D004108;D004848;D005923;D006321;D006801;D006949;D006973;D000860;D007668;D007678;D007684;D009765;D009929;D012891;D014280	Basement Membrane;Body Weight;Capillaries;Cardiomegaly;Cholesterol;Diabetes Mellitus, Type 2;Dilatation, Pathologic;Epithelium;Glomerulosclerosis, Focal Segmental;Heart;Humans;Hyperlipidemias;Hypertension;Hypoxia;Kidney;Kidney Glomerulus;Kidney Tubules;Obesity;Organ Size;Sleep Apnea Syndromes;Triglycerides	D014280;D002784	Triglycerides;Cholesterol	D006332;D006973	Cardiomegaly;Hypertension	D014280;D002784	Triglycerides;Cholesterol	pathology;pathology;complications;blood;complications;pathology;pathology;complications;pathology;blood;complications;complications;complications;pathology;pathology;pathology;complications;complications;blood	1	0	0	1	0	0	NA
1471251	1992	D000818;D001769;D001779;D001798;D002852;D004591;D005172;D005374;D006801;D015151;D010949;D012967;D013927;D014775	Animals;Blood;Blood Coagulation Factors;Blood Proteins;Chromatography, Ion Exchange;Electrophoresis, Polyacrylamide Gel;Factor XI;Filtration;Humans;Immunoblotting;Plasma;Sodium Dodecyl Sulfate;Thrombosis;Virus Activation	D001779;D001798;D012967;D005172	Blood Coagulation Factors;Blood Proteins;Sodium Dodecyl Sulfate;Factor XI	D013927	Thrombosis	D012967	Sodium Dodecyl Sulfate	analysis;analysis;methods;chemistry;isolation & purification;methods;chemistry;microbiology;etiology	1	0	1	0	0	0	NA
1480138	1992	D000818;D050260;D004285;D004734;D005227;D006321;D006706;D006801;D007773;D019344;D017202;D009206;D011877;D051381;D013552;D014280	Animals;Carbohydrate Metabolism;Dogs;Energy Metabolism;Fatty Acids;Heart;Homeostasis;Humans;Lactates;Lactic Acid;Myocardial Ischemia;Myocardium;Radionuclide Imaging;Rats;Swine;Triglycerides	D005227;D007773;D014280;D019344	Fatty Acids;Lactates;Triglycerides;Lactic Acid	D017202	Myocardial Ischemia	D005227;D014280	Fatty Acids;Triglycerides	metabolism;diagnostic imaging;metabolism;metabolism;metabolism;metabolism	1	0	0	1	1	0	NA
1480148	1992	D000818;D002144;D016757;D004041;D015777;D005231;D005395;D015637;D006321;D006439;D006801;D008563;D009206;D010743;D010938;D013318;D000074242;D014693;D016277	Animals;Callithrix;Death, Sudden, Cardiac;Dietary Fats;Eicosanoids;Fatty Acids, Unsaturated;Fish Oils;Gated Blood-Pool Imaging;Heart;Hemodynamics;Humans;Membrane Lipids;Myocardium;Phospholipids;Plant Oils;Stroke Volume;Sunflower Oil;Ventricular Fibrillation;Ventricular Function, Left	D004041;D015777;D005231;D005395;D008563;D010743;D010938;D000074242	Dietary Fats;Eicosanoids;Fatty Acids, Unsaturated;Fish Oils;Membrane Lipids;Phospholipids;Plant Oils;Sunflower Oil	D016757;D014693	Death, Sudden, Cardiac;Ventricular Fibrillation	D004041;D015777;D005231;D005395;D008563;D010743;D010938	Dietary Fats;Eicosanoids;Fatty Acids, Unsaturated;Fish Oils;Membrane Lipids;Phospholipids;Plant Oils	metabolism;etiology;prevention & control;administration & dosage;metabolism;pharmacology;metabolism;administration & dosage;metabolism;pharmacology;administration & dosage;metabolism;pharmacology;drug effects;physiology;drug effects;metabolism;metabolism;metabolism;administration & dosage;metabolism;pharmacology;drug effects;complications;metabolism;drug effects	1	0	0	1	1	0	NA
1480151	1992	D000251;D000818;D002331;D048909;D003920;D003921;D004041;D004734;D005227;D006321;D006331;D006801;D006949;D050356;D009206;D010743;D051381	Adenosine Triphosphatases;Animals;Carnitine;Diabetes Complications;Diabetes Mellitus;Diabetes Mellitus, Experimental;Dietary Fats;Energy Metabolism;Fatty Acids;Heart;Heart Diseases;Humans;Hyperlipidemias;Lipid Metabolism;Myocardium;Phospholipids;Rats	D004041;D005227;D010743;D000251;D002331	Dietary Fats;Fatty Acids;Phospholipids;Adenosine Triphosphatases;Carnitine	D006331	Heart Diseases	D004041;D005227;D010743	Dietary Fats;Fatty Acids;Phospholipids	antagonists & inhibitors;metabolism;physiology;metabolism;drug therapy;metabolism;adverse effects;metabolism;adverse effects;metabolism;physiology;etiology;metabolism;complications;metabolism;metabolism	1	0	0	1	1	0	NA
1497603	1992	D000596;D000818;D001794;D002318;D002364;D002784;D004044;D006321;D006711;D006801;D014674;D030262;D014364	Amino Acids;Animals;Blood Pressure;Cardiovascular Diseases;Caseins;Cholesterol;Dietary Proteins;Heart;Homocystine;Humans;Plant Proteins, Dietary;Soybean Proteins;Tryptophan	D000596;D002364;D004044;D014674;D030262;D006711;D014364;D002784	Amino Acids;Caseins;Dietary Proteins;Plant Proteins, Dietary;Soybean Proteins;Homocystine;Tryptophan;Cholesterol	D002318	Cardiovascular Diseases	D002784	Cholesterol	analysis;metabolism;etiology;chemistry;metabolism;metabolism;physiology;metabolism;chemistry;metabolism	1	0	0	1	0	0	NA
1499865	1992	D000328;D000368;D002784;D003430;D003924;D004562;D005260;D006321;D006331;D006801;D015994;D007198;D007328;D008297;D008875;D015995;D011446;D012044	Adult;Aged;Cholesterol;Cross-Sectional Studies;Diabetes Mellitus, Type 2;Electrocardiography;Female;Heart;Heart Diseases;Humans;Incidence;Indians, North American;Insulin;Male;Middle Aged;Prevalence;Prospective Studies;Regression Analysis	D007328;D002784	Insulin;Cholesterol	D006331	Heart Diseases	D002784	Cholesterol	blood;blood;drug therapy;epidemiology;physiology;drug therapy;epidemiology;physiopathology;blood;therapeutic use	1	0	0	1	0	0	NA
1535723	1992	D019797;D000368;D015906;D005227;D006321;D006801;D007205;D007457;D007462;D008297;D009203;D015425;D016698;D013794;D015899	3-Iodobenzylguanidine;Aged;Angioplasty, Balloon, Coronary;Fatty Acids;Heart;Humans;Indium Radioisotopes;Iodine Radioisotopes;Iodobenzenes;Male;Myocardial Infarction;Myocardial Reperfusion;Technetium Tc 99m Pyrophosphate;Thallium Radioisotopes;Tomography, Emission-Computed, Single-Photon	D005227;D007205;D007457;D007462;D013794;C049338;D019797;D016698	Fatty Acids;Indium Radioisotopes;Iodine Radioisotopes;Iodobenzenes;Thallium Radioisotopes;iodofiltic acid;3-Iodobenzylguanidine;Technetium Tc 99m Pyrophosphate	D009203	Myocardial Infarction	D005227;C049338	Fatty Acids;iodofiltic acid	diagnostic imaging;diagnostic imaging;therapy	1	0	0	1	0	0	NA
1539517	1992	D000085;D000368;D001022;D001024;D002250;D005260;D006321;D006801;D008297;D008875;D009200;D009206;D010101;D014055	Acetates;Aged;Aortic Valve Insufficiency;Aortic Valve Stenosis;Carbon Radioisotopes;Female;Heart;Humans;Male;Middle Aged;Myocardial Contraction;Myocardium;Oxygen Consumption;Tomography, Emission-Computed	D000085;D002250	Acetates;Carbon Radioisotopes	D001022;D001024	Aortic Valve Insufficiency;Aortic Valve Stenosis	D000085	Acetates	diagnostic imaging;diagnostic imaging;diagnostic imaging;physiology;metabolism;physiology	1	0	0	1	1	0	NA
1550429	1992	D000020;D000032;D003329;D015232;D004338;D004554;D004562;D005260;D006321;D006323;D006801;D015735;D011247;D011877;D012307;D013794;D014693	Abortifacient Agents, Nonsteroidal;Abortion, Therapeutic;Coronary Vasospasm;Dinoprostone;Drug Combinations;Electric Countershock;Electrocardiography;Female;Heart;Heart Arrest;Humans;Mifepristone;Pregnancy;Radionuclide Imaging;Risk Factors;Thallium Radioisotopes;Ventricular Fibrillation	D000020;D004338;D013794;D015735;C016767;D015232	Abortifacient Agents, Nonsteroidal;Drug Combinations;Thallium Radioisotopes;Mifepristone;sulprostone;Dinoprostone	D003329;D006323;D014693	Coronary Vasospasm;Heart Arrest;Ventricular Fibrillation	C016767;D015232	sulprostone;Dinoprostone	adverse effects;methods;chemically induced;physiopathology;adverse effects;analogs & derivatives;diagnostic imaging;chemically induced;physiopathology;adverse effects;chemically induced;therapy	1	0	0	1	0	0	NA
1565884	1992	D002312;D005227;D005260;D006321;D006801;D007457;D007462;D008297;D008875;D009206;D013793;D015899	Cardiomyopathy, Hypertrophic;Fatty Acids;Female;Heart;Humans;Iodine Radioisotopes;Iodobenzenes;Male;Middle Aged;Myocardium;Thallium;Tomography, Emission-Computed, Single-Photon	D005227;D007457;D007462;C049338;D013793	Fatty Acids;Iodine Radioisotopes;Iodobenzenes;iodofiltic acid;Thallium	D002312	Cardiomyopathy, Hypertrophic	D005227;C049338	Fatty Acids;iodofiltic acid	diagnostic imaging;metabolism;metabolism;diagnostic imaging;pharmacokinetics;pharmacokinetics;metabolism;pharmacokinetics	1	0	0	1	1	0	NA
1569474	1992	D005227;D005260;D006321;D006801;D007091;D007457;D007462;D008297;D008875;D009200;D009203;D013794;D015899	Fatty Acids;Female;Heart;Humans;Image Processing, Computer-Assisted;Iodine Radioisotopes;Iodobenzenes;Male;Middle Aged;Myocardial Contraction;Myocardial Infarction;Thallium Radioisotopes;Tomography, Emission-Computed, Single-Photon	D005227;D007457;D007462;D013794;C049338	Fatty Acids;Iodine Radioisotopes;Iodobenzenes;Thallium Radioisotopes;iodofiltic acid	D009203	Myocardial Infarction	D005227;C049338	Fatty Acids;iodofiltic acid	diagnostic imaging;physiology;diagnostic imaging	1	0	0	1	0	0	NA
1578821	1992	D000368;D005227;D005260;D006321;D006801;D007457;D007462;D008297;D008875;D009203;D009206;D013793;D015899	Aged;Fatty Acids;Female;Heart;Humans;Iodine Radioisotopes;Iodobenzenes;Male;Middle Aged;Myocardial Infarction;Myocardium;Thallium;Tomography, Emission-Computed, Single-Photon	D005227;D007457;D007462;C049338;C027549;D013793	Fatty Acids;Iodine Radioisotopes;Iodobenzenes;iodofiltic acid;thallium chloride;Thallium	D009203	Myocardial Infarction	D005227;C049338	Fatty Acids;iodofiltic acid	metabolism;diagnostic imaging;diagnostic imaging;metabolism;metabolism	1	0	0	1	1	0	NA
1578823	1992	D000368;D017023;D004452;D005227;D005260;D006321;D006801;D007457;D007462;D008297;D008875;D009200;D009203;D011877;D013793	Aged;Coronary Angiography;Echocardiography;Fatty Acids;Female;Heart;Humans;Iodine Radioisotopes;Iodobenzenes;Male;Middle Aged;Myocardial Contraction;Myocardial Infarction;Radionuclide Imaging;Thallium	D005227;D007457;D007462;C049338;C027549;D013793	Fatty Acids;Iodine Radioisotopes;Iodobenzenes;iodofiltic acid;thallium chloride;Thallium	D009203	Myocardial Infarction	D005227;C049338	Fatty Acids;iodofiltic acid	diagnostic imaging;diagnostic imaging;physiopathology	1	0	0	1	0	0	NA
1583804	1992	D000293;D000328;D000368;D004341;D005227;D005260;D006321;D006331;D006801;D007457;D007462;D008297;D008875;D009206;D015899	Adolescent;Adult;Aged;Drug Evaluation;Fatty Acids;Female;Heart;Heart Diseases;Humans;Iodine Radioisotopes;Iodobenzenes;Male;Middle Aged;Myocardium;Tomography, Emission-Computed, Single-Photon	D005227;D007457;D007462;C049338	Fatty Acids;Iodine Radioisotopes;Iodobenzenes;iodofiltic acid	D006331	Heart Diseases	D005227;C049338	Fatty Acids;iodofiltic acid	metabolism;diagnostic imaging;diagnostic imaging;metabolism;metabolism	1	0	0	1	1	0	NA
1583807	1992	D000328;D000368;D000369;D003327;D005227;D005260;D006321;D006801;D007457;D007462;D008297;D008875;D009200;D009206;D011877;D013794	Adult;Aged;Aged, 80 and over;Coronary Disease;Fatty Acids;Female;Heart;Humans;Iodine Radioisotopes;Iodobenzenes;Male;Middle Aged;Myocardial Contraction;Myocardium;Radionuclide Imaging;Thallium Radioisotopes	D005227;D007457;D007462;D013794;C049338	Fatty Acids;Iodine Radioisotopes;Iodobenzenes;Thallium Radioisotopes;iodofiltic acid	D003327	Coronary Disease	D005227;C049338	Fatty Acids;iodofiltic acid	diagnostic imaging;metabolism;diagnostic imaging;metabolism	1	0	0	1	1	0	NA
1602637	1992	D000293;D000328;D000368;D000369;D016009;D005227;D005260;D006321;D006331;D006801;D007457;D007462;D008297;D008875;D009206;D011237;D011877	Adolescent;Adult;Aged;Aged, 80 and over;Chi-Square Distribution;Fatty Acids;Female;Heart;Heart Diseases;Humans;Iodine Radioisotopes;Iodobenzenes;Male;Middle Aged;Myocardium;Predictive Value of Tests;Radionuclide Imaging	D005227;D007457;D007462;C049338	Fatty Acids;Iodine Radioisotopes;Iodobenzenes;iodofiltic acid	D006331	Heart Diseases	D005227;C049338	Fatty Acids;iodofiltic acid	metabolism;diagnostic imaging;diagnostic imaging;metabolism;metabolism	1	0	0	1	1	0	NA
1625365	1992	D019797;D000368;D003327;D005227;D005260;D006321;D006801;D007457;D007462;D008297;D008875;D013564;D015899	3-Iodobenzylguanidine;Aged;Coronary Disease;Fatty Acids;Female;Heart;Humans;Iodine Radioisotopes;Iodobenzenes;Male;Middle Aged;Sympathetic Nervous System;Tomography, Emission-Computed, Single-Photon	D005227;D007457;D007462;C049338;D019797	Fatty Acids;Iodine Radioisotopes;Iodobenzenes;iodofiltic acid;3-Iodobenzylguanidine	D003327	Coronary Disease	D005227;C049338	Fatty Acids;iodofiltic acid	diagnostic imaging;pathology;diagnostic imaging;innervation;physiology	1	0	0	1	0	0	NA
1637516	1992	D000284;D001786;D008076;D004562;D005260;D005947;D006321;D006706;D006801;D006973;D007328;D007333;D008297;D008875;D014280	Administration, Oral;Blood Glucose;Cholesterol, HDL;Electrocardiography;Female;Glucose;Heart;Homeostasis;Humans;Hypertension;Insulin;Insulin Resistance;Male;Middle Aged;Triglycerides	D001786;D008076;D007328;D014280;D005947	Blood Glucose;Cholesterol, HDL;Insulin;Triglycerides;Glucose	D006973	Hypertension	D008076;D014280	Cholesterol, HDL;Triglycerides	analysis;blood;pharmacology;physiopathology;blood;physiopathology;blood;blood	1	0	0	1	0	0	NA
1647690	1991	D000328;D000368;D000450;D000804;D001127;D009320;D001794;D002303;D002940;D006152;D015232;D005260;D005919;D006339;D006801;D008297;D008875;D009206;D011188;D012079;D012083;D012084;D012964;D016055	Adult;Aged;Aldosterone;Angiotensin II;Arginine Vasopressin;Atrial Natriuretic Factor;Blood Pressure;Cardiac Output, Low;Circadian Rhythm;Cyclic GMP;Dinoprostone;Female;Glomerular Filtration Rate;Heart Rate;Humans;Male;Middle Aged;Myocardium;Potassium;Renal Circulation;Renin;Renin-Angiotensin System;Sodium;Urinary Retention	D000804;D001127;D000450;D009320;D012964;D012083;D006152;D015232;D011188	Angiotensin II;Arginine Vasopressin;Aldosterone;Atrial Natriuretic Factor;Sodium;Renin;Cyclic GMP;Dinoprostone;Potassium	D002303	Cardiac Output, Low	D015232	Dinoprostone	blood;blood;blood;blood;physiology;physiopathology;physiology;blood;blood;physiology;physiology;pathology;urine;blood;physiology;urine;physiopathology	1	0	0	0	1	0	NA
1662326	1991	D002118;D006332;D002352;D004198;D006321;D006801;D006973;D009206;D010716;D017923	Calcium;Cardiomegaly;Carrier Proteins;Disease Susceptibility;Heart;Humans;Hypertension;Myocardium;Phosphatidylinositols;Sodium-Hydrogen Exchangers	D002352;D010716;D017923;D002118	Carrier Proteins;Phosphatidylinositols;Sodium-Hydrogen Exchangers;Calcium	D006332;D006973	Cardiomegaly;Hypertension	D010716	Phosphatidylinositols	physiology;etiology;physiology;physiopathology;complications;drug therapy;metabolism;physiology	1	0	0	1	1	0	NA
1752086	1991	D000818;D002470;D006020;D006321;D006338;D008175;D016399;D051379;D009206;D009361;D009363;D009924;D010742;D014407	Animals;Cell Survival;Glycopeptides;Heart;Heart Neoplasms;Lung Neoplasms;Lymphoma, T-Cell;Mice;Myocardium;Neoplasm Invasiveness;Neoplasm Proteins;Organ Culture Techniques;Phospholipid Ethers;Tumor Cells, Cultured	D006020;D009363;D010742;C026659	Glycopeptides;Neoplasm Proteins;Phospholipid Ethers;edelfosine	D006338	Heart Neoplasms	D010742;C026659	Phospholipid Ethers;edelfosine	drug effects;isolation & purification;drug effects;physiology;secondary;pathology;drug therapy;pathology;chemistry;pathology;isolation & purification;pharmacology	0	1	0	1	1	0	NA
1795478	1991	D000328;D015232;D004452;D005260;D006321;D006439;D006801;D006973;D008297;D008875	Adult;Dinoprostone;Echocardiography;Female;Heart;Hemodynamics;Humans;Hypertension;Male;Middle Aged	D015232	Dinoprostone	D006973	Hypertension	D015232	Dinoprostone	pharmacology;therapeutic use;drug effects;drug effects;drug therapy;physiopathology	1	0	0	1	0	0	NA
1825393	1991	D000368;D000818;D001161;D004357;D011464;D005343;D006801;D066298;D008297;D008875;D008981;D009504;D010949;D010974;D051381;D019820;D014969;D014970	Aged;Animals;Arteriosclerosis;Drug Synergism;Epoprostenol;Fibrinolytic Agents;Humans;In Vitro Techniques;Male;Middle Aged;Molsidomine;Neutrophils;Plasma;Platelet Aggregation;Rats;Xanthine;Xanthine Oxidase;Xanthines	D005343;D014970;D019820;D008981;D011464;D014969	Fibrinolytic Agents;Xanthines;Xanthine;Molsidomine;Epoprostenol;Xanthine Oxidase	D001161	Arteriosclerosis	D011464	Epoprostenol	drug therapy;pharmacology;pharmacology;drug effects;drug effects;drug effects;metabolism;pharmacology	1	0	1	0	0	0	NA
1827005	1991	D000328;D000368;D000450;D000959;D001794;D004452;D015444;D005260;D006321;D006801;D006973;D017275;D050356;D008297;D008875;D011725;D012083;D012084;D014280	Adult;Aged;Aldosterone;Antihypertensive Agents;Blood Pressure;Echocardiography;Exercise;Female;Heart;Humans;Hypertension;Isradipine;Lipid Metabolism;Male;Middle Aged;Pyridines;Renin;Renin-Angiotensin System;Triglycerides	D000959;D011725;D014280;D000450;D012083;D017275	Antihypertensive Agents;Pyridines;Triglycerides;Aldosterone;Renin;Isradipine	D006973	Hypertension	D014280	Triglycerides	blood;adverse effects;therapeutic use;drug effects;anatomy & histology;physiology;drug therapy;metabolism;physiopathology;adverse effects;therapeutic use;blood;drug effects;metabolism	1	0	0	1	0	0	NA
1832147	1991	D000328;D016718;D001095;D001792;D003665;D004281;D015118;D005227;D005395;D006801;D066298;D008297;D009584;D010949;D010974;D013927	Adult;Arachidonic Acid;Arachidonic Acids;Blood Platelets;Decompression Sickness;Docosahexaenoic Acids;Eicosapentaenoic Acid;Fatty Acids;Fish Oils;Humans;In Vitro Techniques;Male;Nitrogen;Plasma;Platelet Aggregation;Thrombosis	D001095;D005227;D005395;D004281;D016718;C035276;C067518;D015118;D009584	Arachidonic Acids;Fatty Acids;Fish Oils;Docosahexaenoic Acids;Arachidonic Acid;eicosapentaenoic acid ethyl ester;4,7,10,13,16,19-docosahexaenoic acid ethyl ester;Eicosapentaenoic Acid;Nitrogen	D013927	Thrombosis	D001095;D005227;D005395;D004281;D016718;C035276;C067518;D015118	Arachidonic Acids;Fatty Acids;Fish Oils;Docosahexaenoic Acids;Arachidonic Acid;eicosapentaenoic acid ethyl ester;4,7,10,13,16,19-docosahexaenoic acid ethyl ester;Eicosapentaenoic Acid	blood;drug effects;metabolism;blood;diet therapy;prevention & control;blood;pharmacology;analogs & derivatives;blood;pharmacology;blood;pharmacology;blood;metabolism;drug effects;prevention & control	1	0	1	0	0	0	NA
1858669	1991	D000328;D000787;D002304;D017023;D003327;D004562;D005227;D006321;D006439;D006801;D019271;D007042;D007773;D019344;D008875;D009206;D012970;D013577;D019820;D014970	Adult;Angina Pectoris;Cardiac Pacing, Artificial;Coronary Angiography;Coronary Disease;Electrocardiography;Fatty Acids;Heart;Hemodynamics;Humans;Hypoxanthine;Hypoxanthines;Lactates;Lactic Acid;Middle Aged;Myocardium;Sodium Glutamate;Syndrome;Xanthine;Xanthines	D005227;D007042;D007773;D014970;D019820;D019271;D019344;D012970	Fatty Acids;Hypoxanthines;Lactates;Xanthines;Xanthine;Hypoxanthine;Lactic Acid;Sodium Glutamate	D000787;D003327	Angina Pectoris;Coronary Disease	D005227	Fatty Acids	drug therapy;etiology;metabolism;complications;diagnostic imaging;drug therapy;blood;drug effects;drug effects;blood;metabolism;metabolism;metabolism;pharmacology;therapeutic use;blood	1	0	0	1	1	0	NA
1884495	1991	D002250;D009202;D002311;D002312;D006321;D006801;D009136;D009206;D019308;D010169;D014055;D015899	Carbon Radioisotopes;Cardiomyopathies;Cardiomyopathy, Dilated;Cardiomyopathy, Hypertrophic;Heart;Humans;Muscular Dystrophies;Myocardium;Palmitic Acid;Palmitic Acids;Tomography, Emission-Computed;Tomography, Emission-Computed, Single-Photon	D002250;D010169;D019308	Carbon Radioisotopes;Palmitic Acids;Palmitic Acid	D009202;D002311;D002312	Cardiomyopathies;Cardiomyopathy, Dilated;Cardiomyopathy, Hypertrophic	D010169;D019308	Palmitic Acids;Palmitic Acid	diagnostic imaging;metabolism;diagnostic imaging;metabolism;diagnostic imaging;metabolism;diagnostic imaging;diagnostic imaging;metabolism;metabolism;metabolism	1	0	0	1	1	0	NA
1885227	1991	D000328;D000419;D000704;D001693;D001794;D008076;D004452;D004912;D005260;D005919;D006321;D006801;D006973;D007668;D008094;D008297;D008657;D012964;D013318;D014280	Adult;Albuminuria;Analysis of Variance;Biological Transport, Active;Blood Pressure;Cholesterol, HDL;Echocardiography;Erythrocytes;Female;Glomerular Filtration Rate;Heart;Humans;Hypertension;Kidney;Lithium;Male;Metabolic Clearance Rate;Sodium;Stroke Volume;Triglycerides	D008076;D014280;D008094;D012964	Cholesterol, HDL;Triglycerides;Lithium;Sodium	D006973	Hypertension	D008076;D014280	Cholesterol, HDL;Triglycerides	blood;metabolism;physiopathology;physiopathology;diagnostic imaging;physiopathology;metabolism;metabolism;blood	1	0	0	1	0	0	NA
1919738	1991	D000085;D000328;D000818;D002250;D004285;D005260;D006321;D006349;D006801;D008297;D008875;D008962;D009206;D010101;D014055	Acetates;Adult;Animals;Carbon Radioisotopes;Dogs;Female;Heart;Heart Valve Diseases;Humans;Male;Middle Aged;Models, Theoretical;Myocardium;Oxygen Consumption;Tomography, Emission-Computed	D000085;D002250	Acetates;Carbon Radioisotopes	D006349	Heart Valve Diseases	D000085	Acetates	diagnostic imaging;diagnostic imaging;metabolism;physiology	1	0	0	1	1	0	NA
1934346	1991	D000818;D001578;D003327;D019806;D003652;D004594;D005905;D006321;D006801;D006880;D066298;D007231;D008297;D009131;D011758;D051381;D011919;D014665	Animals;Benzopyrans;Coronary Disease;Cromakalim;Decanoic Acids;Electrophysiology;Glyburide;Heart;Humans;Hydroxy Acids;In Vitro Techniques;Infant, Newborn;Male;Muscle, Smooth, Vascular;Pyrroles;Rats;Rats, Inbred Strains;Vasodilator Agents	D001578;D003652;D006880;D011758;D014665;D019806;C052853;D005905	Benzopyrans;Decanoic Acids;Hydroxy Acids;Pyrroles;Vasodilator Agents;Cromakalim;5-hydroxydecanoic acid;Glyburide	D003327	Coronary Disease	D003652;C052853	Decanoic Acids;5-hydroxydecanoic acid	antagonists & inhibitors;pharmacology;metabolism;pharmacology;pharmacology;drug effects;physiology;pharmacology;drug effects;antagonists & inhibitors;pharmacology;pharmacology	1	0	0	1	0	0	NA
1941154	1991	D001786;D003327;D003847;D005215;D005230;D005462;D019788;D005947;D006321;D006801;D007328;D009206;D012016;D014055	Blood Glucose;Coronary Disease;Deoxyglucose;Fasting;Fatty Acids, Nonesterified;Fluorine Radioisotopes;Fluorodeoxyglucose F18;Glucose;Heart;Humans;Insulin;Myocardium;Reference Values;Tomography, Emission-Computed	D001786;D005230;D005462;D007328;D019788;D003847;D005947	Blood Glucose;Fatty Acids, Nonesterified;Fluorine Radioisotopes;Insulin;Fluorodeoxyglucose F18;Deoxyglucose;Glucose	D003327	Coronary Disease	D005230	Fatty Acids, Nonesterified	analysis;diagnostic imaging;analogs & derivatives;metabolism;blood;metabolism;diagnostic imaging;blood;metabolism	1	0	0	1	1	0	NA
1942496	1991	D003328;D005227;D015637;D006321;D006801;D009200;D009203;D015425;D009206;D013794;D016277	Coronary Thrombosis;Fatty Acids;Gated Blood-Pool Imaging;Heart;Humans;Myocardial Contraction;Myocardial Infarction;Myocardial Reperfusion;Myocardium;Thallium Radioisotopes;Ventricular Function, Left	D005227;D013794	Fatty Acids;Thallium Radioisotopes	D003328;D009203	Coronary Thrombosis;Myocardial Infarction	D005227	Fatty Acids	diagnostic imaging;physiopathology;diagnostic imaging;diagnostic imaging;physiopathology;metabolism	1	0	0	1	1	0	NA
1962586	1991	D000818;D001205;D002286;D009202;D004317;D006168;D007942;D008054;D051379;D008815;D009206;D009368	Animals;Ascorbic Acid;Carcinoma, Ehrlich Tumor;Cardiomyopathies;Doxorubicin;Guinea Pigs;Leukemia, Experimental;Lipid Peroxides;Mice;Mice, Inbred Strains;Myocardium;Neoplasm Transplantation	D008054;D004317;C061185;D001205;C031226	Lipid Peroxides;Doxorubicin;2-O-octadecylascorbic acid;Ascorbic Acid;6-O-palmitoylascorbic acid	D009202	Cardiomyopathies	D008054	Lipid Peroxides	analogs & derivatives;pharmacology;drug therapy;chemically induced;pathology;adverse effects;drug therapy;metabolism;ultrastructure	0	1	0	0	1	0	NA
1989542	1991	D000328;D000368;D001786;D050260;D003327;D004298;D004359;D004562;D004734;D005230;D005947;D006321;D006439;D006801;D007262;D007328;D007659;D008297;D008875;D009206;D010101;D011182;D011188;D011773	Adult;Aged;Blood Glucose;Carbohydrate Metabolism;Coronary Disease;Dopamine;Drug Therapy, Combination;Electrocardiography;Energy Metabolism;Fatty Acids, Nonesterified;Glucose;Heart;Hemodynamics;Humans;Infusions, Intravenous;Insulin;Ketones;Male;Middle Aged;Myocardium;Oxygen Consumption;Postoperative Care;Potassium;Pyruvates	D001786;D005230;D007328;D007659;D011773;C030396;D005947;D011188;D004298	Blood Glucose;Fatty Acids, Nonesterified;Insulin;Ketones;Pyruvates;glucose-insulin-potassium cardioplegic solution;Glucose;Potassium;Dopamine	D003327	Coronary Disease	D005230	Fatty Acids, Nonesterified	metabolism;metabolism;surgery;administration & dosage;drug effects;metabolism;administration & dosage;drug effects;drug effects;administration & dosage;metabolism;metabolism;drug effects;methods;administration & dosage;blood	1	0	0	1	1	0	NA
2002594	1991	D002250;D002312;D005227;D006321;D006801;D009206;D010168;D014055	Carbon Radioisotopes;Cardiomyopathy, Hypertrophic;Fatty Acids;Heart;Humans;Myocardium;Palmitates;Tomography, Emission-Computed	D002250;D005227;D010168	Carbon Radioisotopes;Fatty Acids;Palmitates	D002312	Cardiomyopathy, Hypertrophic	D005227;D010168	Fatty Acids;Palmitates	diagnostic imaging;metabolism;metabolism;diagnostic imaging;metabolism	1	0	0	1	1	0	NA
2005454	1991	D000368;D003327;D005080;D005227;D005260;D006321;D006801;D007462;D008297;D008875;D011877;D013793;D013794	Aged;Coronary Disease;Exercise Test;Fatty Acids;Female;Heart;Humans;Iodobenzenes;Male;Middle Aged;Radionuclide Imaging;Thallium;Thallium Radioisotopes	D005227;D007462;D013794;C027549;C067799;D013793	Fatty Acids;Iodobenzenes;Thallium Radioisotopes;thallium chloride;4-iodophenyl-9-methylpentadecanoic acid;Thallium	D003327	Coronary Disease	D005227;C067799	Fatty Acids;4-iodophenyl-9-methylpentadecanoic acid	diagnostic imaging;etiology;diagnostic imaging	1	0	0	1	0	0	NA
2006627	1991	D000085;D000368;D001021;D001794;D002250;D006321;D006349;D006801;D008875;D009206;D010101;D011651;D014055	Acetates;Aged;Aortic Valve;Blood Pressure;Carbon Radioisotopes;Heart;Heart Valve Diseases;Humans;Middle Aged;Myocardium;Oxygen Consumption;Pulmonary Artery;Tomography, Emission-Computed	D000085;D002250	Acetates;Carbon Radioisotopes	D006349	Heart Valve Diseases	D000085	Acetates	metabolism;physiology;diagnostic imaging;diagnostic imaging;metabolism;physiopathology;metabolism;physiology;physiopathology	1	0	0	1	1	0	NA
2008828	1991	D000328;D000368;D017023;D003324;D004562;D006321;D006339;D006801;D008055;D008074;D008875;D012044;D012119;D012307;D014630	Adult;Aged;Coronary Angiography;Coronary Artery Disease;Electrocardiography;Heart;Heart Rate;Humans;Lipids;Lipoproteins;Middle Aged;Regression Analysis;Respiration;Risk Factors;Vagus Nerve	D008055;D008074	Lipids;Lipoproteins	D003324	Coronary Artery Disease	D008055;D008074	Lipids;Lipoproteins	blood;diagnostic imaging;epidemiology;physiopathology;innervation;physiology;blood;blood;physiology;physiopathology	1	0	0	1	0	0	NA
2053344	1991	D000818;D001145;D003327;D005395;D005399;D006321;D006801;D009203;D015428;D012307	Animals;Arrhythmias, Cardiac;Coronary Disease;Fish Oils;Fishes;Heart;Humans;Myocardial Infarction;Myocardial Reperfusion Injury;Risk Factors	D005395	Fish Oils	D001145;D003327;D009203;D015428	Arrhythmias, Cardiac;Coronary Disease;Myocardial Infarction;Myocardial Reperfusion Injury	D005395	Fish Oils	prevention & control;prevention & control;therapeutic use;physiology;prevention & control;prevention & control	1	0	0	1	0	0	NA
2098978	1990	D000328;D000787;D001773;D002784;D005080;D006801;D008246;D008297;D008875;D005082;D010949	Adult;Angina Pectoris;Blood Cells;Cholesterol;Exercise Test;Humans;Lysophospholipids;Male;Middle Aged;Physical Exertion;Plasma	D008246;D002784	Lysophospholipids;Cholesterol	D000787	Angina Pectoris	D008246;D002784	Lysophospholipids;Cholesterol	blood;chemistry;blood;blood;physiology;chemistry	1	0	1	0	0	0	NA
2139975	1990	D000806;D009320;D001808;D001921;D006321;D006801;D006973;D007668;D011453;D012084	Angiotensin-Converting Enzyme Inhibitors;Atrial Natriuretic Factor;Blood Vessels;Brain;Heart;Humans;Hypertension;Kidney;Prostaglandins;Renin-Angiotensin System	D000806;D011453;D009320	Angiotensin-Converting Enzyme Inhibitors;Prostaglandins;Atrial Natriuretic Factor	D006973	Hypertension	D011453	Prostaglandins	therapeutic use;physiology;physiopathology;physiopathology;physiopathology;drug therapy;physiopathology;metabolism;biosynthesis;physiology;drug effects;physiology	1	0	0	1	0	0	NA
2153346	1990	D000818;D002319;D002784;D003384;D004195;D029822;D005260;D006321;D050356;D008214;D051379;D008807;D009205;D009206	Animals;Cardiovascular System;Cholesterol;Coxsackievirus Infections;Disease Models, Animal;Enterovirus B, Human;Female;Heart;Lipid Metabolism;Lymphocytes;Mice;Mice, Inbred BALB C;Myocarditis;Myocardium	D002784	Cholesterol	D009205	Myocarditis	D002784	Cholesterol	metabolism;pathology;blood;metabolism;metabolism;isolation & purification;anatomy & histology;microbiology;cytology;immunology;metabolism;mortality;pathology;immunology;metabolism;pathology	0	1	0	1	1	0	NA
2179899	1990	D000806;D000818;D004285;D006321;D006439;D006801;D006973;D007741;D008055;D010656;D011941	Angiotensin-Converting Enzyme Inhibitors;Animals;Dogs;Heart;Hemodynamics;Humans;Hypertension;Labetalol;Lipids;Phenylephrine;Receptors, Adrenergic	D000806;D008055;D011941;D010656;D007741	Angiotensin-Converting Enzyme Inhibitors;Lipids;Receptors, Adrenergic;Phenylephrine;Labetalol	D006973	Hypertension	D008055	Lipids	therapeutic use;drug effects;drug effects;drug therapy;adverse effects;pharmacokinetics;pharmacology;therapeutic use;blood;pharmacology;drug effects	1	0	0	1	0	0	NA
2212776	1990	D002315;D004907;D005230;D006331;D006801;D010949	Cardiopulmonary Bypass;Erythrocyte Deformability;Fatty Acids, Nonesterified;Heart Diseases;Humans;Plasma	D005230	Fatty Acids, Nonesterified	D006331	Heart Diseases	D005230	Fatty Acids, Nonesterified	blood;blood;surgery;physiology	1	0	1	0	0	0	NA
2275229	1990	D045930;D056486;D006321;D006801;D008075;D008077;D009203;D010806	Anabolic Agents;Chemical and Drug Induced Liver Injury;Heart;Humans;Lipoproteins, HDL;Lipoproteins, LDL;Myocardial Infarction;Physical Education and Training	D045930;D008075;D008077	Anabolic Agents;Lipoproteins, HDL;Lipoproteins, LDL	D009203	Myocardial Infarction	D008075;D008077	Lipoproteins, HDL;Lipoproteins, LDL	adverse effects;drug effects;antagonists & inhibitors;blood;antagonists & inhibitors;blood;chemically induced;methods	1	0	0	1	0	0	NA
2317413	1990	D000328;D005260;D005609;D006321;D006801;D007205;D007958;D008041;D008213;D008297;D008875;D009203;D009504;D010196;D015912;D013997;D015899	Adult;Female;Free Radicals;Heart;Humans;Indium Radioisotopes;Leukocyte Count;Linoleic Acids;Lymphocyte Activation;Male;Middle Aged;Myocardial Infarction;Neutrophils;Pancreatic Elastase;Thrombolytic Therapy;Time Factors;Tomography, Emission-Computed, Single-Photon	D005609;D007205;D008041;D010196	Free Radicals;Indium Radioisotopes;Linoleic Acids;Pancreatic Elastase	D009203	Myocardial Infarction	D008041	Linoleic Acids	diagnostic imaging;blood;blood;drug therapy;enzymology;blood	1	0	0	1	0	0	NA
2333960	1990	D000328;D001794;D003327;D003922;D004176;D004452;D005230;D005260;D006321;D006339;D006801;D007657;D007773;D008297;D008954;D009206;D005082;D011773;D012016	Adult;Blood Pressure;Coronary Disease;Diabetes Mellitus, Type 1;Dipyridamole;Echocardiography;Fatty Acids, Nonesterified;Female;Heart;Heart Rate;Humans;Ketone Bodies;Lactates;Male;Models, Biological;Myocardium;Physical Exertion;Pyruvates;Reference Values	D005230;D007657;D007773;D011773;D004176	Fatty Acids, Nonesterified;Ketone Bodies;Lactates;Pyruvates;Dipyridamole	D003327	Coronary Disease	D005230	Fatty Acids, Nonesterified	drug effects;metabolism;physiopathology;pharmacology;blood;physiopathology;drug effects;blood;metabolism;metabolism;metabolism	1	0	0	1	1	0	NA
2372888	1990	D000906;D002308;D004452;D015150;D005500;D006321;D006331;D006801;D008180;D011446	Antibodies;Cardiolipins;Echocardiography;Echocardiography, Doppler;Follow-Up Studies;Heart;Heart Diseases;Humans;Lupus Erythematosus, Systemic;Prospective Studies	D000906;D002308	Antibodies;Cardiolipins	D006331	Heart Diseases	D002308	Cardiolipins	analysis;immunology;physiopathology;complications;complications;immunology;physiopathology	1	0	0	1	0	0	NA
2376917	1990	D002250;D003327;D005227;D006321;D006801;D009206;D010168;D010169;D012146;D014055	Carbon Radioisotopes;Coronary Disease;Fatty Acids;Heart;Humans;Myocardium;Palmitates;Palmitic Acids;Rest;Tomography, Emission-Computed	D002250;D005227;D010168;D010169	Carbon Radioisotopes;Fatty Acids;Palmitates;Palmitic Acids	D003327	Coronary Disease	D005227;D010168;D010169	Fatty Acids;Palmitates;Palmitic Acids	diagnostic imaging;metabolism;metabolism;diagnostic imaging;metabolism	1	0	0	1	1	0	NA
2417741	1986	D000200;D000707;D000818;D001145;D001283;D002118;D003327;D003329;D004317;D004553;D004558;D006321;D006325;D006339;D006352;D006632;D006636;D006801;D009020;D009200;D009206;D011453;D011690;D011969;D011970;D013189;D012849;D013045;D013268;D013564;D014403;D003189	Action Potentials;Anaphylaxis;Animals;Arrhythmias, Cardiac;Atrioventricular Node;Calcium;Coronary Disease;Coronary Vasospasm;Doxorubicin;Electric Conductivity;Electric Stimulation;Heart;Heart Atria;Heart Rate;Heart Ventricles;Histamine;Histamine Release;Humans;Morphine;Myocardial Contraction;Myocardium;Prostaglandins;Purkinje Fibers;Receptors, Histamine H1;Receptors, Histamine H2;SRS-A;Sinoatrial…	D011453;D011969;D011970;D013189;D003189;D009020;D004317;D006632;D002118;D014403	Prostaglandins;Receptors, Histamine H1;Receptors, Histamine H2;SRS-A;p-Methoxy-N-methylphenethylamine;Morphine;Doxorubicin;Histamine;Calcium;Tubocurarine	D001145;D003327;D003329	Arrhythmias, Cardiac;Coronary Disease;Coronary Vasospasm	D011453;D013189	Prostaglandins;SRS-A	drug effects;complications;physiopathology;etiology;immunology;physiopathology;physiopathology;pharmacology;complications;physiopathology;chemically induced;pharmacology;innervation;physiopathology;drug effects;physiopathology;pharmacology;physiology;drug effects;pharmacology;drug effects;metabolism;physiology;physiopathology;physiology;physiology;physiology;physiopathology;physiopathology;pharma…	1	0	0	1	1	0	NA
2429864	1986	D000818;D000889;D005117;D002415;D003327;D004285;D004305;D004341;D004353;D005260;D006321;D006801;D006885;D008094;D008297;D009449;D009942;D011817;D051381;D014693	Animals;Anti-Arrhythmia Agents;Cardiac Complexes, Premature;Cats;Coronary Disease;Dogs;Dose-Response Relationship, Drug;Drug Evaluation;Drug Evaluation, Preclinical;Female;Heart;Humans;Hydroxybutyrates;Lithium;Male;Neurocirculatory Asthenia;Organometallic Compounds;Rabbits;Rats;Ventricular Fibrillation	D000889;D006885;D009942;C022826;D008094	Anti-Arrhythmia Agents;Hydroxybutyrates;Organometallic Compounds;lithium hydroxybutyrate;Lithium	D005117;D003327;D014693	Cardiac Complexes, Premature;Coronary Disease;Ventricular Fibrillation	D006885;C022826	Hydroxybutyrates;lithium hydroxybutyrate	pharmacology;therapeutic use;drug therapy;drug therapy;drug effects;pharmacology;therapeutic use;pharmacology;therapeutic use;drug therapy;drug therapy	1	0	0	1	0	0	NA
2435661	1986	D000085;D000180;D000328;D001145;D001639;D001769;D005117;D002482;D004562;D005260;D006321;D006339;D006801;D008297;D008567;D008875;D006435;D014462	Acetates;Acrylic Resins;Adult;Arrhythmias, Cardiac;Bicarbonates;Blood;Cardiac Complexes, Premature;Cellulose;Electrocardiography;Female;Heart;Heart Rate;Humans;Male;Membranes, Artificial;Middle Aged;Renal Dialysis;Ultrafiltration	D000085;D000180;D001639;D008567;C010504;D002482;C009865	Acetates;Acrylic Resins;Bicarbonates;Membranes, Artificial;polyacrylonitrile;Cellulose;cuprammonium cellulose	D001145;D005117	Arrhythmias, Cardiac;Cardiac Complexes, Premature	D000085	Acetates	administration & dosage;physiopathology;administration & dosage;physiopathology;analogs & derivatives;physiology;methods	1	0	0	1	0	0	NA
2468832	1988	D003327;D005230;D006321;D006801;D011188;D013564	Coronary Disease;Fatty Acids, Nonesterified;Heart;Humans;Potassium;Sympathetic Nervous System	D005230;D011188	Fatty Acids, Nonesterified;Potassium	D003327	Coronary Disease	D005230	Fatty Acids, Nonesterified	physiopathology;physiology;innervation;physiology;physiology	1	0	0	1	0	0	NA
2470352	1988	D000889;D001794;D005117;D002339;D015237;D004305;D005260;D006321;D006439;D006801;D008297;D009200;D011674;D013599	Anti-Arrhythmia Agents;Blood Pressure;Cardiac Complexes, Premature;Carotid Arteries;Dinoprost;Dose-Response Relationship, Drug;Female;Heart;Hemodynamics;Humans;Male;Myocardial Contraction;Pulse;Systole	D000889;D015237	Anti-Arrhythmia Agents;Dinoprost	D005117	Cardiac Complexes, Premature	D015237	Dinoprost	drug effects;drug therapy;physiopathology;drug effects;physiopathology;adverse effects;therapeutic use;drug effects;physiopathology;drug effects;drug effects;drug effects;drug effects	1	0	0	1	0	0	NA
2581498	1985	D000319;D000787;D001145;D055598;D002621;D006321;D006327;D006333;D006801;D006973;D007473;D007700;D008055;D009203;D011928;D012964;D013375	Adrenergic beta-Antagonists;Angina Pectoris;Arrhythmias, Cardiac;Chemical Phenomena;Chemistry;Heart;Heart Block;Heart Failure;Humans;Hypertension;Ion Channels;Kinetics;Lipids;Myocardial Infarction;Raynaud Disease;Sodium;Substance Withdrawal Syndrome	D000319;D007473;D008055;D012964	Adrenergic beta-Antagonists;Ion Channels;Lipids;Sodium	D000787;D001145;D006327;D006333;D006973;D009203;D011928	Angina Pectoris;Arrhythmias, Cardiac;Heart Block;Heart Failure;Hypertension;Myocardial Infarction;Raynaud Disease	D008055	Lipids	adverse effects;pharmacology;therapeutic use;drug therapy;drug therapy;drug effects;chemically induced;chemically induced;drug therapy;drug effects;prevention & control;chemically induced;metabolism	1	0	0	1	0	0	NA
2632705	1989	D000328;D000368;D004347;D005260;D006801;D006973;D008077;D008297;D008875;D010949;D015539;D010974;D012701;D012907	Adult;Aged;Drug Interactions;Female;Humans;Hypertension;Lipoproteins, LDL;Male;Middle Aged;Plasma;Platelet Activation;Platelet Aggregation;Serotonin;Smoking	D008077;D012701	Lipoproteins, LDL;Serotonin	D006973	Hypertension	D008077	Lipoproteins, LDL	blood;pharmacology;drug effects;physiology;drug effects;physiology;drug effects;physiology;pharmacology;blood	1	0	1	0	0	0	NA
2650689	1989	D000375;D000818;D000831;D002395;D003645;D004041;D005231;D006128;D006321;D006801;D007545;D008563;D009203;D009206;D010743;D051381;D013312	Aging;Animals;Animals, Newborn;Catecholamines;Death, Sudden;Dietary Fats;Fatty Acids, Unsaturated;Growth;Heart;Humans;Isoproterenol;Membrane Lipids;Myocardial Infarction;Myocardium;Phospholipids;Rats;Stress, Physiological	D002395;D004041;D005231;D008563;D010743;D007545	Catecholamines;Dietary Fats;Fatty Acids, Unsaturated;Membrane Lipids;Phospholipids;Isoproterenol	D009203	Myocardial Infarction	D004041;D005231;D008563;D010743	Dietary Fats;Fatty Acids, Unsaturated;Membrane Lipids;Phospholipids	physiology;metabolism;pharmacology;pharmacology;analysis;drug effects;toxicity;metabolism;metabolism;analysis;analysis;metabolism	1	0	0	1	1	0	NA
2661944	1989	D000818;D002331;D002333;D003327;D003971;D004852;D004988;D005227;D005947;D006321;D006333;D016027;D006439;D006801;D007004;D051379;D009206;D009929;D051381	Animals;Carnitine;Carnitine Acyltransferases;Coronary Disease;Diastole;Epoxy Compounds;Ethers, Cyclic;Fatty Acids;Glucose;Heart;Heart Failure;Heart Transplantation;Hemodynamics;Humans;Hypoglycemic Agents;Mice;Myocardium;Organ Size;Rats	D004852;D004988;D005227;D007004;D002333;D005947;C021756;D002331	Epoxy Compounds;Ethers, Cyclic;Fatty Acids;Hypoglycemic Agents;Carnitine Acyltransferases;Glucose;2-tetradecylglycidic acid;Carnitine	D003327;D006333	Coronary Disease;Heart Failure	D005227;C021756	Fatty Acids;2-tetradecylglycidic acid	metabolism;antagonists & inhibitors;metabolism;pharmacology;pharmacology;metabolism;pharmacology;metabolism;anatomy & histology;metabolism;drug effects;metabolism;drug effects	1	1	0	1	1	0	NA
2662769	1989	D000085;D000136;D000818;D001639;D006321;D006333;D006801;D007022;D007676;D006435	Acetates;Acid-Base Equilibrium;Animals;Bicarbonates;Heart;Heart Failure;Humans;Hypotension;Kidney Failure, Chronic;Renal Dialysis	D000085;D001639	Acetates;Bicarbonates	D006333;D007022	Heart Failure;Hypotension	D000085	Acetates	adverse effects;adverse effects;therapeutic use;drug effects;physiopathology;etiology;therapy;methods	1	0	0	1	0	0	NA
2718403	1989	D000293;D000328;D015232;D004562;D006321;D006801;D008875;D008889;D011226;D014586	Adolescent;Adult;Dinoprostone;Electrocardiography;Heart;Humans;Middle Aged;Military Personnel;Pre-Excitation Syndromes;USSR	D015232	Dinoprostone	D011226	Pre-Excitation Syndromes	D015232	Dinoprostone	administration & dosage;adverse effects;therapeutic use;physiopathology;diagnosis;epidemiology;physiopathology	1	0	0	1	0	0	NA
2730548	1989	D000818;D003327;D005231;D005395;D006801;D009206;D010743;D051381	Animals;Coronary Disease;Fatty Acids, Unsaturated;Fish Oils;Humans;Myocardium;Phospholipids;Rats	D005231;D005395;D010743	Fatty Acids, Unsaturated;Fish Oils;Phospholipids	D003327	Coronary Disease	D005231;D005395;D010743	Fatty Acids, Unsaturated;Fish Oils;Phospholipids	metabolism;metabolism;metabolism;metabolism;metabolism	1	0	0	0	1	0	NA
2731478	1989	D001809;D003326;D003327;D004341;D004903;D005080;D011345;D005340;D006321;D006801;D008055;D008833;D009203;D011422;D011877;D013794	Blood Viscosity;Coronary Circulation;Coronary Disease;Drug Evaluation;Erythrocyte Aggregation;Exercise Test;Fenofibrate;Fibrinogen;Heart;Humans;Lipids;Microcirculation;Myocardial Infarction;Propionates;Radionuclide Imaging;Thallium Radioisotopes	D008055;D011422;D013794;D005340;D011345	Lipids;Propionates;Thallium Radioisotopes;Fibrinogen;Fenofibrate	D003327;D009203	Coronary Disease;Myocardial Infarction	D008055;D011422	Lipids;Propionates	drug effects;drug effects;blood;drug therapy;physiopathology;drug effects;therapeutic use;analysis;diagnostic imaging;blood;drug effects;blood;drug therapy;physiopathology;therapeutic use	1	0	0	1	0	0	NA
2809744	1989	D000085;D000328;D000818;D002250;D004285;D006207;D006321;D006439;D006801;D008297;D009203;D009206;D010100;D010101;D014055	Acetates;Adult;Animals;Carbon Radioisotopes;Dogs;Half-Life;Heart;Hemodynamics;Humans;Male;Myocardial Infarction;Myocardium;Oxygen;Oxygen Consumption;Tomography, Emission-Computed	D000085;D002250;D010100	Acetates;Carbon Radioisotopes;Oxygen	D009203	Myocardial Infarction	D000085	Acetates	pharmacokinetics;diagnostic imaging;diagnostic imaging;metabolism;metabolism;metabolism;physiology	1	0	0	1	1	0	NA
2861698	1985	D000319;D000818;D001249;D001777;D001980;D001986;D002121;D017272;D015237;D006321;D006439;D006632;D006801;D009203;D011412;D011460;D011942;D012119;D012702;D013566	Adrenergic beta-Antagonists;Animals;Asthma;Blood Coagulation;Bronchi;Bronchial Spasm;Calcium Channel Blockers;Celiprolol;Dinoprost;Heart;Hemodynamics;Histamine;Humans;Myocardial Infarction;Propanolamines;Prostaglandins F;Receptors, Adrenergic, alpha;Respiration;Serotonin Antagonists;Sympathomimetics	D000319;D002121;D011412;D011460;D011942;D012702;D013566;D006632;D015237;D017272	Adrenergic beta-Antagonists;Calcium Channel Blockers;Propanolamines;Prostaglandins F;Receptors, Adrenergic, alpha;Serotonin Antagonists;Sympathomimetics;Histamine;Dinoprost;Celiprolol	D009203	Myocardial Infarction	D011460;D015237	Prostaglandins F;Dinoprost	pharmacology;drug therapy;drug effects;drug effects;chemically induced;pharmacology;drug effects;drug effects;pharmacology;drug therapy;pharmacology;therapeutic use;pharmacology;drug effects;drug effects;pharmacology	1	0	0	1	0	0	NA
2865017	1985	D000085;D000818;D001921;D003847;D005227;D005461;D005947;D005971;D018698;D006321;D006331;D006801;D007700;D007930;D050356;D009206;D009584;D010168;D011868;D014055	Acetates;Animals;Brain;Deoxyglucose;Fatty Acids;Fluorine;Glucose;Glutamates;Glutamic Acid;Heart;Heart Diseases;Humans;Kinetics;Leucine;Lipid Metabolism;Myocardium;Nitrogen;Palmitates;Radioisotopes;Tomography, Emission-Computed	D000085;D005227;D005971;D010168;D011868;D005461;D018698;D003847;D007930;D005947;D009584	Acetates;Fatty Acids;Glutamates;Palmitates;Radioisotopes;Fluorine;Glutamic Acid;Deoxyglucose;Leucine;Glucose;Nitrogen	D006331	Heart Diseases	D000085;D005227;D010168	Acetates;Fatty Acids;Palmitates	diagnostic imaging;metabolism;metabolism;diagnostic imaging;diagnostic imaging;metabolism;metabolism;metabolism	1	0	0	1	1	0	NA
2885108	1987	D000818;D001145;D002490;D000242;D003645;D006321;D006801;D008016;D018377;D011453;D011942;D011963;D013189;D012701;D013564	Animals;Arrhythmias, Cardiac;Central Nervous System;Cyclic AMP;Death, Sudden;Heart;Humans;Life Change Events;Neurotransmitter Agents;Prostaglandins;Receptors, Adrenergic, alpha;Receptors, GABA-A;SRS-A;Serotonin;Sympathetic Nervous System	D018377;D011453;D011942;D011963;D013189;D012701;D000242	Neurotransmitter Agents;Prostaglandins;Receptors, Adrenergic, alpha;Receptors, GABA-A;SRS-A;Serotonin;Cyclic AMP	D001145	Arrhythmias, Cardiac	D011453;D013189	Prostaglandins;SRS-A	mortality;psychology;physiopathology;physiology;etiology;innervation;physiology;physiology;physiology;physiology;physiology;physiology;physiopathology	1	0	0	1	0	0	NA
2888158	1987	D000319;D000924;D000925;D001241;D002784;D002986;D001026;D004176;D006321;D006801;D009203;D009206;D011379;D012008;D013442	Adrenergic beta-Antagonists;Anticholesteremic Agents;Anticoagulants;Aspirin;Cholesterol;Clinical Trials as Topic;Coronary Artery Bypass;Dipyridamole;Heart;Humans;Myocardial Infarction;Myocardium;Prognosis;Recurrence;Sulfinpyrazone	D000319;D000924;D000925;D004176;D002784;D001241;D013442	Adrenergic beta-Antagonists;Anticholesteremic Agents;Anticoagulants;Dipyridamole;Cholesterol;Aspirin;Sulfinpyrazone	D009203	Myocardial Infarction	D002784	Cholesterol	therapeutic use;therapeutic use;therapeutic use;therapeutic use;blood;therapeutic use;physiopathology;pathology;physiopathology;therapy;pathology;therapeutic use	1	0	0	1	1	0	NA
2893535	1988	D000319;D000403;D000959;D001262;D017272;D048909;D003920;D006321;D006801;D006973;D008055;D011412;D012995;D013566;D014664;D014665	Adrenergic beta-Antagonists;Airway Resistance;Antihypertensive Agents;Atenolol;Celiprolol;Diabetes Complications;Diabetes Mellitus;Heart;Humans;Hypertension;Lipids;Propanolamines;Solubility;Sympathomimetics;Vasodilation;Vasodilator Agents	D000319;D000959;D008055;D011412;D013566;D014665;D001262;D017272	Adrenergic beta-Antagonists;Antihypertensive Agents;Lipids;Propanolamines;Sympathomimetics;Vasodilator Agents;Atenolol;Celiprolol	D006973	Hypertension	D008055	Lipids	pharmacokinetics;pharmacology;drug effects;pharmacokinetics;pharmacology;pharmacology;physiopathology;drug effects;complications;drug therapy;blood;pharmacokinetics;pharmacology;drug effects;pharmacology	1	0	0	1	0	0	NA
2902007	1988	D000319;D000959;D002784;D002986;D003365;D004232;D004359;D006321;D006801;D006973;D008074;D010349;D011788;D014655;D014665	Adrenergic beta-Antagonists;Antihypertensive Agents;Cholesterol;Clinical Trials as Topic;Costs and Cost Analysis;Diuretics;Drug Therapy, Combination;Heart;Humans;Hypertension;Lipoproteins;Patient Compliance;Quality of Life;Vascular Resistance;Vasodilator Agents	D000319;D000959;D004232;D008074;D014665;D002784	Adrenergic beta-Antagonists;Antihypertensive Agents;Diuretics;Lipoproteins;Vasodilator Agents;Cholesterol	D006973	Hypertension	D008074;D002784	Lipoproteins;Cholesterol	adverse effects;therapeutic use;adverse effects;therapeutic use;blood;adverse effects;therapeutic use;physiopathology;drug therapy;mortality;physiopathology;blood;classification;therapeutic use	1	0	0	1	0	0	NA
2935092	1985	D003326;D003327;D004562;D006321;D006334;D006801;D008019;D008074;D010101;D005082	Coronary Circulation;Coronary Disease;Electrocardiography;Heart;Heart Function Tests;Humans;Life Style;Lipoproteins;Oxygen Consumption;Physical Exertion	D008074	Lipoproteins	D003327	Coronary Disease	D008074	Lipoproteins	diagnosis;prevention & control;physiology;metabolism	1	0	0	1	0	0	NA
2936941	1986	D000251;D000818;D001786;D002118;D050260;D009202;D002331;D048909;D003920;D003921;D003925;D003929;D004852;D005227;D006321;D006331;D006439;D006801;D007328;D007527;D008854;D009200;D009206;D009218;D011422;D012508;D012519;D014284;D014638;D014639	Adenosine Triphosphatases;Animals;Blood Glucose;Calcium;Carbohydrate Metabolism;Cardiomyopathies;Carnitine;Diabetes Complications;Diabetes Mellitus;Diabetes Mellitus, Experimental;Diabetic Angiopathies;Diabetic Neuropathies;Epoxy Compounds;Fatty Acids;Heart;Heart Diseases;Hemodynamics;Humans;Insulin;Isoenzymes;Microscopy, Electron;Myocardial Contraction;Myocardium;Myosins;Propionates;Sarcolemma;S…	D001786;D004852;D005227;D007328;D007527;D011422;D014639;D014284;D014638;D000251;D009218;C017522;D002331;D002118	Blood Glucose;Epoxy Compounds;Fatty Acids;Insulin;Isoenzymes;Propionates;Vanadium;Triiodothyronine;Vanadates;Adenosine Triphosphatases;Myosins;methyl 2-tetradecylglycidate;Carnitine;Calcium	D009202;D003925;D006331	Cardiomyopathies;Diabetic Angiopathies;Heart Diseases	D005227;D011422;C017522	Fatty Acids;Propionates;methyl 2-tetradecylglycidate	metabolism;metabolism;metabolism;etiology;pathology;physiopathology;analogs & derivatives;therapeutic use;drug therapy;pathology;physiopathology;complications;pathology;physiopathology;complications;therapeutic use;blood;metabolism;physiopathology;etiology;pathology;physiopathology;therapeutic use;metabolism;pathology;metabolism;therapeutic use;metabolism;metabolism;therapeutic use;therapeutic use	1	0	0	1	1	0	NA
2953602	1987	D000800;D003327;D003331;D005227;D006321;D006801;D007457;D011877	Angioplasty, Balloon;Coronary Disease;Coronary Vessels;Fatty Acids;Heart;Humans;Iodine Radioisotopes;Radionuclide Imaging	D005227;D007457;C027252	Fatty Acids;Iodine Radioisotopes;17-iodoheptadecanoic acid	D003327	Coronary Disease	D005227;C027252	Fatty Acids;17-iodoheptadecanoic acid	diagnostic imaging;therapy;diagnostic imaging;diagnostic imaging	1	0	0	1	0	0	NA
2963469	1987	D000328;D006332;D005227;D006321;D006801;D007457;D007700;D009206;D011877;D013177;D013794	Adult;Cardiomegaly;Fatty Acids;Heart;Humans;Iodine Radioisotopes;Kinetics;Myocardium;Radionuclide Imaging;Sports;Thallium Radioisotopes	D005227;D007457;D013794;C013102	Fatty Acids;Iodine Radioisotopes;Thallium Radioisotopes;margaric acid	D006332	Cardiomegaly	D005227;C013102	Fatty Acids;margaric acid	diagnostic imaging;metabolism;metabolism;diagnostic imaging;metabolism	1	0	0	1	1	0	NA
2964741	1988	D001793;D002308;D005344;D005615;D006403;D006801;D007074;D007075;D066298;D010949;D010978;D013927;D001620	Blood Preservation;Cardiolipins;Fibrinopeptide A;Freezing;Hematologic Tests;Humans;Immunoglobulin G;Immunoglobulin M;In Vitro Techniques;Plasma;Platelet Factor 4;Thrombosis;beta-Thromboglobulin	D002308;D007074;D007075;D001620;D005344;D010978	Cardiolipins;Immunoglobulin G;Immunoglobulin M;beta-Thromboglobulin;Fibrinopeptide A;Platelet Factor 4	D013927	Thrombosis	D002308	Cardiolipins	immunology;analysis;analysis;analysis;analysis;immunology;analysis;blood;immunology;analysis	1	0	1	0	0	0	NA
2991292	1985	D000818;D001341;D002118;D002490;D002561;D056486;D003920;D006321;D006801;D007109;D008833;D009130;D009131;D018077;D011982;D012119;D013189;D012769;D012907	Animals;Autonomic Nervous System;Calcium;Central Nervous System;Cerebrovascular Disorders;Chemical and Drug Induced Liver Injury;Diabetes Mellitus;Heart;Humans;Immunity;Microcirculation;Muscle, Smooth;Muscle, Smooth, Vascular;Receptors, Leukotriene;Receptors, Prostaglandin;Respiration;SRS-A;Shock;Smoking	D018077;D011982;D013189;D002118	Receptors, Leukotriene;Receptors, Prostaglandin;SRS-A;Calcium	D002561	Cerebrovascular Disorders	D013189	SRS-A	drug effects;physiology;drug effects;physiopathology;physiopathology;physiopathology;drug effects;drug effects;drug effects;drug effects;drug effects;metabolism;drug effects;antagonists & inhibitors;biosynthesis;pharmacology;physiopathology	1	0	0	1	0	0	NA
3028097	1986	D000707;D000818;D002118;D003328;D003329;D006321;D006801;D008274;D009203;D009206;D013189;D014721	Anaphylaxis;Animals;Calcium;Coronary Thrombosis;Coronary Vasospasm;Heart;Humans;Magnesium;Myocardial Infarction;Myocardium;SRS-A;Vesicular stomatitis Indiana virus	D013189;D008274;D002118	SRS-A;Magnesium;Calcium	D003328;D003329;D009203	Coronary Thrombosis;Coronary Vasospasm;Myocardial Infarction	D013189	SRS-A	metabolism;metabolism;etiology;etiology;drug effects;metabolism;etiology;immunology;metabolism;biosynthesis;metabolism;pharmacology;immunology	1	0	0	1	1	0	NA
3053309	1988	D000792;D000818;D009202;D017023;D003327;D004285;D005227;D006321;D016027;D006801;D007462;D009203;D009206;D011877	Angiography;Animals;Cardiomyopathies;Coronary Angiography;Coronary Disease;Dogs;Fatty Acids;Heart;Heart Transplantation;Humans;Iodobenzenes;Myocardial Infarction;Myocardium;Radionuclide Imaging	D005227;D007462;C025391	Fatty Acids;Iodobenzenes;omega-(4-iodophenyl)pentadecanoic acid	D009202;D003327;D009203	Cardiomyopathies;Coronary Disease;Myocardial Infarction	D005227	Fatty Acids	diagnostic imaging;metabolism;physiopathology;diagnostic imaging;metabolism;physiopathology;metabolism;diagnostic imaging;physiology;diagnostic imaging;metabolism;physiopathology;metabolism	1	0	0	1	1	0	NA
3073739	1988	D000328;D000368;D000369;D000375;D000682;D000818;D001011;D002114;D003324;D005223;D005260;D006321;D006325;D006351;D006801;D008297;D008875;D009206;D010496;D051381	Adult;Aged;Aged, 80 and over;Aging;Amyloid;Animals;Aorta;Calcinosis;Coronary Artery Disease;Fats;Female;Heart;Heart Atria;Heart Valves;Humans;Male;Middle Aged;Myocardium;Pericardium;Rats	D000682;D005223	Amyloid;Fats	D003324	Coronary Artery Disease	D005223	Fats	metabolism;pathology;physiopathology;pathology;metabolism;anatomy & histology;metabolism;pathology;pathology;pathology	1	0	0	1	1	0	NA
3107390	1987	D016718;D001095;D004347;D011464;D005260;D006801;D006973;D010949;D010974;D011225;D011247;D011263	Arachidonic Acid;Arachidonic Acids;Drug Interactions;Epoprostenol;Female;Humans;Hypertension;Plasma;Platelet Aggregation;Pre-Eclampsia;Pregnancy;Pregnancy Trimester, Third	D001095;D016718;D011464	Arachidonic Acids;Arachidonic Acid;Epoprostenol	D006973	Hypertension	D001095;D016718;D011464	Arachidonic Acids;Arachidonic Acid;Epoprostenol	pharmacology;blood;pharmacology;blood;physiology;drug effects;blood;blood	1	0	1	0	0	0	NA
3113765	1987	D000085;D000818;D002245;D002250;D003327;D005947;D006207;D006321;D006439;D006801;D007545;D007773;D008297;D009206;D010101;D011817;D014055	Acetates;Animals;Carbon Dioxide;Carbon Radioisotopes;Coronary Disease;Glucose;Half-Life;Heart;Hemodynamics;Humans;Isoproterenol;Lactates;Male;Myocardium;Oxygen Consumption;Rabbits;Tomography, Emission-Computed	D000085;D002250;D007773;D002245;D005947;D007545	Acetates;Carbon Radioisotopes;Lactates;Carbon Dioxide;Glucose;Isoproterenol	D003327	Coronary Disease	D000085	Acetates	metabolism;metabolism;physiopathology;metabolism;drug effects;pharmacology;metabolism;metabolism	1	0	0	1	1	0	NA
3159550	1985	D000222;D000293;D000328;D000818;D001145;D001341;D006332;D002417;D002648;D003331;D003937;D004285;D004562;D005260;D006321;D006331;D006439;D006801;D007537;D008055;D008168;D008297;D008875;D009132;D010101;D010806;D005082;D051381;D013177	Adaptation, Physiological;Adolescent;Adult;Animals;Arrhythmias, Cardiac;Autonomic Nervous System;Cardiomegaly;Cattle;Child;Coronary Vessels;Diagnosis, Differential;Dogs;Electrocardiography;Female;Heart;Heart Diseases;Hemodynamics;Humans;Isometric Contraction;Lipids;Lung;Male;Middle Aged;Muscles;Oxygen Consumption;Physical Education and Training;Physical Exertion;Rats;Sports	D008055	Lipids	D001145;D006332;D006331	Arrhythmias, Cardiac;Cardiomegaly;Heart Diseases	D008055	Lipids	physiopathology;physiology;physiopathology;physiology;physiology;diagnosis;blood;physiology;physiology	1	0	0	1	0	0	NA
3170971	1988	D000328;D001794;D003327;D003920;D004569;D005260;D006321;D006801;D008055;D008297;D008403;D008875;D012307;D012907	Adult;Blood Pressure;Coronary Disease;Diabetes Mellitus;Electroencephalography;Female;Heart;Humans;Lipids;Male;Mass Screening;Middle Aged;Risk Factors;Smoking	D008055	Lipids	D003327	Coronary Disease	D008055	Lipids	genetics;prevention & control;epidemiology;physiopathology;blood	1	0	0	1	0	0	NA
3180379	1988	D003327;D005230;D006321;D006801;D007462;D007700;D009206;D011877;D013794	Coronary Disease;Fatty Acids, Nonesterified;Heart;Humans;Iodobenzenes;Kinetics;Myocardium;Radionuclide Imaging;Thallium Radioisotopes	D005230;D007462;D013794;C025391	Fatty Acids, Nonesterified;Iodobenzenes;Thallium Radioisotopes;omega-(4-iodophenyl)pentadecanoic acid	D003327	Coronary Disease	D005230	Fatty Acids, Nonesterified	diagnostic imaging;metabolism;metabolism;diagnostic imaging;metabolism;metabolism	1	0	0	1	1	0	NA
3190553	1988	D000328;D000368;D001161;D002339;D005260;D005263;D006321;D006801;D007083;D008077;D008297;D008875;D011877;D013667;D014018	Adult;Aged;Arteriosclerosis;Carotid Arteries;Female;Femoral Artery;Heart;Humans;Iliac Artery;Lipoproteins, LDL;Male;Middle Aged;Radionuclide Imaging;Technetium;Tissue Distribution	D008077;D013667	Lipoproteins, LDL;Technetium	D001161	Arteriosclerosis	D008077	Lipoproteins, LDL	diagnostic imaging;diagnostic imaging;diagnostic imaging;diagnostic imaging;diagnostic imaging;pharmacokinetics;urine;pharmacokinetics;urine	1	0	0	1	0	0	NA
3263035	1988	D000328;D000368;D002311;D005230;D005260;D006321;D006801;D007457;D007462;D008297;D008875;D009206;D013318;D014055	Adult;Aged;Cardiomyopathy, Dilated;Fatty Acids, Nonesterified;Female;Heart;Humans;Iodine Radioisotopes;Iodobenzenes;Male;Middle Aged;Myocardium;Stroke Volume;Tomography, Emission-Computed	D005230;D007457;D007462;C025391	Fatty Acids, Nonesterified;Iodine Radioisotopes;Iodobenzenes;omega-(4-iodophenyl)pentadecanoic acid	D002311	Cardiomyopathy, Dilated	D005230	Fatty Acids, Nonesterified	diagnostic imaging;metabolism;physiopathology;metabolism;diagnostic imaging;physiopathology;metabolism	1	0	0	1	1	0	NA
3276245	1988	D000818;D003327;D004630;D005609;D006321;D006801;D008054;D009203;D009206;D010100;D010477	Animals;Coronary Disease;Emergencies;Free Radicals;Heart;Humans;Lipid Peroxides;Myocardial Infarction;Myocardium;Oxygen;Perfusion	D005609;D008054;D010100	Free Radicals;Lipid Peroxides;Oxygen	D003327;D009203	Coronary Disease;Myocardial Infarction	D008054	Lipid Peroxides	drug therapy;metabolism;drug effects;metabolism;drug therapy;metabolism;adverse effects;pharmacology	1	0	0	1	1	0	NA
3281457	1988	D000208;D000227;D000818;D003327;D048909;D003920;D004734;D005227;D005947;D006321;D006801;D009206	Acute Disease;Adenine Nucleotides;Animals;Coronary Disease;Diabetes Complications;Diabetes Mellitus;Energy Metabolism;Fatty Acids;Glucose;Heart;Humans;Myocardium	D000227;D005227;D005947	Adenine Nucleotides;Fatty Acids;Glucose	D003327	Coronary Disease	D005227	Fatty Acids	metabolism;complications;metabolism;physiopathology;metabolism;physiopathology;metabolism;metabolism;physiopathology;metabolism	1	0	0	1	1	0	NA
3328145	1987	D000818;D003326;D006321;D006331;D006801;D009200;D011453;D012106	Animals;Coronary Circulation;Heart;Heart Diseases;Humans;Myocardial Contraction;Prostaglandins;Research	D011453	Prostaglandins	D006331	Heart Diseases	D011453	Prostaglandins	drug effects;physiology;physiopathology;drug effects;pharmacology;physiology	1	0	0	1	0	0	NA
3335065	1988	D001835;D002791;D003326;D003327;D004041;D005081;D006321;D006801;D008074;D008875;D011877;D013312;D013794	Body Weight;Cholesterol, Dietary;Coronary Circulation;Coronary Disease;Dietary Fats;Exercise Therapy;Heart;Humans;Lipoproteins;Middle Aged;Radionuclide Imaging;Stress, Physiological;Thallium Radioisotopes	D002791;D004041;D008074;D013794	Cholesterol, Dietary;Dietary Fats;Lipoproteins;Thallium Radioisotopes	D003327	Coronary Disease	D002791;D004041;D008074	Cholesterol, Dietary;Dietary Fats;Lipoproteins	administration & dosage;diagnostic imaging;etiology;prevention & control;administration & dosage;diagnostic imaging;blood;complications	1	0	0	1	0	0	NA
3335178	1988	D000911;D005227;D006321;D006801;D008279;D009203;D009218;D011877;D013667;D016698;D013794;D014003	Antibodies, Monoclonal;Fatty Acids;Heart;Humans;Magnetic Resonance Imaging;Myocardial Infarction;Myosins;Radionuclide Imaging;Technetium;Technetium Tc 99m Pyrophosphate;Thallium Radioisotopes;Tin Polyphosphates	D000911;D005227;D013794;D014003;C017742;D016698;D013667;D009218	Antibodies, Monoclonal;Fatty Acids;Thallium Radioisotopes;Tin Polyphosphates;technetium Tc 99m stannous pyrophosphate;Technetium Tc 99m Pyrophosphate;Technetium;Myosins	D009203	Myocardial Infarction	D005227	Fatty Acids	diagnostic imaging;diagnosis;diagnostic imaging;immunology	1	0	0	1	0	0	NA
3337018	1988	D000085;D000368;D006328;D003327;D003999;D005260;D006321;D006439;D006801;D007773;D008297;D008875	Acetates;Aged;Cardiac Catheterization;Coronary Disease;Dichloroacetic Acid;Female;Heart;Hemodynamics;Humans;Lactates;Male;Middle Aged	D000085;D007773;D003999	Acetates;Lactates;Dichloroacetic Acid	D003327	Coronary Disease	D000085	Acetates	therapeutic use;drug therapy;metabolism;pharmacology;therapeutic use;drug effects;drug effects;blood	1	0	0	1	0	0	NA
3378445	1988	D003327;D005227;D006321;D006801;D007457;D011877	Coronary Disease;Fatty Acids;Heart;Humans;Iodine Radioisotopes;Radionuclide Imaging	D005227;D007457;C013102	Fatty Acids;Iodine Radioisotopes;margaric acid	D003327	Coronary Disease	D005227;C013102	Fatty Acids;margaric acid	diagnostic imaging;diagnostic imaging	1	0	0	1	0	0	NA
3468897	1986	D000499;D000818;D001679;D001794;D009202;D004353;D004347;D064420;D004562;D004640;D004852;D005260;D006321;D051379;D011422	Allylamine;Animals;Biogenic Amines;Blood Pressure;Cardiomyopathies;Drug Evaluation, Preclinical;Drug Interactions;Drug-Related Side Effects and Adverse Reactions;Electrocardiography;Emetine;Epoxy Compounds;Female;Heart;Mice;Propionates	D001679;D004852;D011422;D000499;C017522;D004640	Biogenic Amines;Epoxy Compounds;Propionates;Allylamine;methyl 2-tetradecylglycidate;Emetine	D009202	Cardiomyopathies	D011422;C017522	Propionates;methyl 2-tetradecylglycidate	toxicity;pharmacology;drug effects;chemically induced;methods;toxicity;toxicity;drug effects;toxicity	0	1	0	1	0	0	NA
3486300	1986	D001682;D002311;D003326;D003327;D004562;D005230;D005947;D006321;D006801;D007700;D009203;D009206;D010084;D014055	Biological Availability;Cardiomyopathy, Dilated;Coronary Circulation;Coronary Disease;Electrocardiography;Fatty Acids, Nonesterified;Glucose;Heart;Humans;Kinetics;Myocardial Infarction;Myocardium;Oxidation-Reduction;Tomography, Emission-Computed	D005230;D005947	Fatty Acids, Nonesterified;Glucose	D002311;D003327;D009203	Cardiomyopathy, Dilated;Coronary Disease;Myocardial Infarction	D005230	Fatty Acids, Nonesterified	diagnostic imaging;metabolism;diagnostic imaging;metabolism;metabolism;metabolism;diagnostic imaging;diagnostic imaging;metabolism;metabolism;methods	1	0	0	1	1	0	NA
3490370	1986	D000818;D002250;D005230;D006321;D006331;D006801;D007457;D007700;D009206;D010168;D014055	Animals;Carbon Radioisotopes;Fatty Acids, Nonesterified;Heart;Heart Diseases;Humans;Iodine Radioisotopes;Kinetics;Myocardium;Palmitates;Tomography, Emission-Computed	D002250;D005230;D007457;D010168	Carbon Radioisotopes;Fatty Acids, Nonesterified;Iodine Radioisotopes;Palmitates	D006331	Heart Diseases	D005230;D010168	Fatty Acids, Nonesterified;Palmitates	metabolism;diagnostic imaging;diagnostic imaging;metabolism	1	0	0	1	1	0	NA
3490374	1986	D001026;D003327;D005227;D005230;D006321;D006801;D007457;D007700;D009206;D014055	Coronary Artery Bypass;Coronary Disease;Fatty Acids;Fatty Acids, Nonesterified;Heart;Humans;Iodine Radioisotopes;Kinetics;Myocardium;Tomography, Emission-Computed	D005227;D005230;D007457;C027252	Fatty Acids;Fatty Acids, Nonesterified;Iodine Radioisotopes;17-iodoheptadecanoic acid	D003327	Coronary Disease	D005227;D005230;C027252	Fatty Acids;Fatty Acids, Nonesterified;17-iodoheptadecanoic acid	diagnostic imaging;metabolism;diagnostic imaging;metabolism	1	0	0	1	1	0	NA
3490377	1986	D003327;D005227;D006321;D006801;D007457;D007462;D009206;D014055	Coronary Disease;Fatty Acids;Heart;Humans;Iodine Radioisotopes;Iodobenzenes;Myocardium;Tomography, Emission-Computed	D005227;D007457;D007462;C049338	Fatty Acids;Iodine Radioisotopes;Iodobenzenes;iodofiltic acid	D003327	Coronary Disease	D005227;C049338	Fatty Acids;iodofiltic acid	diagnostic imaging;diagnostic imaging;metabolism	1	0	0	1	1	0	NA
3490380	1986	D000641;D002250;D003326;D003847;D005461;D019788;D006321;D006801;D009203;D009206;D009590;D019308;D010169;D011868;D014055	Ammonia;Carbon Radioisotopes;Coronary Circulation;Deoxyglucose;Fluorine;Fluorodeoxyglucose F18;Heart;Humans;Myocardial Infarction;Myocardium;Nitrogen Radioisotopes;Palmitic Acid;Palmitic Acids;Radioisotopes;Tomography, Emission-Computed	D002250;D009590;D010169;D011868;D019788;D005461;D019308;D000641;D003847	Carbon Radioisotopes;Nitrogen Radioisotopes;Palmitic Acids;Radioisotopes;Fluorodeoxyglucose F18;Fluorine;Palmitic Acid;Ammonia;Deoxyglucose	D009203	Myocardial Infarction	D010169;D019308	Palmitic Acids;Palmitic Acid	analogs & derivatives;diagnostic imaging;diagnostic imaging;metabolism	1	0	0	1	1	0	NA
3490381	1986	D000328;D002250;D002312;D003327;D005230;D006321;D006801;D008875;D009206;D019308;D010169;D014055	Adult;Carbon Radioisotopes;Cardiomyopathy, Hypertrophic;Coronary Disease;Fatty Acids, Nonesterified;Heart;Humans;Middle Aged;Myocardium;Palmitic Acid;Palmitic Acids;Tomography, Emission-Computed	D002250;D005230;D010169;D019308	Carbon Radioisotopes;Fatty Acids, Nonesterified;Palmitic Acids;Palmitic Acid	D002312;D003327	Cardiomyopathy, Hypertrophic;Coronary Disease	D005230;D010169;D019308	Fatty Acids, Nonesterified;Palmitic Acids;Palmitic Acid	diagnostic imaging;diagnostic imaging;metabolism;diagnostic imaging;metabolism	1	0	0	1	1	0	NA
3490981	1986	D009202;D005227;D006321;D006801;D007700;D008722;D009206;D011868;D013793;D014055	Cardiomyopathies;Fatty Acids;Heart;Humans;Kinetics;Methods;Myocardium;Radioisotopes;Thallium;Tomography, Emission-Computed	D005227;D011868;C027252;D013793	Fatty Acids;Radioisotopes;17-iodoheptadecanoic acid;Thallium	D009202	Cardiomyopathies	D005227;C027252	Fatty Acids;17-iodoheptadecanoic acid	diagnostic imaging;metabolism;diagnostic imaging;metabolism	1	0	0	1	1	0	NA
3517962	1986	D003327;D005227;D006050;D006321;D006801;D007204;D007457;D007495;D007726;D009206;D009336;D010315;D011868;D011877;D012413;D013667;D014980	Coronary Disease;Fatty Acids;Gold Radioisotopes;Heart;Humans;Indium;Iodine Radioisotopes;Iridium;Krypton;Myocardium;Necrosis;Particle Accelerators;Radioisotopes;Radionuclide Imaging;Rubidium;Technetium;Xenon Radioisotopes	D005227;D006050;D007457;D011868;D014980;D007204;D007495;D007726;D013667;D012413	Fatty Acids;Gold Radioisotopes;Iodine Radioisotopes;Radioisotopes;Xenon Radioisotopes;Indium;Iridium;Krypton;Technetium;Rubidium	D003327	Coronary Disease	D005227	Fatty Acids	diagnostic imaging;metabolism;diagnostic imaging;pathology	1	0	0	1	1	0	NA
3519733	1986	D000244;D000818;D003329;D015237;D004285;D004727;D011464;D006321;D006801;D009131;D010974;D011460;D011941;D012701;D013552;D013556;D013564;D013928	Adenosine Diphosphate;Animals;Coronary Vasospasm;Dinoprost;Dogs;Endothelium;Epoprostenol;Heart;Humans;Muscle, Smooth, Vascular;Platelet Aggregation;Prostaglandins F;Receptors, Adrenergic;Serotonin;Swine;Swine, Miniature;Sympathetic Nervous System;Thromboxane A2	D011460;D011941;D012701;D013928;D000244;D015237;D011464	Prostaglandins F;Receptors, Adrenergic;Serotonin;Thromboxane A2;Adenosine Diphosphate;Dinoprost;Epoprostenol	D003329	Coronary Vasospasm	D011460;D013928;D015237;D011464	Prostaglandins F;Thromboxane A2;Dinoprost;Epoprostenol	metabolism;etiology;metabolism;biosynthesis;innervation;metabolism;metabolism;drug effects;metabolism;metabolism;metabolism;metabolism	1	0	0	1	0	0	NA
3568671	1986	D000085;D000368;D002302;D006321;D006333;D006439;D006801;D007676;D008297;D008875;D011312;D011669;D006435;D014655;D014882	Acetates;Aged;Cardiac Output;Heart;Heart Failure;Hemodynamics;Humans;Kidney Failure, Chronic;Male;Middle Aged;Pressure;Pulmonary Wedge Pressure;Renal Dialysis;Vascular Resistance;Water-Electrolyte Balance	D000085	Acetates	D006333	Heart Failure	D000085	Acetates	blood;pharmacology;physiopathology;blood;complications;physiopathology;complications;adverse effects;methods	1	0	0	1	0	0	NA
3583428	1987	D001769;D001798;D003449;D005260;D006801;D008055;D008297;D008875;D010949;D010953;D012709;D012712;D013499;D014462	Blood;Blood Proteins;Cryoglobulinemia;Female;Humans;Lipids;Male;Middle Aged;Plasma;Plasma Volume;Serum Albumin;Serum Globulins;Surface Properties;Ultrafiltration	D001798;D008055;D012709;D012712	Blood Proteins;Lipids;Serum Albumin;Serum Globulins	D003449	Cryoglobulinemia	D008055	Lipids	analysis;therapy;blood;analysis;analysis;analysis;methods	1	0	1	0	0	0	NA
3629555	1987	D000368;D001053;D001161;D002784;D006801;D008074;D008297;D008875;D010949;D010972	Aged;Apolipoproteins;Arteriosclerosis;Cholesterol;Humans;Lipoproteins;Male;Middle Aged;Plasma;Platelet Activating Factor	D001053;D008074;D010972;D002784	Apolipoproteins;Lipoproteins;Platelet Activating Factor;Cholesterol	D001161	Arteriosclerosis	D001053;D008074;D010972;D002784	Apolipoproteins;Lipoproteins;Platelet Activating Factor;Cholesterol	blood;blood;blood;blood;metabolism;metabolism	1	0	1	0	0	0	NA
3663007	1987	D000818;D003327;D005230;D006321;D066298;D008054;D008055;D008246;D008297;D008563;D051379;D009206;D010740;D051381;D011919	Animals;Coronary Disease;Fatty Acids, Nonesterified;Heart;In Vitro Techniques;Lipid Peroxides;Lipids;Lysophospholipids;Male;Membrane Lipids;Mice;Myocardium;Phospholipases;Rats;Rats, Inbred Strains	D005230;D008054;D008055;D008246;D008563;D010740	Fatty Acids, Nonesterified;Lipid Peroxides;Lipids;Lysophospholipids;Membrane Lipids;Phospholipases	D003327	Coronary Disease	D005230;D008054;D008055;D008246;D008563	Fatty Acids, Nonesterified;Lipid Peroxides;Lipids;Lysophospholipids;Membrane Lipids	metabolism;pharmacology;drug effects;metabolism;pharmacology;pharmacology;metabolism;metabolism;pharmacology	0	1	0	1	1	0	NA
3689162	1987	D000328;D001794;D001835;D003327;D005260;D006321;D006801;D006973;D008055;D008297;D008875;D005082;D012307	Adult;Blood Pressure;Body Weight;Coronary Disease;Female;Heart;Humans;Hypertension;Lipids;Male;Middle Aged;Physical Exertion;Risk Factors	D008055	Lipids	D003327;D006973	Coronary Disease;Hypertension	D008055	Lipids	diagnosis;physiopathology;physiopathology;blood	1	0	0	1	0	0	NA
3747100	1986	D000527;D004452;D006321;D006331;D006352;D006801;D006976;D008173;D009543;D010100;D011652;D013318;D014655;D014665	Alprostadil;Echocardiography;Heart;Heart Diseases;Heart Ventricles;Humans;Hypertension, Pulmonary;Lung Diseases, Obstructive;Nifedipine;Oxygen;Pulmonary Circulation;Stroke Volume;Vascular Resistance;Vasodilator Agents	D014665;D000527;D009543;D010100	Vasodilator Agents;Alprostadil;Nifedipine;Oxygen	D006331;D006976	Heart Diseases;Hypertension, Pulmonary	D000527	Alprostadil	therapeutic use;physiopathology;drug therapy;etiology;physiopathology;complications;physiopathology;complications;physiopathology;therapeutic use;therapeutic use;therapeutic use	1	0	0	1	0	0	NA
3755904	1986	D015121;D000293;D000328;D000804;D001794;D003327;D005260;D006321;D006339;D006352;D006801;D008297;D008875;D013318	6-Ketoprostaglandin F1 alpha;Adolescent;Adult;Angiotensin II;Blood Pressure;Coronary Disease;Female;Heart;Heart Rate;Heart Ventricles;Humans;Male;Middle Aged;Stroke Volume	D000804;D015121	Angiotensin II;6-Ketoprostaglandin F1 alpha	D003327	Coronary Disease	D015121	6-Ketoprostaglandin F1 alpha	blood;pharmacology;blood;physiopathology;drug effects;physiopathology	1	0	0	1	0	0	NA
3823832	1986	D001775;D003327;D006321;D006801;D008075;D008077;D009132;D010806	Blood Circulation;Coronary Disease;Heart;Humans;Lipoproteins, HDL;Lipoproteins, LDL;Muscles;Physical Education and Training	D008075;D008077	Lipoproteins, HDL;Lipoproteins, LDL	D003327	Coronary Disease	D008075;D008077	Lipoproteins, HDL;Lipoproteins, LDL	prevention & control;physiology;blood;blood;physiology	1	0	0	1	0	0	NA
3838058	1985	D000428;D001145;D000431;D006321;D006801;D008075	Alcohol Drinking;Arrhythmias, Cardiac;Ethanol;Heart;Humans;Lipoproteins, HDL	D008075;D000431	Lipoproteins, HDL;Ethanol	D001145	Arrhythmias, Cardiac	D008075	Lipoproteins, HDL	etiology;adverse effects;drug effects;blood	1	0	0	1	0	0	NA
3873087	1985	D003327;D003331;D005227;D005260;D006321;D006801;D007457;D008297;D008722;D008875;D011868;D013793;D014055	Coronary Disease;Coronary Vessels;Fatty Acids;Female;Heart;Humans;Iodine Radioisotopes;Male;Methods;Middle Aged;Radioisotopes;Thallium;Tomography, Emission-Computed	D005227;D007457;D011868;D013793;C013102	Fatty Acids;Iodine Radioisotopes;Radioisotopes;Thallium;margaric acid	D003327	Coronary Disease	D005227;C013102	Fatty Acids;margaric acid	diagnostic imaging;diagnostic imaging;diagnostic imaging	1	0	0	1	0	0	NA
3877316	1985	D009202;D003326;D003327;D003847;D005227;D019788;D005947;D006321;D006801;D008954;D009206;D009590;D010168;D011868;D014055	Cardiomyopathies;Coronary Circulation;Coronary Disease;Deoxyglucose;Fatty Acids;Fluorodeoxyglucose F18;Glucose;Heart;Humans;Models, Biological;Myocardium;Nitrogen Radioisotopes;Palmitates;Radioisotopes;Tomography, Emission-Computed	D005227;D009590;D010168;D011868;D019788;D003847;D005947	Fatty Acids;Nitrogen Radioisotopes;Palmitates;Radioisotopes;Fluorodeoxyglucose F18;Deoxyglucose;Glucose	D009202;D003327	Cardiomyopathies;Coronary Disease	D005227;D010168	Fatty Acids;Palmitates	diagnostic imaging;diagnostic imaging;metabolism;analogs & derivatives;metabolism;metabolism;diagnostic imaging;metabolism;metabolism	1	0	0	1	1	0	NA
3902283	1985	D000818;D001921;D002250;D002311;D003326;D003327;D003847;D004285;D005227;D005461;D019788;D005947;D006321;D006801;D008863;D009206;D009590;D010104;D010168;D011868;D014055	Animals;Brain;Carbon Radioisotopes;Cardiomyopathy, Dilated;Coronary Circulation;Coronary Disease;Deoxyglucose;Dogs;Fatty Acids;Fluorine;Fluorodeoxyglucose F18;Glucose;Heart;Humans;Microspheres;Myocardium;Nitrogen Radioisotopes;Oxygen Radioisotopes;Palmitates;Radioisotopes;Tomography, Emission-Computed	D002250;D005227;D009590;D010104;D010168;D011868;D019788;D005461;D003847;D005947	Carbon Radioisotopes;Fatty Acids;Nitrogen Radioisotopes;Oxygen Radioisotopes;Palmitates;Radioisotopes;Fluorodeoxyglucose F18;Fluorine;Deoxyglucose;Glucose	D002311;D003327	Cardiomyopathy, Dilated;Coronary Disease	D005227;D010168	Fatty Acids;Palmitates	metabolism;diagnostic imaging;diagnostic imaging;analogs & derivatives;metabolism;metabolism;diagnostic imaging;metabolism	1	0	0	1	1	0	NA
3910439	1985	D000818;D002250;D003327;D005230;D006321;D006801;D007457;D007700;D009203;D009206;D019308;D010169;D011877;D013997	Animals;Carbon Radioisotopes;Coronary Disease;Fatty Acids, Nonesterified;Heart;Humans;Iodine Radioisotopes;Kinetics;Myocardial Infarction;Myocardium;Palmitic Acid;Palmitic Acids;Radionuclide Imaging;Time Factors	D002250;D005230;D007457;D010169;D019308	Carbon Radioisotopes;Fatty Acids, Nonesterified;Iodine Radioisotopes;Palmitic Acids;Palmitic Acid	D003327;D009203	Coronary Disease;Myocardial Infarction	D005230;D010169;D019308	Fatty Acids, Nonesterified;Palmitic Acids;Palmitic Acid	diagnostic imaging;metabolism;diagnostic imaging;diagnostic imaging;metabolism	1	0	0	1	1	0	NA
3912053	1985	D000222;D000328;D001145;D003327;D003645;D005260;D006321;D006801;D007590;D008074;D008297;D010807;D005082;D012306;D012420	Adaptation, Physiological;Adult;Arrhythmias, Cardiac;Coronary Disease;Death, Sudden;Female;Heart;Humans;Jogging;Lipoproteins;Male;Physical Endurance;Physical Exertion;Risk;Running	D008074	Lipoproteins	D001145;D003327	Arrhythmias, Cardiac;Coronary Disease	D008074	Lipoproteins	etiology;etiology;prevention & control;etiology;physiology;blood	1	0	0	1	0	0	NA
3915198	1985	D000818;D001162;D002248;D002249;D002318;D002784;D004787;D006321;D006801;D009203;D009206;D009211;D010101;D012907	Animals;Arteriosclerosis Obliterans;Carbon Monoxide;Carbon Monoxide Poisoning;Cardiovascular Diseases;Cholesterol;Environmental Pollution;Heart;Humans;Myocardial Infarction;Myocardium;Myoglobin;Oxygen Consumption;Smoking	D009211;D002248;D002784	Myoglobin;Carbon Monoxide;Cholesterol	D001162;D009203;D002318	Arteriosclerosis Obliterans;Myocardial Infarction;Cardiovascular Diseases	D002784	Cholesterol	etiology;metabolism;complications;physiopathology;etiology;blood;adverse effects;drug effects;etiology;metabolism;metabolism;drug effects	1	0	0	1	1	0	NA
3916169	1985	D000241;D000818;D003326;D003327;D011464;D006321;D006801;D000860;D009206;D010101;D011448	Adenosine;Animals;Coronary Circulation;Coronary Disease;Epoprostenol;Heart;Humans;Hypoxia;Myocardium;Oxygen Consumption;Prostaglandin Antagonists	D011448;D011464;D000241	Prostaglandin Antagonists;Epoprostenol;Adenosine	D003327	Coronary Disease	D011464	Epoprostenol	biosynthesis;metabolism;biosynthesis;drug effects;metabolism;metabolism;pharmacology	1	0	0	1	1	0	NA
3923251	1985	D000818;D001249;D004537;D005334;D005767;D006321;D006801;D006973;D008084;D009369;D010740;D010741;D011451;D013189;D010738	Animals;Asthma;Eicosanoic Acids;Fever;Gastrointestinal Diseases;Heart;Humans;Hypertension;Lipoxygenase;Neoplasms;Phospholipases;Phospholipases A;Prostaglandin-Endoperoxide Synthases;SRS-A;Type C Phospholipases	D004537;D013189;D008084;D011451;D010740;D010741;D010738	Eicosanoic Acids;SRS-A;Lipoxygenase;Prostaglandin-Endoperoxide Synthases;Phospholipases;Phospholipases A;Type C Phospholipases	D006973	Hypertension	D004537;D013189	Eicosanoic Acids;SRS-A	metabolism;metabolism;metabolism;metabolism;drug effects;physiopathology;metabolism;metabolism;metabolism;metabolism;metabolism;metabolism;metabolism	1	0	0	1	0	0	NA
3930092	1985	D000911;D001055;D003327;D003331;D005612;D006321;D006801;D005779;D008077;D008297;D008722;D011859;D011863	Antibodies, Monoclonal;Apolipoproteins B;Coronary Disease;Coronary Vessels;Freeze Drying;Heart;Humans;Immunodiffusion;Lipoproteins, LDL;Male;Methods;Radiography;Radioimmunoassay	D000911;D001055;D008077	Antibodies, Monoclonal;Apolipoproteins B;Lipoproteins, LDL	D003327	Coronary Disease	D001055;D008077	Apolipoproteins B;Lipoproteins, LDL	blood;immunology;blood;diagnostic imaging;analysis;immunology	1	0	0	1	0	0	NA
3931935	1985	D000596;D000818;D002250;D002311;D003326;D003327;D003847;D004734;D005227;D005230;D005343;D005461;D019788;D006321;D006801;D007700;D009206;D010084;D010104;D010168;D011868;D010959;D014055	Amino Acids;Animals;Carbon Radioisotopes;Cardiomyopathy, Dilated;Coronary Circulation;Coronary Disease;Deoxyglucose;Energy Metabolism;Fatty Acids;Fatty Acids, Nonesterified;Fibrinolytic Agents;Fluorine;Fluorodeoxyglucose F18;Heart;Humans;Kinetics;Myocardium;Oxidation-Reduction;Oxygen Radioisotopes;Palmitates;Radioisotopes;Tissue Plasminogen Activator;Tomography, Emission-Computed	D000596;D002250;D005227;D005230;D005343;D010104;D010168;D011868;D019788;D005461;D003847;D010959	Amino Acids;Carbon Radioisotopes;Fatty Acids;Fatty Acids, Nonesterified;Fibrinolytic Agents;Oxygen Radioisotopes;Palmitates;Radioisotopes;Fluorodeoxyglucose F18;Fluorine;Deoxyglucose;Tissue Plasminogen Activator	D002311;D003327	Cardiomyopathy, Dilated;Coronary Disease	D005227;D005230;D010168	Fatty Acids;Fatty Acids, Nonesterified;Palmitates	diagnostic imaging;diagnostic imaging;drug therapy;analogs & derivatives;metabolism;metabolism;therapeutic use;diagnostic imaging;metabolism;therapeutic use	1	0	0	1	1	0	NA
3936714	1985	D000328;D000368;D000818;D002245;D002250;D003327;D004285;D005230;D005260;D006321;D006801;D066298;D007457;D007462;D007700;D008297;D008863;D008875;D009203;D009206;D010084;D019308;D010169;D011877;D051381;D011919	Adult;Aged;Animals;Carbon Dioxide;Carbon Radioisotopes;Coronary Disease;Dogs;Fatty Acids, Nonesterified;Female;Heart;Humans;In Vitro Techniques;Iodine Radioisotopes;Iodobenzenes;Kinetics;Male;Microspheres;Middle Aged;Myocardial Infarction;Myocardium;Oxidation-Reduction;Palmitic Acid;Palmitic Acids;Radionuclide Imaging;Rats;Rats, Inbred Strains	D002250;D005230;D007457;D007462;D010169;D002245;D019308;C025391	Carbon Radioisotopes;Fatty Acids, Nonesterified;Iodine Radioisotopes;Iodobenzenes;Palmitic Acids;Carbon Dioxide;Palmitic Acid;omega-(4-iodophenyl)pentadecanoic acid	D003327;D009203	Coronary Disease;Myocardial Infarction	D005230;D010169;D019308	Fatty Acids, Nonesterified;Palmitic Acids;Palmitic Acid	metabolism;diagnostic imaging;metabolism;metabolism;diagnostic imaging;diagnostic imaging;metabolism;metabolism	1	0	0	1	1	0	NA
3942648	1986	D000328;D000368;D002304;D003327;D005230;D005971;D006321;D006439;D006801;D007773;D008297;D008875;D009206;D011433	Adult;Aged;Cardiac Pacing, Artificial;Coronary Disease;Fatty Acids, Nonesterified;Glutamates;Heart;Hemodynamics;Humans;Lactates;Male;Middle Aged;Myocardium;Propranolol	D005230;D005971;D007773;D011433	Fatty Acids, Nonesterified;Glutamates;Lactates;Propranolol	D003327	Coronary Disease	D005230	Fatty Acids, Nonesterified	drug therapy;metabolism;physiopathology;blood;blood;physiopathology;blood;metabolism;metabolism;therapeutic use	1	0	0	1	1	0	NA
4021298	1985	D000328;D002908;D017023;D003327;D004562;D005230;D005947;D006321;D006334;D006352;D006439;D006801;D007773;D008297;D008875;D009200;D009206	Adult;Chronic Disease;Coronary Angiography;Coronary Disease;Electrocardiography;Fatty Acids, Nonesterified;Glucose;Heart;Heart Function Tests;Heart Ventricles;Hemodynamics;Humans;Lactates;Male;Middle Aged;Myocardial Contraction;Myocardium	D005230;D007773;D005947	Fatty Acids, Nonesterified;Lactates;Glucose	D003327	Coronary Disease	D005230	Fatty Acids, Nonesterified	diagnosis;physiopathology;metabolism;metabolism;physiopathology;physiopathology;metabolism;metabolism	1	0	0	1	1	0	NA
4034126	1985	D000818;D003327;D004285;D006321;D007457;D007553;D051379;D009227;D011877;D014018	Animals;Coronary Disease;Dogs;Heart;Iodine Radioisotopes;Isotope Labeling;Mice;Myristic Acids;Radionuclide Imaging;Tissue Distribution	D007457;D009227;C046420	Iodine Radioisotopes;Myristic Acids;14-(iodophenyl)-3-methyltetradecanoic acid	D003327	Coronary Disease	D009227;C046420	Myristic Acids;14-(iodophenyl)-3-methyltetradecanoic acid	diagnostic imaging;diagnostic imaging;chemical synthesis;metabolism	0	1	0	1	0	0	NA
4036786	1985	D000368;D001158;D001794;D003287;D017023;D003326;D003327;D003973;D003974;D004311;D004338;D005230;D006321;D006339;D006352;D006801;D007479;D007483;D007773;D019344;D008297;D008875;D009206;D011897	Aged;Arteries;Blood Pressure;Contrast Media;Coronary Angiography;Coronary Circulation;Coronary Disease;Diatrizoate;Diatrizoate Meglumine;Double-Blind Method;Drug Combinations;Fatty Acids, Nonesterified;Heart;Heart Rate;Heart Ventricles;Humans;Iopamidol;Iothalamic Acid;Lactates;Lactic Acid;Male;Middle Aged;Myocardium;Random Allocation	D003287;D004338;D005230;D007773;D003973;D007483;D019344;D003974;C027278;D007479	Contrast Media;Drug Combinations;Fatty Acids, Nonesterified;Lactates;Diatrizoate;Iothalamic Acid;Lactic Acid;Diatrizoate Meglumine;urovision;Iopamidol	D003327	Coronary Disease	D005230	Fatty Acids, Nonesterified	drug effects;adverse effects;drug effects;diagnostic imaging;metabolism;adverse effects;adverse effects;adverse effects;blood;drug effects;drug effects;diagnostic imaging;adverse effects;analogs & derivatives;metabolism;metabolism	1	0	0	1	1	0	NA
4085508	1985	D000328;D000787;D005227;D005260;D006207;D006321;D006331;D006801;D007457;D008297;D008875;D005082;D011877;D013997	Adult;Angina Pectoris;Fatty Acids;Female;Half-Life;Heart;Heart Diseases;Humans;Iodine Radioisotopes;Male;Middle Aged;Physical Exertion;Radionuclide Imaging;Time Factors	D005227;D007457;C013102	Fatty Acids;Iodine Radioisotopes;margaric acid	D000787;D006331	Angina Pectoris;Heart Diseases	D005227;C013102	Fatty Acids;margaric acid	diagnostic imaging;metabolism;diagnostic imaging;diagnostic imaging;metabolism	1	0	0	1	0	0	NA
4085510	1985	D000818;D001024;D004285;D005227;D006321;D006801;D007457;D007553;D009206;D009227;D011868;D011877;D051381;D013793;D014018	Animals;Aortic Valve Stenosis;Dogs;Fatty Acids;Heart;Humans;Iodine Radioisotopes;Isotope Labeling;Myocardium;Myristic Acids;Radioisotopes;Radionuclide Imaging;Rats;Thallium;Tissue Distribution	D005227;D007457;D009227;D011868;C046420;D013793	Fatty Acids;Iodine Radioisotopes;Myristic Acids;Radioisotopes;14-(iodophenyl)-3-methyltetradecanoic acid;Thallium	D001024	Aortic Valve Stenosis	D005227;D009227;C046420	Fatty Acids;Myristic Acids;14-(iodophenyl)-3-methyltetradecanoic acid	diagnostic imaging;diagnostic imaging;metabolism	1	0	0	1	1	0	NA
4114377	1972	D000328;D005117;D002395;D002784;D003327;D004562;D004837;D005230;D006321;D006339;D006358;D006801;D006813;D008297;D008875;D009638;D005082;D013312;D013315;D013997;D014280	Adult;Cardiac Complexes, Premature;Catecholamines;Cholesterol;Coronary Disease;Electrocardiography;Epinephrine;Fatty Acids, Nonesterified;Heart;Heart Rate;Hot Temperature;Humans;Humidity;Male;Middle Aged;Norepinephrine;Physical Exertion;Stress, Physiological;Stress, Psychological;Time Factors;Triglycerides	D002395;D005230;D014280;D002784;D009638;D004837	Catecholamines;Fatty Acids, Nonesterified;Triglycerides;Cholesterol;Norepinephrine;Epinephrine	D005117;D003327	Cardiac Complexes, Premature;Coronary Disease	D005230;D014280;D002784	Fatty Acids, Nonesterified;Triglycerides;Cholesterol	etiology;blood;blood;physiopathology;blood;blood;physiology;physiopathology;blood;physiopathology;physiopathology;blood	1	0	0	1	0	0	NA
4124526	1973	D000284;D000328;D002395;D002784;D002986;D003327;D004562;D004644;D004837;D005230;D005260;D006321;D006339;D006801;D008055;D008297;D008875;D009638;D010096;D010919;D011187;D014280	Administration, Oral;Adult;Catecholamines;Cholesterol;Clinical Trials as Topic;Coronary Disease;Electrocardiography;Emotions;Epinephrine;Fatty Acids, Nonesterified;Female;Heart;Heart Rate;Humans;Lipids;Male;Middle Aged;Norepinephrine;Oxprenolol;Placebos;Posture;Triglycerides	D002395;D005230;D008055;D010919;D014280;D010096;D002784;D009638;D004837	Catecholamines;Fatty Acids, Nonesterified;Lipids;Placebos;Triglycerides;Oxprenolol;Cholesterol;Norepinephrine;Epinephrine	D003327	Coronary Disease	D005230;D008055;D014280;D002784	Fatty Acids, Nonesterified;Lipids;Triglycerides;Cholesterol	blood;blood;physiopathology;drug effects;blood;blood;drug effects;drug effects;blood;blood;administration & dosage;pharmacology;blood	1	0	0	1	0	0	NA
4125309	1973	D003327;D003331;D005231;D006321;D006801;D007511;D050356;D008274;D009203;D009206;D009638;D014280	Coronary Disease;Coronary Vessels;Fatty Acids, Unsaturated;Heart;Humans;Ischemia;Lipid Metabolism;Magnesium;Myocardial Infarction;Myocardium;Norepinephrine;Triglycerides	D005231;D014280;D008274;D009638	Fatty Acids, Unsaturated;Triglycerides;Magnesium;Norepinephrine	D003327;D009203	Coronary Disease;Myocardial Infarction	D005231;D014280	Fatty Acids, Unsaturated;Triglycerides	complications;physiopathology;metabolism;physiopathology;etiology;metabolism;etiology;metabolism;metabolism;metabolism	1	0	0	1	1	0	NA
4130995	1973	D003327;D004562;D005260;D006321;D006331;D006496;D006801;D006949;D050356;D008055;D008297;D008875;D009206	Coronary Disease;Electrocardiography;Female;Heart;Heart Diseases;Heparinoids;Humans;Hyperlipidemias;Lipid Metabolism;Lipids;Male;Middle Aged;Myocardium	D006496;D008055	Heparinoids;Lipids	D003327;D006331	Coronary Disease;Heart Diseases	D008055	Lipids	metabolism;drug effects;metabolism;pharmacology;metabolism;pharmacology;metabolism	1	0	0	1	1	0	NA
4132757	1974	D000818;D002986;D004285;D005230;D006321;D006801;D000960;D007545;D050356;D009203;D009206;D009539;D010101	Animals;Clinical Trials as Topic;Dogs;Fatty Acids, Nonesterified;Heart;Humans;Hypolipidemic Agents;Isoproterenol;Lipid Metabolism;Myocardial Infarction;Myocardium;Nicotinic Acids;Oxygen Consumption	D005230;D000960;D009539;D007545	Fatty Acids, Nonesterified;Hypolipidemic Agents;Nicotinic Acids;Isoproterenol	D009203	Myocardial Infarction	D005230	Fatty Acids, Nonesterified	blood;metabolism;drug effects;therapeutic use;pharmacology;blood;drug therapy;metabolism;metabolism;therapeutic use	1	0	0	1	1	0	NA
4153888	1974	D000818;D002308;D002415;D002854;D004195;D004562;D005260;D006168;D006321;D006651;D006801;D008244;D008297;D008858;D009203;D009206;D010713;D010714;D010743;D010955;D011817;D051381;D013045	Animals;Cardiolipins;Cats;Chromatography, Paper;Disease Models, Animal;Electrocardiography;Female;Guinea Pigs;Heart;Histocytochemistry;Humans;Lysophosphatidylcholines;Male;Microscopy, Phase-Contrast;Myocardial Infarction;Myocardium;Phosphatidylcholines;Phosphatidylethanolamines;Phospholipids;Plasmalogens;Rabbits;Rats;Species Specificity	D002308;D008244;D010713;D010714;D010743;D010955	Cardiolipins;Lysophosphatidylcholines;Phosphatidylcholines;Phosphatidylethanolamines;Phospholipids;Plasmalogens	D009203	Myocardial Infarction	D002308;D008244;D010713;D010714;D010743;D010955	Cardiolipins;Lysophosphatidylcholines;Phosphatidylcholines;Phosphatidylethanolamines;Phospholipids;Plasmalogens	metabolism;physiopathology;metabolism;metabolism;pathology;physiopathology;metabolism;pathology;ultrastructure;metabolism;metabolism;metabolism;metabolism	1	0	0	1	1	0	NA
4198527	1973	D000818;D001777;D001921;D002784;D003665;D003911;D004285;D004569;D000882;D006493;D006801;D008055;D010949;D011323;D011655;D012769	Animals;Blood Coagulation;Brain;Cholesterol;Decompression Sickness;Dextrans;Dogs;Electroencephalography;Haplorhini;Heparin;Humans;Lipids;Plasma;Primates;Pulmonary Embolism;Shock	D003911;D008055;D006493;D002784	Dextrans;Lipids;Heparin;Cholesterol	D011655	Pulmonary Embolism	D008055;D002784	Lipids;Cholesterol	physiopathology;blood;complications;drug therapy;therapeutic use;therapeutic use;blood;drug therapy;etiology;physiopathology	1	0	1	0	0	0	NA
4204696	1974	D000328;D001803;D002554;D000795;D005696;D006017;D006801;D008052;D008099;D008297;D010949;D011506;D013997	Adult;Blood Transfusion;Cerebrosides;Fabry Disease;Galactosidases;Glycolipids;Humans;Lipid Metabolism, Inborn Errors;Liver;Male;Plasma;Proteins;Time Factors	D002554;D006017;D011506;D005696	Cerebrosides;Glycolipids;Proteins;Galactosidases	D000795	Fabry Disease	D002554;D006017	Cerebrosides;Glycolipids	enzymology;metabolism;therapy;blood;metabolism;enzymology;therapy;enzymology;metabolism;metabolism	1	0	1	0	0	0	NA
4237186	1967	D000293;D000311;D000328;D000787;D001011;D001161;D006332;D002784;D003327;D003480;D048909;D004562;D005260;D006321;D006352;D006801;D006973;D002537;D008297;D008875;D010902;D011188;D011859;D012964;D014672	Adolescent;Adrenal Glands;Adult;Angina Pectoris;Aorta;Arteriosclerosis;Cardiomegaly;Cholesterol;Coronary Disease;Cushing Syndrome;Diabetes Complications;Electrocardiography;Female;Heart;Heart Ventricles;Humans;Hypertension;Intracranial Arteriosclerosis;Male;Middle Aged;Pituitary Gland;Potassium;Radiography;Sodium;Vectorcardiography	D002784;D012964;D011188	Cholesterol;Sodium;Potassium	D000787;D001161;D006332;D003327;D006973;D002537	Angina Pectoris;Arteriosclerosis;Cardiomegaly;Coronary Disease;Hypertension;Intracranial Arteriosclerosis	D002784	Cholesterol	physiopathology;complications;pathology;complications;pathology;complications;metabolism;complications;blood;complications;metabolism;pathology;physiopathology;diagnostic imaging;physiopathology;pathology;complications;complications;physiopathology;blood;metabolism;blood;metabolism	1	0	0	1	0	0	NA
4244381	1970	D000818;D006332;D002415;D005227;D006168;D006321;D006333;D006352;D006801	Animals;Cardiomegaly;Cats;Fatty Acids;Guinea Pigs;Heart;Heart Failure;Heart Ventricles;Humans	D005227	Fatty Acids	D006332;D006333	Cardiomegaly;Heart Failure	D005227	Fatty Acids	physiopathology;metabolism;physiopathology;physiopathology;physiopathology	1	0	0	1	0	0	NA
4249842	1970	D000328;D000787;D001161;D001830;D001835;D002302;D006332;D002318;D003327;D004562;D005260;D006321;D006331;D006801;D006949;D006973;D007040;D008017;D008055;D008068;D008297;D009765;D010845;D005082;D011660	Adult;Angina Pectoris;Arteriosclerosis;Body Surface Area;Body Weight;Cardiac Output;Cardiomegaly;Cardiovascular Diseases;Coronary Disease;Electrocardiography;Female;Heart;Heart Diseases;Humans;Hyperlipidemias;Hypertension;Hypoventilation;Life Expectancy;Lipids;Lipomatosis;Male;Obesity;Obesity Hypoventilation Syndrome;Physical Exertion;Pulmonary Heart Disease	D008055	Lipids	D000787;D001161;D006332;D003327;D006331;D006973;D011660;D002318	Angina Pectoris;Arteriosclerosis;Cardiomegaly;Coronary Disease;Heart Diseases;Hypertension;Pulmonary Heart Disease;Cardiovascular Diseases	D008055	Lipids	etiology;pathology;etiology;complications;epidemiology;physiopathology;pathology;physiopathology;etiology;mortality;complications;etiology;complications;blood;pathology;complications;epidemiology;physiopathology;etiology	1	0	0	1	0	0	NA
4273223	1973	D000818;D006332;D002843;D003238;D003331;D004247;D006321;D006801;D008055;D008928;D008938;D008968;D009206;D010084;D010088;D010101;D012313;D011817;D051381	Animals;Cardiomegaly;Chromatin;Connective Tissue;Coronary Vessels;DNA;Heart;Humans;Lipids;Mitochondria;Mitosis;Molecular Conformation;Myocardium;Oxidation-Reduction;Oxidoreductases;Oxygen Consumption;RNA;Rabbits;Rats	D002843;D008055;D012313;D004247;D010088	Chromatin;Lipids;RNA;DNA;Oxidoreductases	D006332	Cardiomegaly	D008055	Lipids	etiology;genetics;metabolism;pathology;physiopathology;metabolism;physiopathology;metabolism;physiopathology;biosynthesis;drug effects;cytology;pharmacology;metabolism	1	0	0	1	1	0	NA
4275716	1974	D000222;D000818;D001794;D002306;D006332;D003402;D003670;D004562;D005230;D005260;D005990;D006321;D006736;D006801;D006863;D006973;D007770;D007773;D008297;D012756;D013045;D013177;D013552;D013997	Adaptation, Physiological;Animals;Blood Pressure;Cardiac Volume;Cardiomegaly;Creatine Kinase;Deer;Electrocardiography;Fatty Acids, Nonesterified;Female;Glycerol;Heart;Horses;Humans;Hydrogen-Ion Concentration;Hypertension;L-Lactate Dehydrogenase;Lactates;Male;Sheep;Species Specificity;Sports;Swine;Time Factors	D005230;D007773;D007770;D003402;D005990	Fatty Acids, Nonesterified;Lactates;L-Lactate Dehydrogenase;Creatine Kinase;Glycerol	D006332;D006973	Cardiomegaly;Hypertension	D005230	Fatty Acids, Nonesterified	blood;blood;blood;physiology;etiology;blood;blood	1	0	0	1	0	0	NA
4280467	1974	D000328;D001161;D001808;D048909;D003920;D003925;D003928;D003930;D003927;D004562;D005451;D006025;D006321;D006329;D006595;D006801;D007004;D008074;D008875;D012171	Adult;Arteriosclerosis;Blood Vessels;Diabetes Complications;Diabetes Mellitus;Diabetic Angiopathies;Diabetic Nephropathies;Diabetic Retinopathy;Diet, Diabetic;Electrocardiography;Fluorescein Angiography;Glycosaminoglycans;Heart;Heart Conduction System;Hexosamines;Humans;Hypoglycemic Agents;Lipoproteins;Middle Aged;Retinal Vessels	D006025;D006595;D007004;D008074	Glycosaminoglycans;Hexosamines;Hypoglycemic Agents;Lipoproteins	D001161;D003925;D003930	Arteriosclerosis;Diabetic Angiopathies;Diabetic Retinopathy	D008074	Lipoproteins	etiology;physiopathology;metabolism;diet therapy;drug therapy;metabolism;drug therapy;etiology;etiology;etiology;metabolism;physiopathology;physiopathology;metabolism;therapeutic use;metabolism;metabolism	1	0	0	1	0	0	NA
4300250	1968	D000787;D000818;D001158;D006348;D003097;D003331;D004285;D006321;D006801;D007459;D007511;D008722;D009206;D009852;D011817;D011859;D014182	Angina Pectoris;Animals;Arteries;Cardiac Surgical Procedures;Collateral Circulation;Coronary Vessels;Dogs;Heart;Humans;Iodized Oil;Ischemia;Methods;Myocardium;Omentum;Rabbits;Radiography;Transplantation, Autologous	D007459	Iodized Oil	D000787	Angina Pectoris	D007459	Iodized Oil	surgery;transplantation;diagnostic imaging;surgery;pathology;transplantation	1	0	0	1	1	0	NA
4303460	1969	D000328;D000437;D000804;D001775;D001794;D050260;D000431;D005230;D005234;D006321;D006331;D006339;D006352;D006801;D008297;D010710;D011188;D000637;D014280;D014556	Adult;Alcoholism;Angiotensin II;Blood Circulation;Blood Pressure;Carbohydrate Metabolism;Ethanol;Fatty Acids, Nonesterified;Fatty Liver;Heart;Heart Diseases;Heart Rate;Heart Ventricles;Humans;Male;Phosphates;Potassium;Transaminases;Triglycerides;Urine	D005230;D010710;D014280;D000804;D000431;D000637;D011188	Fatty Acids, Nonesterified;Phosphates;Triglycerides;Angiotensin II;Ethanol;Transaminases;Potassium	D006331	Heart Diseases	D005230;D014280	Fatty Acids, Nonesterified;Triglycerides	physiopathology;drug effects;toxicity;blood;physiopathology;physiopathology;chemically induced;drug effects;physiopathology;blood;blood;blood;blood	1	0	0	1	0	0	NA
4334850	1972	D000309;D000818;D001696;D001794;D002118;D002301;D006332;D002952;D000242;D005227;D006003;D006019;D006321;D006439;D006706;D006801;D006984;D066298;D007365;D008931;D009119;D009206;D009243;D010732;D012313;D016276	Adrenal Insufficiency;Animals;Biomechanical Phenomena;Blood Pressure;Calcium;Cardiac Glycosides;Cardiomegaly;Citric Acid Cycle;Cyclic AMP;Fatty Acids;Glycogen;Glycolysis;Heart;Hemodynamics;Homeostasis;Humans;Hypertrophy;In Vitro Techniques;Intercellular Junctions;Mitochondria, Muscle;Muscle Contraction;Myocardium;NAD;Phosphofructokinase-1;RNA;Ventricular Function	D002301;D005227;D009243;D012313;D006003;D000242;D010732;D002118	Cardiac Glycosides;Fatty Acids;NAD;RNA;Glycogen;Cyclic AMP;Phosphofructokinase-1;Calcium	D006332	Cardiomegaly	D005227	Fatty Acids	physiopathology;metabolism;pharmacology;physiopathology;biosynthesis;metabolism;metabolism;innervation;physiology;metabolism;cytology;metabolism;metabolism;metabolism;biosynthesis	1	0	0	1	1	0	NA
4365842	1974	D000208;D000255;D001786;D002395;D003331;D000242;D005230;D006321;D006801;D006854;D007328;D009203;D009206;D013997;D014280	Acute Disease;Adenosine Triphosphate;Blood Glucose;Catecholamines;Coronary Vessels;Cyclic AMP;Fatty Acids, Nonesterified;Heart;Humans;Hydrocortisone;Insulin;Myocardial Infarction;Myocardium;Time Factors;Triglycerides	D001786;D002395;D005230;D007328;D014280;D000255;D000242;D006854	Blood Glucose;Catecholamines;Fatty Acids, Nonesterified;Insulin;Triglycerides;Adenosine Triphosphate;Cyclic AMP;Hydrocortisone	D009203	Myocardial Infarction	D005230;D014280	Fatty Acids, Nonesterified;Triglycerides	metabolism;metabolism;blood;blood;blood;physiology;physiology;blood;blood;blood;metabolism;blood	1	0	0	1	1	0	NA
4368946	1974	D000437;D000804;D000818;D001794;D002250;D002306;D009202;D002462;D004032;D004195;D004285;D000431;D006321;D006352;D006801;D050356;D008297;D009206;D009829;D010743;D014280;D014815;D014882	Alcoholism;Angiotensin II;Animals;Blood Pressure;Carbon Radioisotopes;Cardiac Volume;Cardiomyopathies;Cell Membrane;Diet;Disease Models, Animal;Dogs;Ethanol;Heart;Heart Ventricles;Humans;Lipid Metabolism;Male;Myocardium;Oleic Acids;Phospholipids;Triglycerides;Vitamins;Water-Electrolyte Balance	D002250;D009829;D010743;D014280;D014815;D000804;D000431	Carbon Radioisotopes;Oleic Acids;Phospholipids;Triglycerides;Vitamins;Angiotensin II;Ethanol	D009202	Cardiomyopathies	D009829;D010743;D014280	Oleic Acids;Phospholipids;Triglycerides	metabolism;physiopathology;etiology;metabolism;administration & dosage;physiopathology;metabolism;metabolism;metabolism;metabolism;metabolism	1	0	0	1	1	0	NA
4375418	1974	D000328;D002490;D005602;D006029;D006321;D006801;D006973;D007668;D008079;D008297;D008403;D008889;D013223;D014527	Adult;Central Nervous System;France;Glycosuria;Heart;Humans;Hypertension;Kidney;Lipoproteins, VLDL;Male;Mass Screening;Military Personnel;Statistics as Topic;Uric Acid	D008079;D014527	Lipoproteins, VLDL;Uric Acid	D006973	Hypertension	D008079	Lipoproteins, VLDL	physiopathology;physiopathology;blood;diagnosis;epidemiology;physiopathology;blood;blood	1	0	0	1	0	0	NA
4377822	1972	D000324;D000818;D003327;D004195;D004285;D004562;D005777;D006321;D008053;D051379;D009200;D009203;D009206;D011817;D013045;D013229	Adrenocorticotropic Hormone;Animals;Coronary Disease;Disease Models, Animal;Dogs;Electrocardiography;Geese;Heart;Lipid Mobilization;Mice;Myocardial Contraction;Myocardial Infarction;Myocardium;Rabbits;Species Specificity;Stearic Acids	D013229;D000324	Stearic Acids;Adrenocorticotropic Hormone	D003327;D009203	Coronary Disease;Myocardial Infarction	D013229	Stearic Acids	pharmacology;metabolism;drug effects;physiology;drug effects;metabolism;metabolism;ultrastructure;metabolism;pharmacology	0	1	0	1	1	0	NA
4397042	1971	D000293;D000319;D000328;D000368;D000818;D001786;D001794;D002302;D002306;D005230;D005260;D006321;D006327;D006339;D006801;D007773;D008297;D008875;D009206;D009638;D010100;D010138;D011773;D012756;D014316	Adolescent;Adrenergic beta-Antagonists;Adult;Aged;Animals;Blood Glucose;Blood Pressure;Cardiac Output;Cardiac Volume;Fatty Acids, Nonesterified;Female;Heart;Heart Block;Heart Rate;Humans;Lactates;Male;Middle Aged;Myocardium;Norepinephrine;Oxygen;Pacemaker, Artificial;Pyruvates;Sheep;Tritium	D000319;D001786;D005230;D007773;D011773;D014316;D010100;D009638	Adrenergic beta-Antagonists;Blood Glucose;Fatty Acids, Nonesterified;Lactates;Pyruvates;Tritium;Oxygen;Norepinephrine	D006327	Heart Block	D005230	Fatty Acids, Nonesterified	pharmacology;blood;physiology;physiopathology;blood;metabolism;blood;metabolism;blood;adverse effects;blood	1	0	0	1	1	0	NA
4403450	1972	D001145;D002110;D002395;D003069;D003326;D000242;D005230;D005753;D006321;D006801;D007360;D005222;D010101;D013268;D013270	Arrhythmias, Cardiac;Caffeine;Catecholamines;Coffee;Coronary Circulation;Cyclic AMP;Fatty Acids, Nonesterified;Gastric Mucosa;Heart;Humans;Intelligence;Mental Fatigue;Oxygen Consumption;Stimulation, Chemical;Stomach	D002395;D003069;D005230;D002110;D000242	Catecholamines;Coffee;Fatty Acids, Nonesterified;Caffeine;Cyclic AMP	D001145	Arrhythmias, Cardiac	D005230	Fatty Acids, Nonesterified	chemically induced;metabolism;pharmacology;therapeutic use;metabolism;adverse effects;metabolism;drug effects;metabolism;blood;metabolism;drug effects;drug effects;drug therapy;drug effects;drug effects	1	0	0	1	0	0	NA
4423111	1974	D000208;D001145;D001161;D001794;D002302;D002306;D003326;D003327;D005230;D006321;D006339;D006801;D010101	Acute Disease;Arrhythmias, Cardiac;Arteriosclerosis;Blood Pressure;Cardiac Output;Cardiac Volume;Coronary Circulation;Coronary Disease;Fatty Acids, Nonesterified;Heart;Heart Rate;Humans;Oxygen Consumption	D005230	Fatty Acids, Nonesterified	D001145;D001161;D003327	Arrhythmias, Cardiac;Arteriosclerosis;Coronary Disease	D005230	Fatty Acids, Nonesterified	physiopathology;blood;physiopathology;blood;physiopathology	1	0	0	1	0	0	NA
4441276	1974	D000328;D000367;D000818;D001145;D002110;D002319;D003069;D005230;D005750;D006321;D006801;D008875;D013026	Adult;Age Factors;Animals;Arrhythmias, Cardiac;Caffeine;Cardiovascular System;Coffee;Fatty Acids, Nonesterified;Gastric Juice;Heart;Humans;Middle Aged;Space Flight	D003069;D005230;D002110	Coffee;Fatty Acids, Nonesterified;Caffeine	D001145	Arrhythmias, Cardiac	D005230	Fatty Acids, Nonesterified	chemically induced;adverse effects;metabolism;pharmacology;drug effects;metabolism;metabolism;drug effects;drug effects	1	0	0	1	0	0	NA
4446434	1974	D001494;D004562;D006321;D006801;D007022;D007478;D010656;D014425	Baths;Electrocardiography;Heart;Humans;Hypotension;Iontophoresis;Phenylephrine;Turpentine	D010656;D014425	Phenylephrine;Turpentine	D007022	Hypotension	D014425	Turpentine	physiopathology;physiopathology;therapy;administration & dosage;therapeutic use	1	0	0	1	0	0	NA
4446627	1974	D000740;D000818;D001803;D001835;D004032;D004041;D004912;D004921;D005260;D006325;D006331;D006400;D007274;D051379;D010949;D012156;D012965;D013927	Anemia;Animals;Blood Transfusion;Body Weight;Diet;Dietary Fats;Erythrocytes;Erythropoietin;Female;Heart Atria;Heart Diseases;Hematocrit;Injections, Intraperitoneal;Mice;Plasma;Reticulocytes;Sodium Chloride;Thrombosis	D004041;D004921;D012965	Dietary Fats;Erythropoietin;Sodium Chloride	D006331;D013927	Heart Diseases;Thrombosis	D004041	Dietary Fats	blood;complications;etiology;pathology;administration & dosage;blood;etiology;pathology;administration & dosage;blood;etiology;prevention & control	0	1	1	0	0	0	NA
4461980	1974	D000222;D000328;D000368;D001794;D001919;D003326;D003327;D004562;D006321;D006339;D006801;D008055;D008297;D008875;D010101;D010806;D005082;D013178	Adaptation, Physiological;Adult;Aged;Blood Pressure;Bradycardia;Coronary Circulation;Coronary Disease;Electrocardiography;Heart;Heart Rate;Humans;Lipids;Male;Middle Aged;Oxygen Consumption;Physical Education and Training;Physical Exertion;Sports Medicine	D008055	Lipids	D001919;D003327	Bradycardia;Coronary Disease	D008055	Lipids	physiopathology;physiopathology;rehabilitation;physiopathology;blood	1	0	0	1	0	0	NA
4546894	1974	D000328;D006328;D002302;D002784;D002932;D017023;D001026;D003326;D003327;D004562;D005260;D005500;D006321;D006329;D006334;D006801;D008297;D008875;D009203;D012501;D013895	Adult;Cardiac Catheterization;Cardiac Output;Cholesterol;Cineangiography;Coronary Angiography;Coronary Artery Bypass;Coronary Circulation;Coronary Disease;Electrocardiography;Female;Follow-Up Studies;Heart;Heart Conduction System;Heart Function Tests;Humans;Male;Middle Aged;Myocardial Infarction;Saphenous Vein;Thoracic Arteries	D002784	Cholesterol	D003327;D009203	Coronary Disease;Myocardial Infarction	D002784	Cholesterol	blood;diagnostic imaging;physiopathology;surgery;therapy;physiopathology;physiopathology;surgery;surgery	1	0	0	1	0	0	NA
4565474	1972	D001161;D001775;D050260;D003967;D004068;D006321;D006801;D050356;D009420;D010973;D011453;D012661	Arteriosclerosis;Blood Circulation;Carbohydrate Metabolism;Diarrhea;Digestive System Physiological Phenomena;Heart;Humans;Lipid Metabolism;Nervous System;Platelet Adhesiveness;Prostaglandins;Semen	D011453	Prostaglandins	D001161	Arteriosclerosis	D011453	Prostaglandins	drug therapy;chemically induced;physiology;analysis;adverse effects;biosynthesis;physiology;therapeutic use;analysis	1	0	0	1	0	0	NA
4573800	1973	D000255;D000818;D001777;D001778;D001792;D001794;D002118;D002784;D004789;D004912;D005260;D005340;D006321;D006801;D007109;D050356;D008274;D009130;D009369;D010587;D011247;D051381;D013312;D013923	Adenosine Triphosphate;Animals;Blood Coagulation;Blood Coagulation Disorders;Blood Platelets;Blood Pressure;Calcium;Cholesterol;Enzyme Activation;Erythrocytes;Female;Fibrinogen;Heart;Humans;Immunity;Lipid Metabolism;Magnesium;Muscle, Smooth;Neoplasms;Phagocytosis;Pregnancy;Rats;Stress, Physiological;Thromboembolism	D000255;D005340;D002784;D008274;D002118	Adenosine Triphosphate;Fibrinogen;Cholesterol;Magnesium;Calcium	D013923	Thromboembolism	D002784	Cholesterol	metabolism;drug effects;physiopathology;drug effects;drug effects;metabolism;metabolism;drug effects;drug effects;metabolism;drug effects;drug effects;metabolism;pharmacology;therapeutic use;drug effects;metabolism;drug effects;metabolism;drug therapy	1	0	0	1	0	0	NA
4580438	1973	D000328;D000740;D000747;D001794;D002318;D002784;D003677;D004185;D005260;D005313;D006321;D006454;D006801;D007231;D007234;D007501;D008297;D011247;D011248;D012137	Adult;Anemia;Anemia, Hypochromic;Blood Pressure;Cardiovascular Diseases;Cholesterol;Deficiency Diseases;Disability Evaluation;Female;Fetal Death;Heart;Hemoglobins;Humans;Infant, Newborn;Infant, Premature;Iron;Male;Pregnancy;Pregnancy Complications;Respiratory System	D006454;D002784;D007501	Hemoglobins;Cholesterol;Iron	D002318	Cardiovascular Diseases	D002784	Cholesterol	epidemiology;etiology;mortality;epidemiology;etiology;mortality;etiology;blood;complications;etiology;physiopathology;blood;physiopathology	1	0	0	1	0	0	NA
4584417	1973	D001341;D002986;D003327;D004562;D004837;D005227;D006321;D006801;D009638;D010096;D011674;D013060;D013315;D014280	Autonomic Nervous System;Clinical Trials as Topic;Coronary Disease;Electrocardiography;Epinephrine;Fatty Acids;Heart;Humans;Norepinephrine;Oxprenolol;Pulse;Speech;Stress, Psychological;Triglycerides	D005227;D014280;D010096;D009638;D004837	Fatty Acids;Triglycerides;Oxprenolol;Norepinephrine;Epinephrine	D003327	Coronary Disease	D005227;D014280	Fatty Acids;Triglycerides	drug effects;complications;physiopathology;blood;blood;physiopathology;blood;pharmacology;blood	1	0	0	1	0	0	NA
4588182	1974	D000818;D001777;D002118;D003327;D004041;D004195;D005342;D006321;D006801;D000860;D050356;D008274;D008275;D008297;D008875;D008931;D009203;D009206	Animals;Blood Coagulation;Calcium;Coronary Disease;Dietary Fats;Disease Models, Animal;Fibrinolysis;Heart;Humans;Hypoxia;Lipid Metabolism;Magnesium;Magnesium Deficiency;Male;Middle Aged;Mitochondria, Muscle;Myocardial Infarction;Myocardium	D004041;D008274;D002118	Dietary Fats;Magnesium;Calcium	D003327;D009203	Coronary Disease;Myocardial Infarction	D004041	Dietary Fats	metabolism;drug therapy;etiology;metabolism;mortality;physiopathology;prevention & control;metabolism;physiology;therapeutic use;metabolism;metabolism;metabolism	1	0	0	1	1	0	NA
4592509	1974	D000293;D000328;D000787;D000818;D001011;D001161;D001519;D001777;D001794;D001921;D002248;D002319;D002648;D002784;D003327;D003645;D004727;D005333;D006321;D006801;D002537;D050356;D008875;D009206;D009210;D009538;D010108;D011817;D012907	Adolescent;Adult;Angina Pectoris;Animals;Aorta;Arteriosclerosis;Behavior;Blood Coagulation;Blood Pressure;Brain;Carbon Monoxide;Cardiovascular System;Child;Cholesterol;Coronary Disease;Death, Sudden;Endothelium;Fetus;Heart;Humans;Intracranial Arteriosclerosis;Lipid Metabolism;Middle Aged;Myocardium;Myofibrils;Nicotine;Oxyhemoglobins;Rabbits;Smoking	D010108;D009538;D002248;D002784	Oxyhemoglobins;Nicotine;Carbon Monoxide;Cholesterol	D000787;D001161;D003327;D002537	Angina Pectoris;Arteriosclerosis;Coronary Disease;Intracranial Arteriosclerosis	D002784	Cholesterol	etiology;pathology;etiology;drug effects;drug effects;adverse effects;pharmacology;drug effects;blood;etiology;drug effects;drug effects;etiology;pathology;drug effects;adverse effects;pharmacology;metabolism;complications	1	0	0	1	1	0	NA
4592577	1973	D000917;D000942;D000989;D002784;D006321;D006801;D007169;D008055;D009393;D010612;D012213;D012214;D013290;D013291;D013301	Antibody Formation;Antigens, Bacterial;Antistreptolysin;Cholesterol;Heart;Humans;Impetigo;Lipids;Nephritis;Pharyngitis;Rheumatic Fever;Rheumatic Heart Disease;Streptococcal Infections;Streptococcus;Streptolysins	D000942;D008055;D013301;D000989;D002784	Antigens, Bacterial;Lipids;Streptolysins;Antistreptolysin;Cholesterol	D012214	Rheumatic Heart Disease	D008055;D002784	Lipids;Cholesterol	analysis;pharmacology;drug effects;complications;etiology;pharmacology;etiology;complications;etiology;immunology;etiology;immunology;etiology;immunology;immunology;pharmacology	1	0	0	1	0	0	NA
4596501	1974	D000293;D000328;D000367;D000368;D000787;D001161;D001835;D002648;D002784;D005243;D005260;D005500;D005544;D006321;D006334;D006801;D006949;D007082;D007408;D007421;D008074;D008297;D008722;D008875;D009203;D011183;D014280;D014805;D014882;D014973	Adolescent;Adult;Age Factors;Aged;Angina Pectoris;Arteriosclerosis;Body Weight;Child;Cholesterol;Feces;Female;Follow-Up Studies;Forecasting;Heart;Heart Function Tests;Humans;Hyperlipidemias;Ileum;Intestinal Absorption;Intestine, Small;Lipoproteins;Male;Methods;Middle Aged;Myocardial Infarction;Postoperative Complications;Triglycerides;Vitamin B 12;Water-Electrolyte Balance;Xanthomatosis	D008074;D014280;D002784;D014805	Lipoproteins;Triglycerides;Cholesterol;Vitamin B 12	D000787;D001161;D009203	Angina Pectoris;Arteriosclerosis;Myocardial Infarction	D008074;D014280;D002784	Lipoproteins;Triglycerides;Cholesterol	prevention & control;mortality;physiopathology;prevention & control;analysis;biosynthesis;blood;metabolism;physiopathology;physiopathology;therapy;metabolism;surgery;blood;mortality;blood;metabolism	1	0	0	1	0	0	NA
4597366	1973	D000328;D000368;D000787;D001249;D001777;D001786;D001794;D002302;D002784;D002986;D005260;D006321;D006801;D008055;D008297;D008875;D010919;D011217;D011517	Adult;Aged;Angina Pectoris;Asthma;Blood Coagulation;Blood Glucose;Blood Pressure;Cardiac Output;Cholesterol;Clinical Trials as Topic;Female;Heart;Humans;Lipids;Male;Middle Aged;Placebos;Practolol;Prothrombin Time	D001786;D008055;D010919;D002784;D011217	Blood Glucose;Lipids;Placebos;Cholesterol;Practolol	D000787	Angina Pectoris	D008055;D002784	Lipids;Cholesterol	drug therapy;drug therapy;drug effects;analysis;drug effects;drug effects;blood;drug effects;blood;pharmacology;therapeutic use	1	0	0	1	0	0	NA
4600106	1974	D000437;D001515;D001808;D009202;D002784;D003097;D000431;D006321;D006801;D007408;D007770;D008074;D008274;D008931	Alcoholism;Beer;Blood Vessels;Cardiomyopathies;Cholesterol;Collateral Circulation;Ethanol;Heart;Humans;Intestinal Absorption;L-Lactate Dehydrogenase;Lipoproteins;Magnesium;Mitochondria, Muscle	D008074;D000431;D002784;D007770;D008274	Lipoproteins;Ethanol;Cholesterol;L-Lactate Dehydrogenase;Magnesium	D009202	Cardiomyopathies	D008074;D002784	Lipoproteins;Cholesterol	complications;adverse effects;drug effects;blood;drug effects;adverse effects;drug effects;drug effects;metabolism;blood;blood;enzymology	1	0	0	1	0	0	NA
4601060	1974	D000328;D000818;D002318;D002784;D003300;D006321;D006801;D007854;D007855;D009206;D010743;D011817;D015032	Adult;Animals;Cardiovascular Diseases;Cholesterol;Copper;Heart;Humans;Lead;Lead Poisoning;Myocardium;Phospholipids;Rabbits;Zinc	D010743;D007854;D003300;D002784;D015032	Phospholipids;Lead;Copper;Cholesterol;Zinc	D002318	Cardiovascular Diseases	D010743;D002784	Phospholipids;Cholesterol	blood;metabolism;pathology;blood;urine;drug effects;pharmacology;urine;blood;metabolism;pathology;pathology;blood;urine	1	0	0	1	1	0	NA
4601889	1974	D000818;D000959;D001794;D004285;D006321;D006801;D006973;D007668;D013058;D008854;D009317;D011453;D011863;D012039;D012964;D013997;D014481;D014556	Animals;Antihypertensive Agents;Blood Pressure;Dogs;Heart;Humans;Hypertension;Kidney;Mass Spectrometry;Microscopy, Electron;National Library of Medicine (U.S.);Prostaglandins;Radioimmunoassay;Regional Blood Flow;Sodium;Time Factors;United States;Urine	D000959;D011453;D012964	Antihypertensive Agents;Prostaglandins;Sodium	D006973	Hypertension	D011453	Prostaglandins	physiology;blood;drug therapy;metabolism;anatomy & histology;cytology;metabolism;physiology;metabolism;physiology;therapeutic use;metabolism;urine	1	0	0	1	0	0	NA
4609632	1974	D000328;D000368;D001158;D001794;D006328;D003326;D003327;D003331;D005260;D006321;D006325;D006801;D007267;D007269;D007457;D008055;D008297;D008433;D008875;D011865;D011868;D014978	Adult;Aged;Arteries;Blood Pressure;Cardiac Catheterization;Coronary Circulation;Coronary Disease;Coronary Vessels;Female;Heart;Heart Atria;Humans;Injections;Injections, Intra-Arterial;Iodine Radioisotopes;Lipids;Male;Mathematics;Middle Aged;Radioisotope Dilution Technique;Radioisotopes;Xenon	D007457;D008055;D011868;D014978	Iodine Radioisotopes;Lipids;Radioisotopes;Xenon	D003327	Coronary Disease	D008055	Lipids	physiopathology;physiology;physiopathology;blood	1	0	0	1	0	0	NA
4613930	1974	D000208;D000311;D001145;D001786;D003326;D004837;D005230;D006321;D006801;D006943;D007328;D000078790;D007511;D009203;D009336;D009638;D010101;D010974;D013564;D013927	Acute Disease;Adrenal Glands;Arrhythmias, Cardiac;Blood Glucose;Coronary Circulation;Epinephrine;Fatty Acids, Nonesterified;Heart;Humans;Hyperglycemia;Insulin;Insulin Secretion;Ischemia;Myocardial Infarction;Necrosis;Norepinephrine;Oxygen Consumption;Platelet Aggregation;Sympathetic Nervous System;Thrombosis	D001786;D005230;D007328;D009638;D004837	Blood Glucose;Fatty Acids, Nonesterified;Insulin;Norepinephrine;Epinephrine	D001145;D009203;D013927	Arrhythmias, Cardiac;Myocardial Infarction;Thrombosis	D005230	Fatty Acids, Nonesterified	physiopathology;etiology;analysis;blood;urine;blood;physiopathology;etiology;metabolism;complications;etiology;blood;etiology;physiopathology;urine;etiology;blood;urine;physiopathology;etiology	1	0	0	1	0	0	NA
4615137	1974	D000208;D000255;D001794;D003097;D003326;D003327;D003331;D003402;D005230;D006321;D006339;D006801;D009203;D010101	Acute Disease;Adenosine Triphosphate;Blood Pressure;Collateral Circulation;Coronary Circulation;Coronary Disease;Coronary Vessels;Creatine Kinase;Fatty Acids, Nonesterified;Heart;Heart Rate;Humans;Myocardial Infarction;Oxygen Consumption	D005230;D000255;D003402	Fatty Acids, Nonesterified;Adenosine Triphosphate;Creatine Kinase	D003327;D009203	Coronary Disease;Myocardial Infarction	D005230	Fatty Acids, Nonesterified	metabolism;complications;metabolism;physiopathology;physiopathology;metabolism;metabolism;physiopathology;metabolism;pathology;physiopathology	1	0	0	1	0	0	NA
4627188	1972	D001919;D003331;D004562;D000795;D006017;D006321;D006801;D008052;D008297;D008854;D008875;D009206;D010138;D013575	Bradycardia;Coronary Vessels;Electrocardiography;Fabry Disease;Glycolipids;Heart;Humans;Lipid Metabolism, Inborn Errors;Male;Microscopy, Electron;Middle Aged;Myocardium;Pacemaker, Artificial;Syncope	D006017	Glycolipids	D001919;D000795	Bradycardia;Fabry Disease	D006017	Glycolipids	etiology;pathology;complications;metabolism;urine;physiopathology;complications;pathology;physiopathology;pathology;etiology	1	0	0	1	1	0	NA
4649276	1972	D000244;D001792;D002465;D003486;D004586;D006801;D009203;D010713;D010949;D011188	Adenosine Diphosphate;Blood Platelets;Cell Movement;Cyanides;Electrophoresis;Humans;Myocardial Infarction;Phosphatidylcholines;Plasma;Potassium	D003486;D010713;D000244;D011188	Cyanides;Phosphatidylcholines;Adenosine Diphosphate;Potassium	D009203	Myocardial Infarction	D010713	Phosphatidylcholines	antagonists & inhibitors;pharmacology;drug effects;physiology;drug effects;pharmacology;blood;pharmacology;pharmacology	1	0	1	0	0	0	NA
4662609	1972	D000244;D001792;D002118;D002499;D004586;D005340;D006801;D009203;D010713;D010949;D010973	Adenosine Diphosphate;Blood Platelets;Calcium;Centrifugation, Density Gradient;Electrophoresis;Fibrinogen;Humans;Myocardial Infarction;Phosphatidylcholines;Plasma;Platelet Adhesiveness	D010713;D000244;D005340;D002118	Phosphatidylcholines;Adenosine Diphosphate;Fibrinogen;Calcium	D009203	Myocardial Infarction	D010713	Phosphatidylcholines	pharmacology;drug effects;pharmacology;pharmacology;blood;pharmacology;drug effects	1	0	1	0	0	0	NA
4678251	1972	D000368;D000792;D001161;D001284;D001344;D001794;D002114;D002784;D003250;D017023;D003327;D003973;D004562;D005260;D006321;D006801;D008297;D008875;D009206;D009929	Aged;Angiography;Arteriosclerosis;Atrophy;Autopsy;Blood Pressure;Calcinosis;Cholesterol;Constriction;Coronary Angiography;Coronary Disease;Diatrizoate;Electrocardiography;Female;Heart;Humans;Male;Middle Aged;Myocardium;Organ Size	D003973;D002784	Diatrizoate;Cholesterol	D001161;D003327	Arteriosclerosis;Coronary Disease	D002784	Cholesterol	diagnostic imaging;blood;diagnostic imaging;pathology;anatomy & histology;pathology	1	0	0	1	1	0	NA
4690535	1973	D001002;D001219;D001786;D002784;D003325;D004562;D006321;D006400;D006801;D008168;D009203;D011379;D011859;D012044;D012770;D014508	Anuria;Aspartate Aminotransferases;Blood Glucose;Cholesterol;Coronary Care Units;Electrocardiography;Heart;Hematocrit;Humans;Lung;Myocardial Infarction;Prognosis;Radiography;Regression Analysis;Shock, Cardiogenic;Urea	D001786;D014508;D002784;D001219	Blood Glucose;Urea;Cholesterol;Aspartate Aminotransferases	D009203;D012770	Myocardial Infarction;Shock, Cardiogenic	D002784	Cholesterol	physiopathology;blood;analysis;blood;diagnostic imaging;diagnostic imaging;complications;diagnosis;mortality;physiopathology;blood	1	0	0	1	0	0	NA
4779361	1973	D000293;D000328;D000367;D000368;D002318;D002994;D048909;D003920;D003925;D006321;D006801;D050356;D008055;D008875	Adolescent;Adult;Age Factors;Aged;Cardiovascular Diseases;Clofibrate;Diabetes Complications;Diabetes Mellitus;Diabetic Angiopathies;Heart;Humans;Lipid Metabolism;Lipids;Middle Aged	D008055;D002994	Lipids;Clofibrate	D003925;D002318	Diabetic Angiopathies;Cardiovascular Diseases	D008055	Lipids	complications;administration & dosage;pharmacology;therapeutic use;blood;drug therapy;metabolism;metabolism;drug effects;blood	1	0	0	1	0	0	NA
4800200	1973	D000437;D009202;D004798;D006321;D006331;D006801;D008055;D008670;D009206	Alcoholism;Cardiomyopathies;Enzymes;Heart;Heart Diseases;Humans;Lipids;Metals;Myocardium	D004798;D008055;D008670	Enzymes;Lipids;Metals	D009202;D006331	Cardiomyopathies;Heart Diseases	D008055	Lipids	complications;physiopathology;metabolism;physiopathology;blood;physiopathology;complications;blood;blood;metabolism	1	0	0	1	1	0	NA
4801465	1973	D000818;D001919;D005260;D005318;D006321;D006339;D006801;D007421;D010121;D011247;D011453;D051381;D014599	Animals;Bradycardia;Female;Fetal Heart;Heart;Heart Rate;Humans;Intestine, Small;Oxytocin;Pregnancy;Prostaglandins;Rats;Uterus	D011453;D010121	Prostaglandins;Oxytocin	D001919	Bradycardia	D011453	Prostaglandins	chemically induced;drug effects;drug effects;drug effects;drug effects;pharmacology;adverse effects;pharmacology;drug effects	1	0	0	1	0	0	NA
4802479	1973	D000328;D000367;D000368;D001450;D001794;D001835;D002318;D002784;D003327;D004562;D005500;D006321;D006801;D008297;D008875;D010809;D011153;D012885;D012907;D015022	Adult;Age Factors;Aged;Ballistocardiography;Blood Pressure;Body Weight;Cardiovascular Diseases;Cholesterol;Coronary Disease;Electrocardiography;Follow-Up Studies;Heart;Humans;Male;Middle Aged;Physical Fitness;Population;Skinfold Thickness;Smoking;Yugoslavia	D002784	Cholesterol	D003327;D002318	Coronary Disease;Cardiovascular Diseases	D002784	Cholesterol	epidemiology;physiopathology;metabolism;epidemiology;mortality;physiopathology;physiopathology;complications	1	0	0	1	0	0	NA
4802838	1973	D001769;D002543;D005339;D005781;D006487;D006490;D006801;D009132;D009493;D010949;D013696;D013917;D014885	Blood;Cerebral Hemorrhage;Fibrin Foam;Gelatin Sponge, Absorbable;Hemostasis;Hemostatics;Humans;Muscles;Neurosurgery;Plasma;Temperature;Thrombin;Waxes	D005339;D006490;D014885;D013917	Fibrin Foam;Hemostatics;Waxes;Thrombin	D002543	Cerebral Hemorrhage	D014885	Waxes	drug therapy;therapeutic use;therapeutic use;methods;therapeutic use;therapeutic use;therapeutic use	1	0	1	0	0	0	NA
4806966	1973	D000818;D001161;D001786;D003326;D003331;D004041;D004195;D006321;D006339;D006801;D008297;D009206;D005082;D051381	Animals;Arteriosclerosis;Blood Glucose;Coronary Circulation;Coronary Vessels;Dietary Fats;Disease Models, Animal;Heart;Heart Rate;Humans;Male;Myocardium;Physical Exertion;Rats	D001786;D004041	Blood Glucose;Dietary Fats	D001161	Arteriosclerosis	D004041	Dietary Fats	metabolism;physiopathology;metabolism;physiopathology;physiopathology;metabolism;pathology	1	0	0	1	1	0	NA
4806996	1973	D000437;D002302;D002932;D003326;D003327;D004562;D004719;D005230;D005260;D006321;D006339;D006801;D008297;D009206;D010085;D010101;D005082;D011660	Alcoholism;Cardiac Output;Cineangiography;Coronary Circulation;Coronary Disease;Electrocardiography;Endomyocardial Fibrosis;Fatty Acids, Nonesterified;Female;Heart;Heart Rate;Humans;Male;Myocardium;Oxidative Phosphorylation;Oxygen Consumption;Physical Exertion;Pulmonary Heart Disease	D005230	Fatty Acids, Nonesterified	D003327;D004719;D011660	Coronary Disease;Endomyocardial Fibrosis;Pulmonary Heart Disease	D005230	Fatty Acids, Nonesterified	complications;metabolism;physiopathology;physiopathology;metabolism;physiopathology;metabolism;physiopathology	1	0	0	1	1	0	NA
4818759	1974	D000208;D000328;D000368;D000818;D002118;D004285;D004298;D004562;D000431;D005230;D005260;D005934;D006321;D006801;D008053;D008297;D008875;D009203;D011725;D014665	Acute Disease;Adult;Aged;Animals;Calcium;Dogs;Dopamine;Electrocardiography;Ethanol;Fatty Acids, Nonesterified;Female;Glucagon;Heart;Humans;Lipid Mobilization;Male;Middle Aged;Myocardial Infarction;Pyridines;Vasodilator Agents	D005230;D011725;D014665;D000431;D005934;D002118;D004298	Fatty Acids, Nonesterified;Pyridines;Vasodilator Agents;Ethanol;Glucagon;Calcium;Dopamine	D009203	Myocardial Infarction	D005230	Fatty Acids, Nonesterified	pharmacology;pharmacology;pharmacology;blood;pharmacology;drug effects;drug effects;blood;physiopathology;pharmacology;pharmacology	1	0	0	1	0	0	NA
4828820	1974	D003327;D004041;D005231;D006321;D006801	Coronary Disease;Dietary Fats;Fatty Acids, Unsaturated;Heart;Humans	D004041;D005231	Dietary Fats;Fatty Acids, Unsaturated	D003327	Coronary Disease	D004041;D005231	Dietary Fats;Fatty Acids, Unsaturated	chemically induced;toxicity;drug effects	1	0	0	1	0	0	NA
4838685	1974	D000328;D000368;D000787;D001786;D004655;D005215;D005230;D005947;D006321;D006801;D007263;D007657;D007773;D008297;D008875;D009206;D009539;D005082;D011773;D014280;D014316	Adult;Aged;Angina Pectoris;Blood Glucose;Emulsions;Fasting;Fatty Acids, Nonesterified;Glucose;Heart;Humans;Infusions, Parenteral;Ketone Bodies;Lactates;Male;Middle Aged;Myocardium;Nicotinic Acids;Physical Exertion;Pyruvates;Triglycerides;Tritium	D001786;D004655;D005230;D007657;D007773;D009539;D011773;D014280;D014316;D005947	Blood Glucose;Emulsions;Fatty Acids, Nonesterified;Ketone Bodies;Lactates;Nicotinic Acids;Pyruvates;Triglycerides;Tritium;Glucose	D000787	Angina Pectoris	D005230;D014280	Fatty Acids, Nonesterified;Triglycerides	blood;metabolism;blood;pharmacology;drug effects;blood;blood;metabolism;pharmacology;blood;blood	1	0	0	1	1	0	NA
4877588	1968	D000818;D010478;D004487;D004620;D005374;D006801;D000860;D016030;D008055;D008722;D010743;D010758;D010949;D011312;D014021;D014182	Animals;Chemotherapy, Cancer, Regional Perfusion;Edema;Embolism, Fat;Filtration;Humans;Hypoxia;Kidney Transplantation;Lipids;Methods;Phospholipids;Phosphorus;Plasma;Pressure;Tissue Preservation;Transplantation, Autologous	D008055;D010743;D010758	Lipids;Phospholipids;Phosphorus	D004620	Embolism, Fat	D008055;D010743	Lipids;Phospholipids	etiology;complications;complications;blood;blood;analysis	1	0	1	0	0	0	NA
4896687	1969	D045930;D000728;D000818;D000924;D002087;D002318;D003327;D003331;D006321;D006329;D006333;D006801;D006973;D008099;D008107;D008696;D008710;D008777;D008956;D009203;D009277;D009639;D011422;D013739;D014665;D014882	Anabolic Agents;Androgens;Animals;Anticholesteremic Agents;Butyrates;Cardiovascular Diseases;Coronary Disease;Coronary Vessels;Heart;Heart Conduction System;Heart Failure;Humans;Hypertension;Liver;Liver Diseases;Methandrostenolone;Methenolone;Methyltestosterone;Models, Chemical;Myocardial Infarction;Nandrolone;Norethandrolone;Propionates;Testosterone;Vasodilator Agents;Water-Electrolyte Balance	D045930;D000728;D000924;D002087;D011422;D014665;D013739;D009277;D008710;D008696;D009639;D008777	Anabolic Agents;Androgens;Anticholesteremic Agents;Butyrates;Propionates;Vasodilator Agents;Testosterone;Nandrolone;Methenolone;Methandrostenolone;Norethandrolone;Methyltestosterone	D003327;D006333;D006973;D009203;D002318	Coronary Disease;Heart Failure;Hypertension;Myocardial Infarction;Cardiovascular Diseases	D002087;D011422	Butyrates;Propionates	pharmacology;therapeutic use;therapeutic use;therapeutic use;drug therapy;drug therapy;drug effects;drug effects;drug effects;drug therapy;drug therapy;drug effects;drug therapy;therapeutic use;therapeutic use;analogs & derivatives;pharmacology;therapeutic use;drug therapy;pharmacology;therapeutic use;pharmacology;pharmacology;therapeutic use;therapeutic use;drug effects	1	0	0	1	0	0	NA
4900393	1969	D000818;D001011;D001161;D002784;D003331;D046508;D003588;D004487;D005347;D005455;D006168;D006439;D006801;D006937;D006977;D008055;D008297;D008722;D008854;D010544;D010949;D011817;D051381;D013927;D014357	Animals;Aorta;Arteriosclerosis;Cholesterol;Coronary Vessels;Culture Techniques;Cytopathogenic Effect, Viral;Edema;Fibroblasts;Fluorescent Antibody Technique;Guinea Pigs;Hemodynamics;Humans;Hypercholesterolemia;Hypertension, Renal;Lipids;Male;Methods;Microscopy, Electron;Peroxidases;Plasma;Rabbits;Rats;Thrombosis;Trypsin	D008055;D002784;D010544;D014357	Lipids;Cholesterol;Peroxidases;Trypsin	D001161;D006977;D013927	Arteriosclerosis;Hypertension, Renal;Thrombosis	D008055;D002784	Lipids;Cholesterol	cytology;pathology;etiology;pharmacology	1	0	1	0	0	0	NA
4914174	1970	D000273;D000328;D000367;D055598;D002627;D002648;D003911;D004620;D004655;D005110;D005223;D006321;D006454;D006801;D008074;D008297;D008853;D010743;D012737	Adipose Tissue;Adult;Age Factors;Chemical Phenomena;Chemistry, Physical;Child;Dextrans;Embolism, Fat;Emulsions;Extracellular Space;Fats;Heart;Hemoglobins;Humans;Lipoproteins;Male;Microscopy;Phospholipids;Sex Factors	D003911;D004655;D005223;D006454;D008074;D010743	Dextrans;Emulsions;Fats;Hemoglobins;Lipoproteins;Phospholipids	D004620	Embolism, Fat	D005223;D008074;D010743	Fats;Lipoproteins;Phospholipids	injuries;therapeutic use;complications;diagnosis;drug therapy;etiology;metabolism;physiopathology;urine;physiopathology;metabolism	1	0	0	1	0	0	NA
4936195	1971	D000067956;D000818;D000959;D001001;D001808;D002417;D002645;D004195;D004285;D006168;D006321;D006439;D006801;D006973;D006977;D007511;D007668;D016030;D009119;D009129;D009130;D009318;D009392;D009638;D011453;D011817;D051381;D012756;D013564;D014020	Adenylyl Cyclase Inhibitors;Animals;Antihypertensive Agents;Anura;Blood Vessels;Cattle;Chickens;Disease Models, Animal;Dogs;Guinea Pigs;Heart;Hemodynamics;Humans;Hypertension;Hypertension, Renal;Ischemia;Kidney;Kidney Transplantation;Muscle Contraction;Muscle Tonus;Muscle, Smooth;Natriuresis;Nephrectomy;Norepinephrine;Prostaglandins;Rabbits;Rats;Sheep;Sympathetic Nervous System;Tissue Extracts	D000067956;D000959;D011453;D014020;D009638	Adenylyl Cyclase Inhibitors;Antihypertensive Agents;Prostaglandins;Tissue Extracts;Norepinephrine	D006973;D006977	Hypertension;Hypertension, Renal	D011453	Prostaglandins	physiology;drug effects;drug effects;drug therapy;etiology;etiology;blood supply;metabolism;physiology;physiology;antagonists & inhibitors;analysis;biosynthesis;metabolism;pharmacology;physiology;therapeutic use;physiology	1	0	0	1	0	0	NA
4937153	1971	D000818;D001775;D001792;D001808;D001980;D001993;D050260;D002415;D002490;D055598;D002621;D003327;D004035;D004064;D004106;D004285;D005260;D005298;D006321;D006801;D066298;D008041;D050356;D009132;D010120;D010973;D011453;D051381;D014599	Animals;Blood Circulation;Blood Platelets;Blood Vessels;Bronchi;Bronchodilator Agents;Carbohydrate Metabolism;Cats;Central Nervous System;Chemical Phenomena;Chemistry;Coronary Disease;Diet Therapy;Digestive System;Dilatation;Dogs;Female;Fertility;Heart;Humans;In Vitro Techniques;Linoleic Acids;Lipid Metabolism;Muscles;Oxytocics;Platelet Adhesiveness;Prostaglandins;Rats;Uterus	D001993;D008041;D010120;D011453	Bronchodilator Agents;Linoleic Acids;Oxytocics;Prostaglandins	D003327	Coronary Disease	D008041;D011453	Linoleic Acids;Prostaglandins	drug effects;drug effects;drug effects;drug effects;therapeutic use;drug effects;drug therapy;drug effects;drug effects;drug effects;drug effects;pharmacology;drug effects;therapeutic use;drug effects;analysis;biosynthesis;isolation & purification;metabolism;pharmacology;physiology;therapeutic use;drug effects	1	0	0	1	0	0	NA
4937420	1971	D000818;D000831;D002463;D003451;D046508;D004121;D004573;D004617;D004622;D005112;D005223;D005615;D005990;D006321;D006801;D006863;D008074;D008567;D009206;D010101;D010477;D011489;D051381;D014021;D014655	Animals;Animals, Newborn;Cell Membrane Permeability;Cryoprotective Agents;Culture Techniques;Dimethyl Sulfoxide;Electrolytes;Embolism;Embryo, Mammalian;Extracorporeal Circulation;Fats;Freezing;Glycerol;Heart;Humans;Hydrogen-Ion Concentration;Lipoproteins;Membranes, Artificial;Myocardium;Oxygen Consumption;Perfusion;Protein Denaturation;Rats;Tissue Preservation;Vascular Resistance	D003451;D004573;D005223;D008074;D008567;D005990;D004121	Cryoprotective Agents;Electrolytes;Fats;Lipoproteins;Membranes, Artificial;Glycerol;Dimethyl Sulfoxide	D004617	Embolism	D005223;D008074	Fats;Lipoproteins	complications;metabolism;cytology	1	0	0	1	1	0	NA
4950421	1971	D001794;D002302;D002784;D002908;D004644;D006321;D006331;D006339;D006801;D010551;D013315;D014655	Blood Pressure;Cardiac Output;Cholesterol;Chronic Disease;Emotions;Heart;Heart Diseases;Heart Rate;Humans;Personality;Stress, Psychological;Vascular Resistance	D002784	Cholesterol	D006331	Heart Diseases	D002784	Cholesterol	blood;physiopathology;etiology;physiopathology	1	0	0	1	0	0	NA
4950424	1971	D001161;D001775;D001835;D002784;D003327;D004032;D006115;D006321;D006801;D006973;D009206;D009790;D010101;D005082;D010809;D012424;D012907;D014481	Arteriosclerosis;Blood Circulation;Body Weight;Cholesterol;Coronary Disease;Diet;Greece;Heart;Humans;Hypertension;Myocardium;Occupations;Oxygen Consumption;Physical Exertion;Physical Fitness;Rural Population;Smoking;United States	D002784	Cholesterol	D001161;D003327;D006973	Arteriosclerosis;Coronary Disease;Hypertension	D002784	Cholesterol	epidemiology;etiology;prevention & control;blood;epidemiology;etiology;prevention & control;physiology;epidemiology;metabolism	1	0	0	1	1	0	NA
4976479	1967	D000328;D000368;D000375;D001158;D001161;D001794;D001921;D003315;D003704;D004238;D004240;D005260;D013700;D006321;D006624;D006801;D007421;D008055;D008297;D008875;D009206	Adult;Aged;Aging;Arteries;Arteriosclerosis;Blood Pressure;Brain;Cornea;Dementia;Diverticulitis;Diverticulum;Female;Giant Cell Arteritis;Heart;Hippocampus;Humans;Intestine, Small;Lipids;Male;Middle Aged;Myocardium	D008055	Lipids	D001161;D013700	Arteriosclerosis;Giant Cell Arteritis	D008055	Lipids	pathology;pathology;pathology;analysis;pathology;etiology;etiology;etiology;pathology;physiopathology;pathology;pathology;analysis;pathology	1	0	0	1	1	0	NA
5026785	1972	D002118;D004097;D004562;D006321;D006801;D006996;D009203;D011802	Calcium;Dihydrotachysterol;Electrocardiography;Heart;Humans;Hypocalcemia;Myocardial Infarction;Quinidine	D011802;D004097;D002118	Quinidine;Dihydrotachysterol;Calcium	D009203	Myocardial Infarction	D004097	Dihydrotachysterol	pharmacology;pharmacology;drug effects;physiopathology;physiopathology;physiopathology;pharmacology	1	0	0	1	0	0	NA
5042219	1972	D001919;D002319;D002395;D004035;D004562;D006321;D006439;D006801;D007022;D008875;D009821;D010437;D012119	Bradycardia;Cardiovascular System;Catecholamines;Diet Therapy;Electrocardiography;Heart;Hemodynamics;Humans;Hypotension;Middle Aged;Oils;Peptic Ulcer;Respiration	D002395;D009821	Catecholamines;Oils	D001919;D007022	Bradycardia;Hypotension	D009821	Oils	etiology;physiopathology;urine;physiopathology;etiology;complications;physiopathology;therapy	1	0	0	1	0	0	NA
5075326	1972	D001786;D005230;D006321;D006801;D009203;D009206;D009539	Blood Glucose;Fatty Acids, Nonesterified;Heart;Humans;Myocardial Infarction;Myocardium;Nicotinic Acids	D001786;D005230;D009539	Blood Glucose;Fatty Acids, Nonesterified;Nicotinic Acids	D009203	Myocardial Infarction	D005230	Fatty Acids, Nonesterified	metabolism;blood;drug effects;blood;metabolism;pharmacology	1	0	0	1	1	0	NA
5082978	1972	D000085;D000812;D001774;D002318;D002784;D005069;D006801;D006878;D007202;D008027;D008722;D010949;D011188;D012995;D013053;D013464;D013696;D013997	Acetates;Anhydrides;Blood Chemical Analysis;Cardiovascular Diseases;Cholesterol;Evaluation Studies as Topic;Humans;Hydroxides;Indicators and Reagents;Light;Methods;Plasma;Potassium;Solubility;Spectrophotometry;Sulfuric Acids;Temperature;Time Factors	D000085;D000812;D006878;D007202;D013464;D002784;D011188	Acetates;Anhydrides;Hydroxides;Indicators and Reagents;Sulfuric Acids;Cholesterol;Potassium	D002318	Cardiovascular Diseases	D000085;D002784	Acetates;Cholesterol	standards;blood;diagnosis;blood;standards;standards;analysis	1	0	1	0	0	0	NA
5084754	1972	D000328;D001777;D001798;D009202;D004562;D005260;D006321;D006801;D008055;D008297;D008875	Adult;Blood Coagulation;Blood Proteins;Cardiomyopathies;Electrocardiography;Female;Heart;Humans;Lipids;Male;Middle Aged	D001798;D008055	Blood Proteins;Lipids	D009202	Cardiomyopathies	D008055	Lipids	metabolism;blood;physiopathology;physiopathology;blood	1	0	0	1	0	0	NA
5090631	1971	D000328;D000941;D001205;D001786;D001796;D001835;D002247;D002784;D004035;D004837;D004848;D005221;D005882;D006470;D006801;D007114;D007328;D007592;D007642;D008055;D008297;D008875;D009135;D009751;D010146;D010949;D012614;D013997;D014435;D014867	Adult;Antigens;Ascorbic Acid;Blood Glucose;Blood Protein Disorders;Body Weight;Carbon Isotopes;Cholesterol;Diet Therapy;Epinephrine;Epithelium;Fatigue;Gingival Diseases;Hemorrhage;Humans;Immunization;Insulin;Joint Diseases;Keratosis;Lipids;Male;Middle Aged;Muscular Diseases;Nutritional Requirements;Pain;Plasma;Scurvy;Time Factors;Typhoid Fever;Water	D000941;D001786;D002247;D007328;D008055;D014867;D002784;D001205;D004837	Antigens;Blood Glucose;Carbon Isotopes;Insulin;Lipids;Water;Cholesterol;Ascorbic Acid;Epinephrine	D012614	Scurvy	D008055;D002784	Lipids;Cholesterol	blood;metabolism;therapeutic use;urine;metabolism;etiology;blood;etiology;etiology;etiology;etiology;etiology;blood;etiology;etiology;analysis;complications;therapy	1	0	1	0	0	0	NA
5115811	1971	D000328;D000787;D000792;D002784;D017023;D003327;D004562;D005080;D005260;D006321;D006801;D008055;D008074;D008297;D008499;D008875;D012146	Adult;Angina Pectoris;Angiography;Cholesterol;Coronary Angiography;Coronary Disease;Electrocardiography;Exercise Test;Female;Heart;Humans;Lipids;Lipoproteins;Male;Medical Records;Middle Aged;Rest	D008055;D008074;D002784	Lipids;Lipoproteins;Cholesterol	D000787;D003327	Angina Pectoris;Coronary Disease	D008055;D008074;D002784	Lipids;Lipoproteins;Cholesterol	diagnosis;blood;diagnosis;blood;blood	1	0	0	1	0	0	NA
5152745	1971	D003326;D004541;D006003;D006321;D006801;D000860;D007527;D007700;D007770;D007773;D009206;D010101;D010743;D011773;D013771;D014280	Coronary Circulation;Eisenmenger Complex;Glycogen;Heart;Humans;Hypoxia;Isoenzymes;Kinetics;L-Lactate Dehydrogenase;Lactates;Myocardium;Oxygen Consumption;Phospholipids;Pyruvates;Tetralogy of Fallot;Triglycerides	D007527;D007773;D010743;D011773;D014280;D006003;D007770	Isoenzymes;Lactates;Phospholipids;Pyruvates;Triglycerides;Glycogen;L-Lactate Dehydrogenase	D004541;D013771	Eisenmenger Complex;Tetralogy of Fallot	D010743;D014280	Phospholipids;Triglycerides	metabolism;physiopathology;analysis;physiopathology;physiopathology;metabolism;enzymology;metabolism;metabolism;metabolism;metabolism;physiopathology;analysis	1	0	0	1	1	0	NA
5162751	1971	D000818;D001775;D003326;D006321;D006801;D006977;D009130;D011453;D011652;D051381;D012039	Animals;Blood Circulation;Coronary Circulation;Heart;Humans;Hypertension, Renal;Muscle, Smooth;Prostaglandins;Pulmonary Circulation;Rats;Regional Blood Flow	D011453	Prostaglandins	D006977	Hypertension, Renal	D011453	Prostaglandins	drug effects;drug effects;physiopathology;drug effects;pharmacology;physiology;drug effects	1	0	0	1	0	0	NA
5273962	1970	D000328;D000368;D002784;D003918;D004562;D005260;D006321;D006331;D006339;D006801;D008297;D008875	Adult;Aged;Cholesterol;Dextrothyroxine;Electrocardiography;Female;Heart;Heart Diseases;Heart Rate;Humans;Male;Middle Aged	D003918;D002784	Dextrothyroxine;Cholesterol	D006331	Heart Diseases	D002784	Cholesterol	blood;administration & dosage;therapeutic use;drug effects;drug therapy;drug effects	1	0	0	1	0	0	NA
5344074	1969	D000818;D002395;D003327;D004573;D006321;D006439;D006801;D008055;D009206;D010088;D010101;D000637	Animals;Catecholamines;Coronary Disease;Electrolytes;Heart;Hemodynamics;Humans;Lipids;Myocardium;Oxidoreductases;Oxygen Consumption;Transaminases	D002395;D004573;D008055;D010088;D000637	Catecholamines;Electrolytes;Lipids;Oxidoreductases;Transaminases	D003327	Coronary Disease	D008055	Lipids	blood;physiopathology;metabolism;physiopathology;blood;metabolism;metabolism;metabolism	1	0	0	1	1	0	NA
5361932	1969	D000293;D000328;D000368;D001450;D009202;D002784;D048909;D003920;D004571;D006321;D006801;D008074;D008875;D009119	Adolescent;Adult;Aged;Ballistocardiography;Cardiomyopathies;Cholesterol;Diabetes Complications;Diabetes Mellitus;Electrokymography;Heart;Humans;Lipoproteins;Middle Aged;Muscle Contraction	D008074;D002784	Lipoproteins;Cholesterol	D009202	Cardiomyopathies	D008074;D002784	Lipoproteins;Cholesterol	etiology;metabolism;blood;metabolism;physiopathology;physiopathology;blood;metabolism	1	0	0	1	0	0	NA
5383795	1969	D000368;D002784;D003327;D004562;D005260;D006321;D006801;D008297;D008875;D009963;D011188	Aged;Cholesterol;Coronary Disease;Electrocardiography;Female;Heart;Humans;Male;Middle Aged;Orotic Acid;Potassium	D009963;D002784;D011188	Orotic Acid;Cholesterol;Potassium	D003327	Coronary Disease	D002784	Cholesterol	blood;drug therapy;drug effects;pharmacology;therapeutic use;pharmacology;therapeutic use	1	0	0	1	0	0	NA
5417381	1970	D000328;D000368;D000886;D044466;D001786;D001794;D001835;D002784;D003327;D006254;D006321;D006801;D008055;D008297;D008875;D009765;D005082;D012907;D014280	Adult;Aged;Anthropometry;Asian People;Blood Glucose;Blood Pressure;Body Weight;Cholesterol;Coronary Disease;Hawaii;Heart;Humans;Lipids;Male;Middle Aged;Obesity;Physical Exertion;Smoking;Triglycerides	D001786;D008055;D014280;D002784	Blood Glucose;Lipids;Triglycerides;Cholesterol	D003327	Coronary Disease	D008055;D014280;D002784	Lipids;Triglycerides;Cholesterol	analysis;blood;epidemiology;etiology;anatomy & histology;blood;complications;blood	1	0	0	1	0	0	NA
5432370	1970	D000255;D000328;D000368;D001665;D006328;D002302;D004912;D005260;D005994;D006321;D006331;D006454;D006801;D008297;D008875;D010100;D010101	Adenosine Triphosphate;Adult;Aged;Binding Sites;Cardiac Catheterization;Cardiac Output;Erythrocytes;Female;Glycerophosphates;Heart;Heart Diseases;Hemoglobins;Humans;Male;Middle Aged;Oxygen;Oxygen Consumption	D005994;D006454;D000255;D010100	Glycerophosphates;Hemoglobins;Adenosine Triphosphate;Oxygen	D006331	Heart Diseases	D005994	Glycerophosphates	blood;metabolism;blood;physiopathology;blood;physiopathology;metabolism;blood	1	0	0	1	0	0	NA
5469922	1970	D002784;D003327;D004562;D006321;D006801;D008074	Cholesterol;Coronary Disease;Electrocardiography;Heart;Humans;Lipoproteins	D008074;D002784	Lipoproteins;Cholesterol	D003327	Coronary Disease	D008074;D002784	Lipoproteins;Cholesterol	blood;blood;diagnosis;physiopathology;physiopathology;blood	1	0	0	1	0	0	NA
5472008	1970	D000818;D001515;D009202;D003035;D004195;D004562;D005227;D006321;D006801;D008931;D009206;D010101;D011773;D051381;D013431;D013831	Animals;Beer;Cardiomyopathies;Cobalt;Disease Models, Animal;Electrocardiography;Fatty Acids;Heart;Humans;Mitochondria, Muscle;Myocardium;Oxygen Consumption;Pyruvates;Rats;Sulfates;Thiamine	D005227;D011773;D013431;D003035;D013831	Fatty Acids;Pyruvates;Sulfates;Cobalt;Thiamine	D009202	Cardiomyopathies	D005227	Fatty Acids	chemically induced;metabolism;metabolism;drug effects;metabolism;metabolism;metabolism	1	0	0	1	1	0	NA
5523130	1970	D000596;D006328;D005230;D005947;D006321;D006330;D006331;D006801;D006885;D007328;D007657;D009206;D010101	Amino Acids;Cardiac Catheterization;Fatty Acids, Nonesterified;Glucose;Heart;Heart Defects, Congenital;Heart Diseases;Humans;Hydroxybutyrates;Insulin;Ketone Bodies;Myocardium;Oxygen Consumption	D000596;D005230;D006885;D007328;D007657;D005947	Amino Acids;Fatty Acids, Nonesterified;Hydroxybutyrates;Insulin;Ketone Bodies;Glucose	D006330;D006331	Heart Defects, Congenital;Heart Diseases	D005230;D006885	Fatty Acids, Nonesterified;Hydroxybutyrates	analysis;analysis;antagonists & inhibitors;administration & dosage;drug effects;metabolism;metabolism;analysis;blood;metabolism;administration & dosage;analysis;antagonists & inhibitors;metabolism;drug effects	1	0	0	1	1	0	NA
5563346	1971	D000328;D000367;D000787;D001158;D001794;D006328;D002302;D002784;D002932;D017023;D004562;D005260;D006321;D006339;D006801;D007545;D007773;D008297;D008875;D009203;D009206;D010100;D010101;D010808;D014280;D014527;D014655	Adult;Age Factors;Angina Pectoris;Arteries;Blood Pressure;Cardiac Catheterization;Cardiac Output;Cholesterol;Cineangiography;Coronary Angiography;Electrocardiography;Female;Heart;Heart Rate;Humans;Isoproterenol;Lactates;Male;Middle Aged;Myocardial Infarction;Myocardium;Oxygen;Oxygen Consumption;Physical Examination;Triglycerides;Uric Acid;Vascular Resistance	D007773;D014280;D014527;D002784;D007545;D010100	Lactates;Triglycerides;Uric Acid;Cholesterol;Isoproterenol;Oxygen	D000787;D009203	Angina Pectoris;Myocardial Infarction	D014280;D002784	Triglycerides;Cholesterol	diagnosis;diagnostic imaging;physiopathology;blood;drug effects;pharmacology;metabolism;complications;physiopathology;metabolism;blood;blood;blood	1	0	0	1	1	0	NA
5566236	1971	D000328;D000367;D001161;D001794;D001835;D002784;D003327;D004562;D005260;D006321;D006801;D006980;D007037;D008055;D008297;D008875;D013960;D013961	Adult;Age Factors;Arteriosclerosis;Blood Pressure;Body Weight;Cholesterol;Coronary Disease;Electrocardiography;Female;Heart;Humans;Hyperthyroidism;Hypothyroidism;Lipids;Male;Middle Aged;Thyroid Function Tests;Thyroid Gland	D008055;D002784	Lipids;Cholesterol	D001161;D003327	Arteriosclerosis;Coronary Disease	D008055;D002784	Lipids;Cholesterol	etiology;physiopathology;blood;etiology;physiopathology;physiopathology;complications;complications;blood;physiopathology	1	0	0	1	0	0	NA
5615112	1967	D000328;D001777;D002199;D003327;D004035;D004569;D005260;D006321;D006439;D006801;D050356;D008055;D008297;D009482	Adult;Blood Coagulation;Capillary Permeability;Coronary Disease;Diet Therapy;Electroencephalography;Female;Heart;Hemodynamics;Humans;Lipid Metabolism;Lipids;Male;Neurophysiology	D008055	Lipids	D003327	Coronary Disease	D008055	Lipids	complications;metabolism;prevention & control;physiology;blood	1	0	0	1	0	0	NA
5642420	1968	D000328;D001797;D009202;D002784;D003677;D004032;D004562;D005260;D006321;D006333;D006400;D006529;D006801;D007182;D008099;D008103;D008111;D008297;D008875;D011488;D011859;D013188;D014508	Adult;Blood Protein Electrophoresis;Cardiomyopathies;Cholesterol;Deficiency Diseases;Diet;Electrocardiography;Female;Heart;Heart Failure;Hematocrit;Hepatomegaly;Humans;Income;Liver;Liver Cirrhosis;Liver Function Tests;Male;Middle Aged;Protein Deficiency;Radiography;Sri Lanka;Urea	D014508;D002784	Urea;Cholesterol	D009202;D006333	Cardiomyopathies;Heart Failure	D002784	Cholesterol	blood;diagnostic imaging;etiology;complications;pathology;complications;complications;blood	1	0	0	1	0	0	NA
5660510	1968	D000818;D001011;D001158;D001161;D002114;D003331;D004036;D004041;D006321;D008099;D008297;D051379;D009130;D009206;D011830;D011832;D012077;D013154;D013737	Animals;Aorta;Arteries;Arteriosclerosis;Calcinosis;Coronary Vessels;Diet, Atherogenic;Dietary Fats;Heart;Liver;Male;Mice;Muscle, Smooth;Myocardium;Radiation Effects;Radiation Injuries;Renal Artery;Spleen;Testis	D004041	Dietary Fats	D001161	Arteriosclerosis	D004041	Dietary Fats	pathology;pathology;etiology;pathology;etiology;pathology;radiation effects;pathology;pathology;pathology;pathology;pathology;pathology;pathology	0	1	0	1	1	0	NA
5701062	1968	D000328;D000787;D001161;D001786;D050260;D002318;D006801;D006949;D050356;D008297;D009203;D010949;D014280	Adult;Angina Pectoris;Arteriosclerosis;Blood Glucose;Carbohydrate Metabolism;Cardiovascular Diseases;Humans;Hyperlipidemias;Lipid Metabolism;Male;Myocardial Infarction;Plasma;Triglycerides	D001786;D014280	Blood Glucose;Triglycerides	D000787;D001161;D009203;D002318	Angina Pectoris;Arteriosclerosis;Myocardial Infarction;Cardiovascular Diseases	D014280	Triglycerides	etiology;etiology;etiology;complications;etiology;etiology;blood	1	0	1	0	0	0	NA
5732905	1968	D000328;D001652;D002769;D002784;D003327;D004562;D005260;D006321;D006801;D008099;D008297;D009765	Adult;Bile Ducts;Cholelithiasis;Cholesterol;Coronary Disease;Electrocardiography;Female;Heart;Humans;Liver;Male;Obesity	D002784	Cholesterol	D003327	Coronary Disease	D002784	Cholesterol	innervation;complications;blood;complications;innervation;innervation	1	0	0	1	0	0	NA
5743867	1968	D001161;D001809;D002079;D002784;D004041;D006801;D008055;D010949	Arteriosclerosis;Blood Viscosity;Butter;Cholesterol;Dietary Fats;Humans;Lipids;Plasma	D004041;D008055;D002079;D002784	Dietary Fats;Lipids;Butter;Cholesterol	D001161	Arteriosclerosis	D004041;D008055;D002079;D002784	Dietary Fats;Lipids;Butter;Cholesterol	blood;pharmacology;blood;pharmacology;blood;analysis	1	0	1	0	0	0	NA
5766154	1969	D001018;D001161;D002784;D005121;D005260;D006801;D008244;D008297;D010713;D010743;D010949	Aortic Diseases;Arteriosclerosis;Cholesterol;Extremities;Female;Humans;Lysophosphatidylcholines;Male;Phosphatidylcholines;Phospholipids;Plasma	D008244;D010713;D010743;D002784	Lysophosphatidylcholines;Phosphatidylcholines;Phospholipids;Cholesterol	D001018;D001161	Aortic Diseases;Arteriosclerosis	D008244;D010713;D010743;D002784	Lysophosphatidylcholines;Phosphatidylcholines;Phospholipids;Cholesterol	blood;blood;blood;blood supply;blood;blood;blood	1	0	1	0	0	0	NA
5771035	1969	D001786;D003937;D004719;D005230;D005260;D005947;D006321;D006339;D006801;D007773;D008297;D009206;D010100;D010494;D011660;D011773;D014381	Blood Glucose;Diagnosis, Differential;Endomyocardial Fibrosis;Fatty Acids, Nonesterified;Female;Glucose;Heart;Heart Rate;Humans;Lactates;Male;Myocardium;Oxygen;Pericarditis, Constrictive;Pulmonary Heart Disease;Pyruvates;Tuberculosis, Cardiovascular	D001786;D005230;D007773;D011773;D005947;D010100	Blood Glucose;Fatty Acids, Nonesterified;Lactates;Pyruvates;Glucose;Oxygen	D004719;D010494;D011660;D014381	Endomyocardial Fibrosis;Pericarditis, Constrictive;Pulmonary Heart Disease;Tuberculosis, Cardiovascular	D005230	Fatty Acids, Nonesterified	diagnosis;metabolism;physiopathology;blood;metabolism;metabolism;physiopathology;blood;metabolism;metabolism;blood;metabolism;diagnosis;metabolism;physiopathology;diagnosis;physiopathology;blood;metabolism;diagnosis	1	0	0	1	1	0	NA
5803361	1969	D000368;D000924;D001777;D001798;D001810;D002302;D002784;D003327;D005260;D006321;D006439;D006801;D050356;D008074;D008297;D008875;D010743;D014280;D014655	Aged;Anticholesteremic Agents;Blood Coagulation;Blood Proteins;Blood Volume;Cardiac Output;Cholesterol;Coronary Disease;Female;Heart;Hemodynamics;Humans;Lipid Metabolism;Lipoproteins;Male;Middle Aged;Phospholipids;Triglycerides;Vascular Resistance	D000924;D001798;D008074;D010743;D014280;D002784	Anticholesteremic Agents;Blood Proteins;Lipoproteins;Phospholipids;Triglycerides;Cholesterol	D003327	Coronary Disease	D008074;D010743;D014280;D002784	Lipoproteins;Phospholipids;Triglycerides;Cholesterol	therapeutic use;drug effects;metabolism;drug effects;drug effects;blood;metabolism;blood;drug therapy;metabolism;drug effects;drug effects;blood;metabolism;blood;metabolism;blood;metabolism;drug effects	1	0	0	1	0	0	NA
5803362	1969	D000328;D000368;D000818;D001161;D002784;D003327;D004562;D005260;D006321;D006801;D050356;D008055;D008074;D008297;D008875;D009821;D010743;D011817	Adult;Aged;Animals;Arteriosclerosis;Cholesterol;Coronary Disease;Electrocardiography;Female;Heart;Humans;Lipid Metabolism;Lipids;Lipoproteins;Male;Middle Aged;Oils;Phospholipids;Rabbits	D008055;D008074;D009821;D010743;D002784	Lipids;Lipoproteins;Oils;Phospholipids;Cholesterol	D001161;D003327	Arteriosclerosis;Coronary Disease	D008055;D008074;D009821;D010743;D002784	Lipids;Lipoproteins;Oils;Phospholipids;Cholesterol	drug therapy;blood;metabolism;blood;drug therapy;metabolism;drug effects;blood;blood;metabolism;therapeutic use;blood;metabolism	1	0	0	1	0	0	NA
5820490	1969	D000328;D000368;D001835;D002247;D002784;D003327;D005260;D006801;D006937;D008297;D008657;D008875;D009765;D010949	Adult;Aged;Body Weight;Carbon Isotopes;Cholesterol;Coronary Disease;Female;Humans;Hypercholesterolemia;Male;Metabolic Clearance Rate;Middle Aged;Obesity;Plasma	D002247;D002784	Carbon Isotopes;Cholesterol	D003327	Coronary Disease	D002784	Cholesterol	blood;metabolism;metabolism;metabolism;metabolism	1	0	1	0	0	0	NA
6020880	1967	D000787;D001777;D003327;D006306;D006321;D006801;D006973;D008055;D009203;D009765;D010809;D014481	Angina Pectoris;Blood Coagulation;Coronary Disease;Health Surveys;Heart;Humans;Hypertension;Lipids;Myocardial Infarction;Obesity;Physical Fitness;United States	D008055	Lipids	D000787;D003327;D006973;D009203	Angina Pectoris;Coronary Disease;Hypertension;Myocardial Infarction	D008055	Lipids	epidemiology;epidemiology;mortality;physiopathology;epidemiology	1	0	0	1	0	0	NA
6075912	1967	D002318;D002784;D003097;D003331;D005081;D005260;D006321;D006801;D008297;D009747;D009765;D010806;D005082;D010809	Cardiovascular Diseases;Cholesterol;Collateral Circulation;Coronary Vessels;Exercise Therapy;Female;Heart;Humans;Male;Nutritional Physiological Phenomena;Obesity;Physical Education and Training;Physical Exertion;Physical Fitness	D002784	Cholesterol	D002318	Cardiovascular Diseases	D002784	Cholesterol	etiology;mortality;prevention & control;blood;physiology;physiology;complications	1	0	0	1	0	0	NA
6102663	1980	D000293;D000328;D000818;D001011;D001808;D002478;D003470;D004727;D011464;D005260;D006463;D006801;D007231;D008297;D010949;D010974;D011453;D011460;D013552;D013927	Adolescent;Adult;Animals;Aorta;Blood Vessels;Cells, Cultured;Culture Media;Endothelium;Epoprostenol;Female;Hemolytic-Uremic Syndrome;Humans;Infant, Newborn;Male;Plasma;Platelet Aggregation;Prostaglandins;Prostaglandins F;Swine;Thrombosis	D003470;D011453;D011460;D011464	Culture Media;Prostaglandins;Prostaglandins F;Epoprostenol	D013927	Thrombosis	D011453;D011460;D011464	Prostaglandins;Prostaglandins F;Epoprostenol	cytology;metabolism;cytology;biosynthesis;physiopathology;biosynthesis;analysis;etiology	1	0	1	0	0	0	NA
6114704	1981	D000319;D000788;D003327;D006321;D006801;D010276;D011453;D013035	Adrenergic beta-Antagonists;Angina Pectoris, Variant;Coronary Disease;Heart;Humans;Parasympatholytics;Prostaglandins;Spasm	D000319;D010276;D011453	Adrenergic beta-Antagonists;Parasympatholytics;Prostaglandins	D000788;D003327	Angina Pectoris, Variant;Coronary Disease	D011453	Prostaglandins	administration & dosage;physiopathology;physiopathology;drug effects;administration & dosage;administration & dosage;physiopathology	1	0	0	1	0	0	NA
6137382	1983	D000319;D000959;D001794;D001921;D002302;D006321;D006339;D006439;D006801;D006973;D011453;D012083;D014655	Adrenergic beta-Antagonists;Antihypertensive Agents;Blood Pressure;Brain;Cardiac Output;Heart;Heart Rate;Hemodynamics;Humans;Hypertension;Prostaglandins;Renin;Vascular Resistance	D000319;D000959;D011453;D012083	Adrenergic beta-Antagonists;Antihypertensive Agents;Prostaglandins;Renin	D006973	Hypertension	D011453	Prostaglandins	pharmacology;therapeutic use;pharmacology;drug effects;drug effects;drug effects;drug effects;drug effects;drug effects;drug therapy;metabolism;blood;drug effects	1	0	0	1	0	0	NA
6149813	1984	D000222;D000319;D000787;D001510;D002121;D003327;D004562;D005081;D006321;D006439;D006801;D008055;D008074;D010101;D010349;D012306;D013997	Adaptation, Physiological;Adrenergic beta-Antagonists;Angina Pectoris;Bed Rest;Calcium Channel Blockers;Coronary Disease;Electrocardiography;Exercise Therapy;Heart;Hemodynamics;Humans;Lipids;Lipoproteins;Oxygen Consumption;Patient Compliance;Risk;Time Factors	D000319;D002121;D008055;D008074	Adrenergic beta-Antagonists;Calcium Channel Blockers;Lipids;Lipoproteins	D000787;D003327	Angina Pectoris;Coronary Disease	D008055;D008074	Lipids;Lipoproteins	therapeutic use;prevention & control;therapeutic use;diagnosis;physiopathology;psychology;rehabilitation;therapy;physiopathology;blood;blood	1	0	0	1	0	0	NA
6150590	1984	D000328;D000368;D001803;D002545;D003131;D004176;D004211;D005231;D005260;D005971;D018698;D006493;D006801;D008297;D008875;D010833;D010949;D024505;D014810;D024502	Adult;Aged;Blood Transfusion;Brain Ischemia;Combined Modality Therapy;Dipyridamole;Disseminated Intravascular Coagulation;Fatty Acids, Unsaturated;Female;Glutamates;Glutamic Acid;Heparin;Humans;Male;Middle Aged;Phytic Acid;Plasma;Tocopherols;Vitamin E;alpha-Tocopherol	D005231;D005971;C014642;D014810;D018698;D004176;D010833;D006493;D024502;D024505	Fatty Acids, Unsaturated;Glutamates;linethol;Vitamin E;Glutamic Acid;Dipyridamole;Phytic Acid;Heparin;alpha-Tocopherol;Tocopherols	D002545	Brain Ischemia	D005231;C014642	Fatty Acids, Unsaturated;linethol	complications;therapeutic use;etiology;therapy;therapeutic use;therapeutic use;therapeutic use;therapeutic use;analogs & derivatives;therapeutic use;analogs & derivatives	1	0	1	0	0	0	NA
6181328	1982	D000818;D001792;D002402;D002403;D002415;D002417;D003327;D003331;D003402;D011464;D005260;D006321;D006801;D016285;D066298;D008297;D009131;D009200;D010974;D011453;D013237	Animals;Blood Platelets;Cathepsin D;Cathepsins;Cats;Cattle;Coronary Disease;Coronary Vessels;Creatine Kinase;Epoprostenol;Female;Heart;Humans;Iloprost;In Vitro Techniques;Male;Muscle, Smooth, Vascular;Myocardial Contraction;Platelet Aggregation;Prostaglandins;Stereoisomerism	D011453;D011464;D003402;D002403;D002402;D016285	Prostaglandins;Epoprostenol;Creatine Kinase;Cathepsins;Cathepsin D;Iloprost	D003327	Coronary Disease	D011453;D011464;D016285	Prostaglandins;Epoprostenol;Iloprost	drug effects;metabolism;physiopathology;drug effects;metabolism;pharmacology;drug effects;drug effects;drug effects;drug effects;pharmacology	1	0	0	1	0	0	NA
6214102	1982	D000293;D000328;D000368;D000375;D000818;D001161;D001808;D006332;D002320;D002319;D002648;D005260;D006321;D006801;D008062;D008297;D008875;D009131;D009929;D051381	Adolescent;Adult;Aged;Aging;Animals;Arteriosclerosis;Blood Vessels;Cardiomegaly;Cardiovascular Physiological Phenomena;Cardiovascular System;Child;Female;Heart;Humans;Lipofuscin;Male;Middle Aged;Muscle, Smooth, Vascular;Organ Size;Rats	D008062	Lipofuscin	D001161;D006332	Arteriosclerosis;Cardiomegaly	D008062	Lipofuscin	physiopathology;physiology;pathology;pathology;physiology;metabolism;physiology	1	0	0	1	0	0	NA
6219602	1983	D000544;D000818;D001921;D001932;D009202;D002561;D003847;D004285;D004827;D005227;D019788;D005947;D006321;D006801;D006816;D012039;D014055	Alzheimer Disease;Animals;Brain;Brain Neoplasms;Cardiomyopathies;Cerebrovascular Disorders;Deoxyglucose;Dogs;Epilepsy;Fatty Acids;Fluorodeoxyglucose F18;Glucose;Heart;Humans;Huntington Disease;Regional Blood Flow;Tomography, Emission-Computed	D005227;D019788;D003847;D005947	Fatty Acids;Fluorodeoxyglucose F18;Deoxyglucose;Glucose	D009202;D002561	Cardiomyopathies;Cerebrovascular Disorders	D005227	Fatty Acids	diagnostic imaging;diagnostic imaging;diagnostic imaging;diagnostic imaging;diagnostic imaging;analogs & derivatives;diagnostic imaging;metabolism;metabolism;diagnostic imaging;diagnostic imaging	1	0	0	1	0	0	NA
6221547	1983	D015121;D000241;D000328;D000368;D003326;D003327;D011464;D005260;D006321;D006339;D006801;D007213;D008297;D008875;D010100;D011453	6-Ketoprostaglandin F1 alpha;Adenosine;Adult;Aged;Coronary Circulation;Coronary Disease;Epoprostenol;Female;Heart;Heart Rate;Humans;Indomethacin;Male;Middle Aged;Oxygen;Prostaglandins	D011453;D015121;D011464;D000241;D010100;D007213	Prostaglandins;6-Ketoprostaglandin F1 alpha;Epoprostenol;Adenosine;Oxygen;Indomethacin	D003327	Coronary Disease	D011453;D015121;D011464	Prostaglandins;6-Ketoprostaglandin F1 alpha;Epoprostenol	blood;blood;drug effects;physiopathology;blood;physiopathology;drug effects;blood;blood	1	0	0	1	0	0	NA
6221550	1983	D000368;D006328;D011464;D006321;D006801;D008297;D008875;D009203;D011453;D013300	Aged;Cardiac Catheterization;Epoprostenol;Heart;Humans;Male;Middle Aged;Myocardial Infarction;Prostaglandins;Streptokinase	D011453;D011464;D013300	Prostaglandins;Epoprostenol;Streptokinase	D009203	Myocardial Infarction	D011453;D011464	Prostaglandins;Epoprostenol	administration & dosage;therapeutic use;drug effects;physiopathology;drug therapy;therapeutic use;administration & dosage;therapeutic use	1	0	0	1	0	0	NA
6228070	1983	D000818;D006332;D002417;D003327;D004285;D005080;D005227;D005947;D006321;D006801;D007328;D007457;D007793;D009203;D009206;D011829;D011868;D011877;D013793;D013997	Animals;Cardiomegaly;Cattle;Coronary Disease;Dogs;Exercise Test;Fatty Acids;Glucose;Heart;Humans;Insulin;Iodine Radioisotopes;Lagomorpha;Myocardial Infarction;Myocardium;Radiation Dosage;Radioisotopes;Radionuclide Imaging;Thallium;Time Factors	D005227;D007328;D007457;D011868;D013793;D005947;C013102	Fatty Acids;Insulin;Iodine Radioisotopes;Radioisotopes;Thallium;Glucose;margaric acid	D006332;D003327;D009203	Cardiomegaly;Coronary Disease;Myocardial Infarction	D005227;C013102	Fatty Acids;margaric acid	diagnostic imaging;diagnostic imaging;metabolism;pharmacology;diagnostic imaging;pharmacology;diagnostic imaging;metabolism	1	0	0	1	1	0	NA
6233067	1984	D000818;D002784;D004285;D004341;D005260;D006321;D006339;D006801;D006937;D008099;D008111;D008252;D008253;D008297;D009929;D010636;D011341;D051381;D011919;D014693	Animals;Cholesterol;Dogs;Drug Evaluation;Female;Heart;Heart Rate;Humans;Hypercholesterolemia;Liver;Liver Function Tests;Macaca fascicularis;Macaca mulatta;Male;Organ Size;Phenols;Probucol;Rats;Rats, Inbred Strains;Ventricular Fibrillation	D010636;D002784;D011341	Phenols;Cholesterol;Probucol	D014693	Ventricular Fibrillation	D002784	Cholesterol	blood;drug effects;drug effects;diet therapy;drug therapy;anatomy & histology;drug effects;pharmacology;pharmacology;therapeutic use;toxicity;chemically induced	1	0	0	1	0	0	NA
6239599	1984	D000328;D000368;D001792;D017023;D003327;D004562;D005080;D005260;D006321;D006801;D008297;D008875;D010978;D011863;D011868;D011877;D013793;D013929;D001620	Adult;Aged;Blood Platelets;Coronary Angiography;Coronary Disease;Electrocardiography;Exercise Test;Female;Heart;Humans;Male;Middle Aged;Platelet Factor 4;Radioimmunoassay;Radioisotopes;Radionuclide Imaging;Thallium;Thromboxane B2;beta-Thromboglobulin	D011868;D001620;D010978;D013929;D013793	Radioisotopes;beta-Thromboglobulin;Platelet Factor 4;Thromboxane B2;Thallium	D003327	Coronary Disease	D013929	Thromboxane B2	metabolism;blood;diagnostic imaging;analysis;blood;analysis	1	0	0	1	0	0	NA
6256818	1980	D000818;D001794;D002320;D002319;D003331;D004041;D005343;D006321;D006801;D006973;D008041;D008042;D008074;D008297;D009200;D011453;D012964;D017962	Animals;Blood Pressure;Cardiovascular Physiological Phenomena;Cardiovascular System;Coronary Vessels;Dietary Fats;Fibrinolytic Agents;Heart;Humans;Hypertension;Linoleic Acids;Linolenic Acids;Lipoproteins;Male;Myocardial Contraction;Prostaglandins;Sodium;alpha-Linolenic Acid	D004041;D005343;D008041;D008042;D008074;D011453;D017962;D012964	Dietary Fats;Fibrinolytic Agents;Linoleic Acids;Linolenic Acids;Lipoproteins;Prostaglandins;alpha-Linolenic Acid;Sodium	D006973	Hypertension	D004041;D008041;D008042;D008074;D011453;D017962	Dietary Fats;Linoleic Acids;Linolenic Acids;Lipoproteins;Prostaglandins;alpha-Linolenic Acid	drug effects;drug effects;physiology;pharmacology;physiology;chemically induced;drug therapy;pharmacology;physiology;pharmacology;metabolism;drug effects;biosynthesis	1	0	0	1	0	0	NA
6265339	1981	D000200;D000889;D001145;D002462;D003327;D004594;D006321;D006801;D007473;D008051	Action Potentials;Anti-Arrhythmia Agents;Arrhythmias, Cardiac;Cell Membrane;Coronary Disease;Electrophysiology;Heart;Humans;Ion Channels;Lipid Bilayers	D000889;D007473;D008051	Anti-Arrhythmia Agents;Ion Channels;Lipid Bilayers	D001145;D003327	Arrhythmias, Cardiac;Coronary Disease	D008051	Lipid Bilayers	pharmacology;physiopathology;physiopathology;physiopathology;physiopathology;drug effects;physiology;physiology	1	0	0	1	0	0	NA
6267921	1981	D000818;D002118;D006321;D006333;D006801;D007473;D008051;D008565;D009200;D009206;D012508;D012519;D012964	Animals;Calcium;Heart;Heart Failure;Humans;Ion Channels;Lipid Bilayers;Membrane Proteins;Myocardial Contraction;Myocardium;Sarcolemma;Sarcoplasmic Reticulum;Sodium	D007473;D008051;D008565;D012964;D002118	Ion Channels;Lipid Bilayers;Membrane Proteins;Sodium;Calcium	D006333	Heart Failure	D008051	Lipid Bilayers	metabolism;drug effects;physiopathology;drug effects;metabolism;physiology;physiology;metabolism;physiology;physiology;metabolism	1	0	0	1	1	0	NA
6276844	1980	D000818;D011464;D006321;D006801;D006973;D011453;D011817;D051381;D013564;D009435;D013928	Animals;Epoprostenol;Heart;Humans;Hypertension;Prostaglandins;Rabbits;Rats;Sympathetic Nervous System;Synaptic Transmission;Thromboxane A2	D011453;D013928;D011464	Prostaglandins;Thromboxane A2;Epoprostenol	D006973	Hypertension	D011453;D013928;D011464	Prostaglandins;Thromboxane A2;Epoprostenol	physiology;physiology;etiology;physiopathology;biosynthesis;physiology;physiology;physiology	1	0	0	1	0	0	NA
6282656	1982	D000818;D001693;D002118;D002310;D002462;D003285;D004285;D000431;D006321;D007473;D008560;D008563;D008565;D051379;D009206;D009336;D010743;D051381	Animals;Biological Transport, Active;Calcium;Cardiomyopathy, Alcoholic;Cell Membrane;Contractile Proteins;Dogs;Ethanol;Heart;Ion Channels;Membrane Fluidity;Membrane Lipids;Membrane Proteins;Mice;Myocardium;Necrosis;Phospholipids;Rats	D003285;D007473;D008563;D008565;D010743;D000431;D002118	Contractile Proteins;Ion Channels;Membrane Lipids;Membrane Proteins;Phospholipids;Ethanol;Calcium	D002310	Cardiomyopathy, Alcoholic	D008563;D010743	Membrane Lipids;Phospholipids	drug effects;metabolism;etiology;drug effects;metabolism;pharmacology;drug effects;drug effects;drug effects;metabolism;metabolism;pathology;chemically induced;metabolism	0	1	0	1	1	0	NA
6306200	1983	D000818;D002374;D004317;D005609;D006168;D006331;D050356;D008054;D008297;D051379;D008930;D009206;D010100;D010101;D013482;D013481	Animals;Catalase;Doxorubicin;Free Radicals;Guinea Pigs;Heart Diseases;Lipid Metabolism;Lipid Peroxides;Male;Mice;Mitochondria, Liver;Myocardium;Oxygen;Oxygen Consumption;Superoxide Dismutase;Superoxides	D005609;D008054;D013481;D004317;D002374;D013482;D010100	Free Radicals;Lipid Peroxides;Superoxides;Doxorubicin;Catalase;Superoxide Dismutase;Oxygen	D006331	Heart Diseases	D008054	Lipid Peroxides	metabolism;toxicity;chemically induced;metabolism;metabolism;metabolism;metabolism;drug effects;metabolism;metabolism	0	1	0	0	1	0	NA
6314798	1983	D000328;D002784;D017023;D003327;D004562;D005080;D006321;D006801;D008297;D008875;D009200;D010146;D011336;D011446;D011877;D013670;D013667;D013909	Adult;Cholesterol;Coronary Angiography;Coronary Disease;Electrocardiography;Exercise Test;Heart;Humans;Male;Middle Aged;Myocardial Contraction;Pain;Probability;Prospective Studies;Radionuclide Imaging;Sodium Pertechnetate Tc 99m;Technetium;Thorax	D013667;D002784;D013670	Technetium;Cholesterol;Sodium Pertechnetate Tc 99m	D003327	Coronary Disease	D002784	Cholesterol	blood;diagnosis;diagnostic imaging	1	0	0	1	0	0	NA
6324224	1984	D000311;D000818;D000959;D001794;D006321;D006801;D006973;D008042;D008297;D009929;D051381;D011919;D012934;D013315;D017965	Adrenal Glands;Animals;Antihypertensive Agents;Blood Pressure;Heart;Humans;Hypertension;Linolenic Acids;Male;Organ Size;Rats;Rats, Inbred Strains;Social Isolation;Stress, Psychological;gamma-Linolenic Acid	D000959;D008042;D017965	Antihypertensive Agents;Linolenic Acids;gamma-Linolenic Acid	D006973	Hypertension	D008042;D017965	Linolenic Acids;gamma-Linolenic Acid	drug effects;therapeutic use;drug effects;drug effects;drug therapy;etiology;therapeutic use;drug effects;complications	1	0	0	1	0	0	NA
6337788	1983	D000596;D000818;D050260;D002247;D003326;D003327;D005227;D005461;D006321;D006801;D009206;D009590;D019308;D010169;D011868;D014055;D014980	Amino Acids;Animals;Carbohydrate Metabolism;Carbon Isotopes;Coronary Circulation;Coronary Disease;Fatty Acids;Fluorine;Heart;Humans;Myocardium;Nitrogen Radioisotopes;Palmitic Acid;Palmitic Acids;Radioisotopes;Tomography, Emission-Computed;Xenon Radioisotopes	D000596;D002247;D005227;D009590;D010169;D011868;D014980;D005461;D019308	Amino Acids;Carbon Isotopes;Fatty Acids;Nitrogen Radioisotopes;Palmitic Acids;Radioisotopes;Xenon Radioisotopes;Fluorine;Palmitic Acid	D003327	Coronary Disease	D005227;D010169;D019308	Fatty Acids;Palmitic Acids;Palmitic Acid	metabolism;diagnosis;metabolism;diagnostic imaging;metabolism;instrumentation;trends	1	0	0	1	1	0	NA
6346852	1983	D001158;D003327;D011464;D006321;D006801;D008954;D011311;D011453;D012018;D013564;D014630	Arteries;Coronary Disease;Epoprostenol;Heart;Humans;Models, Biological;Pressoreceptors;Prostaglandins;Reflex;Sympathetic Nervous System;Vagus Nerve	D011453;D011464	Prostaglandins;Epoprostenol	D003327	Coronary Disease	D011453;D011464	Prostaglandins;Epoprostenol	innervation;physiology;physiopathology;physiopathology;physiology;innervation;physiology;physiopathology;physiology;physiopathology;physiology;physiology;physiology;physiopathology;physiology;physiopathology	1	0	0	1	0	0	NA
6362803	1983	D000818;D003327;D003331;D048909;D004594;D006321;D006331;D006339;D006801;D009200;D011453	Animals;Coronary Disease;Coronary Vessels;Diabetes Complications;Electrophysiology;Heart;Heart Diseases;Heart Rate;Humans;Myocardial Contraction;Prostaglandins	D011453	Prostaglandins	D003327;D006331	Coronary Disease;Heart Diseases	D011453	Prostaglandins	physiopathology;physiopathology;physiology;physiopathology;physiology	1	0	0	1	0	0	NA
6365002	1984	D000368;D001012;D001014;D001792;D011464;D005260;D006321;D006403;D006439;D006801;D007052;D008026;D008297;D008875;D009200;D009203;D010210;D011669;D012701;D013928;D013931	Aged;Aorta, Abdominal;Aortic Aneurysm;Blood Platelets;Epoprostenol;Female;Heart;Hematologic Tests;Hemodynamics;Humans;Ibuprofen;Ligation;Male;Middle Aged;Myocardial Contraction;Myocardial Infarction;Papillary Muscles;Pulmonary Wedge Pressure;Serotonin;Thromboxane A2;Thromboxanes	D013931;D012701;D013928;D011464;D007052	Thromboxanes;Serotonin;Thromboxane A2;Epoprostenol;Ibuprofen	D001014;D009203	Aortic Aneurysm;Myocardial Infarction	D013931;D013928;D011464	Thromboxanes;Thromboxane A2;Epoprostenol	surgery;surgery;analysis;blood;physiopathology;administration & dosage;adverse effects;etiology;physiopathology;blood;biosynthesis;blood;biosynthesis	1	0	0	1	0	0	NA
6365031	1984	D000818;D001424;D004195;D011464;D006321;D006439;D006801;D007022;D009200;D011817;D012772;D013928;D013931	Animals;Bacterial Infections;Disease Models, Animal;Epoprostenol;Heart;Hemodynamics;Humans;Hypotension;Myocardial Contraction;Rabbits;Shock, Septic;Thromboxane A2;Thromboxanes	D013931;D013928;D011464	Thromboxanes;Thromboxane A2;Epoprostenol	D007022	Hypotension	D013931;D013928;D011464	Thromboxanes;Thromboxane A2;Epoprostenol	blood;physiopathology;biosynthesis;physiology;physiopathology;physiopathology;blood;physiopathology;biosynthesis;physiology;physiology	1	0	0	1	0	0	NA
6368234	1984	D000818;D002417;D003327;D005227;D005947;D006321;D006801;D007328;D007457;D009206;D011877	Animals;Cattle;Coronary Disease;Fatty Acids;Glucose;Heart;Humans;Insulin;Iodine Radioisotopes;Myocardium;Radionuclide Imaging	D005227;D007328;D007457;D005947;C013102	Fatty Acids;Insulin;Iodine Radioisotopes;Glucose;margaric acid	D003327	Coronary Disease	D005227;C013102	Fatty Acids;margaric acid	metabolism;pharmacology;diagnostic imaging;pharmacology;administration & dosage;metabolism;metabolism	1	0	0	1	1	0	NA
6378048	1983	D000222;D000818;D001157;D002302;D003327;D004723;D006321;D006801;D008075;D009203;D005082;D013318	Adaptation, Physiological;Animals;Arterial Occlusive Diseases;Cardiac Output;Coronary Disease;Endorphins;Heart;Humans;Lipoproteins, HDL;Myocardial Infarction;Physical Exertion;Stroke Volume	D004723;D008075	Endorphins;Lipoproteins, HDL	D001157;D003327;D009203	Arterial Occlusive Diseases;Coronary Disease;Myocardial Infarction	D008075	Lipoproteins, HDL	prevention & control;prevention & control;blood;physiology;blood;prevention & control	1	0	0	1	0	0	NA
6384935	1984	D000662;D000818;D001921;D002539;D003327;D005227;D006321;D006801;D007457;D007462;D020367;D007553;D051379;D008875;D051381;D014055	Amphetamines;Animals;Brain;Cerebral Arterial Diseases;Coronary Disease;Fatty Acids;Heart;Humans;Iodine Radioisotopes;Iodobenzenes;Iofetamine;Isotope Labeling;Mice;Middle Aged;Rats;Tomography, Emission-Computed	D000662;D005227;D007457;D007462;C027252;C025391;D020367	Amphetamines;Fatty Acids;Iodine Radioisotopes;Iodobenzenes;17-iodoheptadecanoic acid;omega-(4-iodophenyl)pentadecanoic acid;Iofetamine	D002539;D003327	Cerebral Arterial Diseases;Coronary Disease	D005227;C027252	Fatty Acids;17-iodoheptadecanoic acid	diagnostic imaging;diagnostic imaging;diagnostic imaging;diagnostic imaging;methods	1	1	0	1	0	0	NA
6387404	1984	D000818;D001145;D001341;D002415;D015232;D004827;D006321;D006801;D066298;D008954;D010433;D011458;D011817;D051381;D013226;D005680	Animals;Arrhythmias, Cardiac;Autonomic Nervous System;Cats;Dinoprostone;Epilepsy;Heart;Humans;In Vitro Techniques;Models, Biological;Pentylenetetrazole;Prostaglandins E;Rabbits;Rats;Status Epilepticus;gamma-Aminobutyric Acid	D011458;D005680;D015232;D010433	Prostaglandins E;gamma-Aminobutyric Acid;Dinoprostone;Pentylenetetrazole	D001145	Arrhythmias, Cardiac	D011458;D015232	Prostaglandins E;Dinoprostone	etiology;drug effects;physiopathology;chemically induced;complications;physiopathology;innervation;toxicity;physiology;complications;metabolism	1	0	0	1	0	0	NA
6388861	1984	D000818;D008076;D003327;D003863;D005081;D006321;D006439;D006801;D010809;D012306;D012420;D013315	Animals;Cholesterol, HDL;Coronary Disease;Depression;Exercise Therapy;Heart;Hemodynamics;Humans;Physical Fitness;Risk;Running;Stress, Psychological	D008076	Cholesterol, HDL	D003327	Coronary Disease	D008076	Cholesterol, HDL	blood;etiology;physiopathology;psychology;rehabilitation;methods;anatomy & histology;physiopathology;complications	1	0	0	1	0	0	NA
6391515	1984	D002250;D009202;D003847;D005230;D005461;D019788;D005947;D006321;D006801;D009206;D009590;D010104;D011379;D011868;D014055	Carbon Radioisotopes;Cardiomyopathies;Deoxyglucose;Fatty Acids, Nonesterified;Fluorine;Fluorodeoxyglucose F18;Glucose;Heart;Humans;Myocardium;Nitrogen Radioisotopes;Oxygen Radioisotopes;Prognosis;Radioisotopes;Tomography, Emission-Computed	D002250;D005230;D009590;D010104;D011868;D019788;D005461;D003847;D005947	Carbon Radioisotopes;Fatty Acids, Nonesterified;Nitrogen Radioisotopes;Oxygen Radioisotopes;Radioisotopes;Fluorodeoxyglucose F18;Fluorine;Deoxyglucose;Glucose	D009202	Cardiomyopathies	D005230	Fatty Acids, Nonesterified	diagnosis;etiology;metabolism;analogs & derivatives;metabolism;metabolism;metabolism;diagnostic imaging;metabolism;methods	1	0	0	1	1	0	NA
6526401	1984	D000893;D001145;D005260;D006321;D006801;D007668;D008099;D008875;D010530;D011422;D013405	Anti-Inflammatory Agents;Arrhythmias, Cardiac;Female;Heart;Humans;Kidney;Liver;Middle Aged;Peritoneal Dialysis;Propionates;Suicide	D000893;D011422;C011677	Anti-Inflammatory Agents;Propionates;benoxaprofen	D001145	Arrhythmias, Cardiac	D011422;C011677	Propionates;benoxaprofen	poisoning;chemically induced;drug effects;drug effects;drug effects;poisoning	1	0	0	1	0	0	NA
6541428	1984	D000368;D000527;D000787;D000789;D001760;D001794;D005260;D006321;D006439;D006801;D007263;D008297;D008875;D011458;D011651;D011669;D011877;D013318;D014655	Aged;Alprostadil;Angina Pectoris;Angina, Unstable;Bleeding Time;Blood Pressure;Female;Heart;Hemodynamics;Humans;Infusions, Parenteral;Male;Middle Aged;Prostaglandins E;Pulmonary Artery;Pulmonary Wedge Pressure;Radionuclide Imaging;Stroke Volume;Vascular Resistance	D011458;D000527	Prostaglandins E;Alprostadil	D000787;D000789	Angina Pectoris;Angina, Unstable	D011458;D000527	Prostaglandins E;Alprostadil	drug therapy;diagnostic imaging;drug therapy;physiopathology;drug effects;diagnostic imaging;physiopathology;drug effects;adverse effects;therapeutic use;physiopathology;drug effects;drug effects;drug effects	1	0	0	1	0	0	NA
6601460	1983	D000328;D006328;D004452;D005260;D006321;D006333;D006352;D006801;D008297;D008875;D009068;D009203;D009206;D010168;D011868;D013793;D014055	Adult;Cardiac Catheterization;Echocardiography;Female;Heart;Heart Failure;Heart Ventricles;Humans;Male;Middle Aged;Movement;Myocardial Infarction;Myocardium;Palmitates;Radioisotopes;Thallium;Tomography, Emission-Computed	D010168;D011868;D013793	Palmitates;Radioisotopes;Thallium	D006333;D009203	Heart Failure;Myocardial Infarction	D010168	Palmitates	diagnostic imaging;metabolism;diagnostic imaging;metabolism;metabolism	1	0	0	1	1	0	NA
6604080	1983	D000328;D000368;D002250;D006328;D003402;D004562;D005260;D006321;D006801;D007527;D008297;D008875;D009203;D009206;D010168;D014055	Adult;Aged;Carbon Radioisotopes;Cardiac Catheterization;Creatine Kinase;Electrocardiography;Female;Heart;Humans;Isoenzymes;Male;Middle Aged;Myocardial Infarction;Myocardium;Palmitates;Tomography, Emission-Computed	D002250;D007527;D010168;D003402	Carbon Radioisotopes;Isoenzymes;Palmitates;Creatine Kinase	D009203	Myocardial Infarction	D010168	Palmitates	blood;diagnostic imaging;diagnostic imaging;metabolism;metabolism	1	0	0	1	1	0	NA
6608420	1984	D000328;D000347;D000368;D003327;D005260;D006321;D006801;D008297;D008875;D009203;D009206;D010168;D010960;D013300;D014055	Adult;Afibrinogenemia;Aged;Coronary Disease;Female;Heart;Humans;Male;Middle Aged;Myocardial Infarction;Myocardium;Palmitates;Plasminogen Activators;Streptokinase;Tomography, Emission-Computed	D010168;D013300;D010960	Palmitates;Streptokinase;Plasminogen Activators	D003327;D009203	Coronary Disease;Myocardial Infarction	D010168	Palmitates	etiology;drug therapy;etiology;diagnostic imaging;physiopathology;complications;drug therapy;metabolism;therapeutic use;therapeutic use	1	0	0	1	1	0	NA
6610906	1984	D000596;D000818;D003326;D003327;D003937;D004285;D005227;D005947;D006321;D006801;D009203;D009206;D014055	Amino Acids;Animals;Coronary Circulation;Coronary Disease;Diagnosis, Differential;Dogs;Fatty Acids;Glucose;Heart;Humans;Myocardial Infarction;Myocardium;Tomography, Emission-Computed	D000596;D005227;D005947	Amino Acids;Fatty Acids;Glucose	D003327;D009203	Coronary Disease;Myocardial Infarction	D005227	Fatty Acids	metabolism;diagnostic imaging;metabolism;metabolism;diagnostic imaging;diagnostic imaging;metabolism;methods	1	0	0	1	1	0	NA
6612293	1983	D000818;D001095;D001161;D001794;D006321;D006801;D010974;D011453;D013927	Animals;Arachidonic Acids;Arteriosclerosis;Blood Pressure;Heart;Humans;Platelet Aggregation;Prostaglandins;Thrombosis	D001095;D011453	Arachidonic Acids;Prostaglandins	D001161;D013927	Arteriosclerosis;Thrombosis	D001095;D011453	Arachidonic Acids;Prostaglandins	metabolism;physiology;etiology;drug effects;drug effects;drug effects;biosynthesis;etiology	1	0	0	1	0	0	NA
6647209	1983	D000787;D000789;D005227;D005260;D006321;D006801;D007457;D008297;D008875;D009206;D011877	Angina Pectoris;Angina, Unstable;Fatty Acids;Female;Heart;Humans;Iodine Radioisotopes;Male;Middle Aged;Myocardium;Radionuclide Imaging	D005227;D007457;C027252	Fatty Acids;Iodine Radioisotopes;17-iodoheptadecanoic acid	D000787;D000789	Angina Pectoris;Angina, Unstable	D005227;C027252	Fatty Acids;17-iodoheptadecanoic acid	diagnostic imaging;diagnostic imaging;metabolism;metabolism;diagnostic imaging;metabolism	1	0	0	1	1	0	NA
6667281	1983	D000328;D001780;D001792;D003327;D006801;D008055;D008075;D008875;D009203;D010743;D010949;D014280	Adult;Blood Coagulation Tests;Blood Platelets;Coronary Disease;Humans;Lipids;Lipoproteins, HDL;Middle Aged;Myocardial Infarction;Phospholipids;Plasma;Triglycerides	D008055;D008075;D010743;D014280	Lipids;Lipoproteins, HDL;Phospholipids;Triglycerides	D003327;D009203	Coronary Disease;Myocardial Infarction	D008055;D008075;D010743;D014280	Lipids;Lipoproteins, HDL;Phospholipids;Triglycerides	analysis;blood;blood;blood;blood;blood;analysis;blood	1	0	1	0	0	0	NA
6668661	1983	D000328;D001775;D001786;D002784;D004232;D004334;D006321;D006801;D006973;D007190;D008297;D008875;D010991;D013318;D014280;D014527;D014655	Adult;Blood Circulation;Blood Glucose;Cholesterol;Diuretics;Drug Administration Schedule;Heart;Humans;Hypertension;Indapamide;Male;Middle Aged;Plethysmography;Stroke Volume;Triglycerides;Uric Acid;Vascular Resistance	D001786;D004232;D014280;D014527;D002784;D007190	Blood Glucose;Diuretics;Triglycerides;Uric Acid;Cholesterol;Indapamide	D006973	Hypertension	D014280;D002784	Triglycerides;Cholesterol	drug effects;metabolism;blood;administration & dosage;drug effects;blood;drug therapy;physiopathology;administration & dosage;pharmacology;drug effects;blood;blood;drug effects	1	0	0	1	0	0	NA
6683414	1983	D000374;D000818;D001011;D002784;D003327;D003331;D004036;D006234;D006321;D006339;D006801;D008252;D008297;D013312	Aggression;Animals;Aorta;Cholesterol;Coronary Disease;Coronary Vessels;Diet, Atherogenic;Handling, Psychological;Heart;Heart Rate;Humans;Macaca fascicularis;Male;Stress, Physiological	D002784	Cholesterol	D003327	Coronary Disease	D002784	Cholesterol	pathology;blood;etiology;pathology;pathology;physiopathology;complications;physiopathology	1	0	0	1	0	0	NA
6700145	1984	D000208;D000328;D000368;D001794;D005230;D006321;D006801;D008875;D009203;D010974;D011433;D011651	Acute Disease;Adult;Aged;Blood Pressure;Fatty Acids, Nonesterified;Heart;Humans;Middle Aged;Myocardial Infarction;Platelet Aggregation;Propranolol;Pulmonary Artery	D005230;D011433	Fatty Acids, Nonesterified;Propranolol	D009203	Myocardial Infarction	D005230	Fatty Acids, Nonesterified	blood;physiopathology;drug therapy;physiopathology;therapeutic use	1	0	0	1	0	0	NA
6740574	1984	D000818;D001777;D001779;D006801;D010743;D010949;D011817;D013927	Animals;Blood Coagulation;Blood Coagulation Factors;Humans;Phospholipids;Plasma;Rabbits;Thrombosis	D001779;D010743;C025667	Blood Coagulation Factors;Phospholipids;prothrombin complex concentrates	D013927	Thrombosis	D010743	Phospholipids	drug effects;isolation & purification;physiology;physiology;analysis;etiology	1	0	1	0	0	0	NA
6750265	1982	D000596;D001783;D002320;D002319;D003327;D005227;D005947;D006321;D049673;D006801;D009682;D009203;D014055;D014057;D014481	Amino Acids;Blood Flow Velocity;Cardiovascular Physiological Phenomena;Cardiovascular System;Coronary Disease;Fatty Acids;Glucose;Heart;History, 20th Century;Humans;Magnetic Resonance Spectroscopy;Myocardial Infarction;Tomography, Emission-Computed;Tomography, X-Ray Computed;United States	D000596;D005227;D005947	Amino Acids;Fatty Acids;Glucose	D003327;D009203	Coronary Disease;Myocardial Infarction	D005227	Fatty Acids	metabolism;diagnostic imaging;diagnostic imaging;metabolism;metabolism;diagnostic imaging;methods;diagnostic imaging;instrumentation;methods;history;methods	1	0	0	1	0	0	NA
6795676	1981	D000241;D000249;D000255;D000818;D002245;D003326;D003327;D003331;D003971;D004285;D006321;D006801;D010313;D011188;D011453;D051381;D013599;D014664	Adenosine;Adenosine Monophosphate;Adenosine Triphosphate;Animals;Carbon Dioxide;Coronary Circulation;Coronary Disease;Coronary Vessels;Diastole;Dogs;Heart;Humans;Partial Pressure;Potassium;Prostaglandins;Rats;Systole;Vasodilation	D011453;D002245;D000249;D000255;D000241;D011188	Prostaglandins;Carbon Dioxide;Adenosine Monophosphate;Adenosine Triphosphate;Adenosine;Potassium	D003327	Coronary Disease	D011453	Prostaglandins	physiology;physiology;physiology;physiology;physiopathology;physiology;physiology;physiology;physiology	1	0	0	1	0	0	NA
6797931	1981	D000818;D002250;D003402;D004285;D006321;D006801;D008099;D009203;D009206;D010168;D014055	Animals;Carbon Radioisotopes;Creatine Kinase;Dogs;Heart;Humans;Liver;Myocardial Infarction;Myocardium;Palmitates;Tomography, Emission-Computed	D002250;D010168;D003402	Carbon Radioisotopes;Palmitates;Creatine Kinase	D009203	Myocardial Infarction	D010168	Palmitates	blood;diagnostic imaging;metabolism;blood;diagnostic imaging;metabolism;metabolism	1	0	0	1	1	0	NA
6820256	1982	D000328;D002784;D017023;D003327;D004176;D005080;D005260;D006321;D006801;D008297;D008875;D009203;D011446;D011877;D013793;D014672	Adult;Cholesterol;Coronary Angiography;Coronary Disease;Dipyridamole;Exercise Test;Female;Heart;Humans;Male;Middle Aged;Myocardial Infarction;Prospective Studies;Radionuclide Imaging;Thallium;Vectorcardiography	D004176;D002784;D013793	Dipyridamole;Cholesterol;Thallium	D003327;D009203	Coronary Disease;Myocardial Infarction	D002784	Cholesterol	blood;diagnosis;diagnostic imaging;diagnosis	1	0	0	1	0	0	NA
6834135	1983	D000328;D000368;D003327;D005069;D005227;D005260;D006321;D006801;D007457;D008297;D008875;D009203;D009206;D011868;D011877;D013793;D014054	Adult;Aged;Coronary Disease;Evaluation Studies as Topic;Fatty Acids;Female;Heart;Humans;Iodine Radioisotopes;Male;Middle Aged;Myocardial Infarction;Myocardium;Radioisotopes;Radionuclide Imaging;Thallium;Tomography	D005227;D007457;D011868;C027252;D013793;C013102	Fatty Acids;Iodine Radioisotopes;Radioisotopes;17-iodoheptadecanoic acid;Thallium;margaric acid	D003327;D009203	Coronary Disease;Myocardial Infarction	D005227;C027252;C013102	Fatty Acids;17-iodoheptadecanoic acid;margaric acid	diagnostic imaging;diagnostic imaging;diagnostic imaging;metabolism;metabolism	1	0	0	1	1	0	NA
6848699	1983	D009202;D003327;D003971;D005227;D006207;D006321;D006346;D006352;D006801;D007457;D009206;D011877	Cardiomyopathies;Coronary Disease;Diastole;Fatty Acids;Half-Life;Heart;Heart Septum;Heart Ventricles;Humans;Iodine Radioisotopes;Myocardium;Radionuclide Imaging	D005227;D007457;C027252	Fatty Acids;Iodine Radioisotopes;17-iodoheptadecanoic acid	D009202;D003327	Cardiomyopathies;Coronary Disease	D005227;C027252	Fatty Acids;17-iodoheptadecanoic acid	diagnostic imaging;metabolism;diagnostic imaging;metabolism;diagnostic imaging;metabolism;diagnostic imaging;metabolism;physiopathology;metabolism	1	0	0	1	1	0	NA
6851054	1983	D000293;D000328;D000368;D000375;D001158;D001161;D001794;D002648;D002675;D002681;D002784;D003187;D003971;D005260;D006321;D006801;D008297;D008875;D013599;D014463;D016276	Adolescent;Adult;Aged;Aging;Arteries;Arteriosclerosis;Blood Pressure;Child;Child, Preschool;China;Cholesterol;Compliance;Diastole;Female;Heart;Humans;Male;Middle Aged;Systole;Ultrasonography;Ventricular Function	D002784	Cholesterol	D001161	Arteriosclerosis	D002784	Cholesterol	physiology;physiopathology;blood;physiology	1	0	0	1	0	0	NA
6867449	1983	D000328;D003920;D003925;D003929;D005230;D006321;D006331;D006801;D008875;D009206	Adult;Diabetes Mellitus;Diabetic Angiopathies;Diabetic Neuropathies;Fatty Acids, Nonesterified;Heart;Heart Diseases;Humans;Middle Aged;Myocardium	D005230	Fatty Acids, Nonesterified	D003925;D006331	Diabetic Angiopathies;Heart Diseases	D005230	Fatty Acids, Nonesterified	physiopathology;physiopathology;physiopathology;metabolism;physiopathology;physiopathology;metabolism	1	0	0	1	1	0	NA
6873097	1983	D000818;D003326;D003327;D004285;D006207;D006321;D006439;D006801;D007457;D007700;D008657;D009203;D009206;D009683;D010169;D019736;D011877;D051381	Animals;Coronary Circulation;Coronary Disease;Dogs;Half-Life;Heart;Hemodynamics;Humans;Iodine Radioisotopes;Kinetics;Metabolic Clearance Rate;Myocardial Infarction;Myocardium;Nuclear Medicine;Palmitic Acids;Prostheses and Implants;Radionuclide Imaging;Rats	D007457;D010169	Iodine Radioisotopes;Palmitic Acids	D003327;D009203	Coronary Disease;Myocardial Infarction	D010169	Palmitic Acids	drug effects;diagnostic imaging;metabolism;physiopathology;diagnostic imaging;drug effects;drug effects;diagnostic imaging;metabolism;instrumentation;pharmacology	1	0	0	1	1	0	NA
6890045	1982	D000818;D001341;D002312;D004452;D006321;D006439;D006801;D006973;D011453;D051381;D011919;D012084	Animals;Autonomic Nervous System;Cardiomyopathy, Hypertrophic;Echocardiography;Heart;Hemodynamics;Humans;Hypertension;Prostaglandins;Rats;Rats, Inbred Strains;Renin-Angiotensin System	D011453	Prostaglandins	D002312;D006973	Cardiomyopathy, Hypertrophic;Hypertension	D011453	Prostaglandins	physiopathology;complications;methods;innervation;diagnosis;pathology;blood	1	0	0	1	0	0	NA
6941088	1981	D001794;D002784;D003327;D000431;D006321;D006801;D008075	Blood Pressure;Cholesterol;Coronary Disease;Ethanol;Heart;Humans;Lipoproteins, HDL	D008075;D000431;D002784	Lipoproteins, HDL;Ethanol;Cholesterol	D003327	Coronary Disease	D008075;D002784	Lipoproteins, HDL;Cholesterol	drug effects;blood;epidemiology;pharmacology;drug effects;blood	1	0	0	1	0	0	NA
6965365	1980	D000328;D000368;D002250;D005260;D006321;D006801;D008099;D008297;D008875;D009203;D009206;D010168;D010169;D011859;D013997;D014055	Adult;Aged;Carbon Radioisotopes;Female;Heart;Humans;Liver;Male;Middle Aged;Myocardial Infarction;Myocardium;Palmitates;Palmitic Acids;Radiography;Time Factors;Tomography, Emission-Computed	D002250;D010168;D010169	Carbon Radioisotopes;Palmitates;Palmitic Acids	D009203	Myocardial Infarction	D010168;D010169	Palmitates;Palmitic Acids	diagnostic imaging;diagnostic imaging;diagnosis;diagnostic imaging;metabolism	1	0	0	1	1	0	NA
6970158	1980	D000818;D002250;D003331;D005461;D005947;D006321;D006801;D009203;D009206;D009590;D010104;D010168;D011817;D011851;D011868;D012039;D014055	Animals;Carbon Radioisotopes;Coronary Vessels;Fluorine;Glucose;Heart;Humans;Myocardial Infarction;Myocardium;Nitrogen Radioisotopes;Oxygen Radioisotopes;Palmitates;Rabbits;Radioactivity;Radioisotopes;Regional Blood Flow;Tomography, Emission-Computed	D002250;D009590;D010104;D010168;D011868;D005461;D005947	Carbon Radioisotopes;Nitrogen Radioisotopes;Oxygen Radioisotopes;Palmitates;Radioisotopes;Fluorine;Glucose	D009203	Myocardial Infarction	D010168	Palmitates	diagnostic imaging;diagnostic imaging;diagnostic imaging;metabolism	1	0	0	1	1	0	NA
6973419	1981	D000787;D002118;D002784;D001026;D003327;D004359;D005500;D006321;D006352;D006801;D009566;D010974;D011433;D011859;D011863	Angina Pectoris;Calcium;Cholesterol;Coronary Artery Bypass;Coronary Disease;Drug Therapy, Combination;Follow-Up Studies;Heart;Heart Ventricles;Humans;Nitrates;Platelet Aggregation;Propranolol;Radiography;Radioimmunoassay	D009566;D002784;D011433;D002118	Nitrates;Cholesterol;Propranolol;Calcium	D000787;D003327	Angina Pectoris;Coronary Disease	D002784	Cholesterol	blood;drug therapy;physiopathology;analysis;physiology;blood;blood;physiopathology;diagnostic imaging;physiopathology;therapeutic use;therapeutic use	1	0	0	1	0	0	NA
6977957	1981	D000328;D000818;D001161;D001693;D003327;D003645;D004594;D005227;D006321;D006323;D006801;D007773;D008274;D008275;D008297;D008875;D009203;D009206;D014693;D014867	Adult;Animals;Arteriosclerosis;Biological Transport, Active;Coronary Disease;Death, Sudden;Electrophysiology;Fatty Acids;Heart;Heart Arrest;Humans;Lactates;Magnesium;Magnesium Deficiency;Male;Middle Aged;Myocardial Infarction;Myocardium;Ventricular Fibrillation;Water	D005227;D007773;D014867;D008274	Fatty Acids;Lactates;Water;Magnesium	D001161;D003327;D006323;D009203;D014693	Arteriosclerosis;Coronary Disease;Heart Arrest;Myocardial Infarction;Ventricular Fibrillation	D005227	Fatty Acids	etiology;drug effects;prevention & control;etiology;pharmacology;physiopathology;prevention & control;pharmacology;antagonists & inhibitors;blood;metabolism;therapeutic use;complications;prevention & control;metabolism;complications;therapeutic use	1	0	0	1	1	0	NA
6978057	1982	D000818;D002250;D003326;D003327;D006321;D006801;D009203;D009206;D010168;D014055	Animals;Carbon Radioisotopes;Coronary Circulation;Coronary Disease;Heart;Humans;Myocardial Infarction;Myocardium;Palmitates;Tomography, Emission-Computed	D002250;D010168	Carbon Radioisotopes;Palmitates	D003327;D009203	Coronary Disease;Myocardial Infarction	D010168	Palmitates	diagnostic imaging;diagnostic imaging;diagnostic imaging;metabolism;instrumentation	1	0	0	1	1	0	NA
6979156	1982	D003331;D005227;D005342;D006321;D006801;D009203;D009204;D009206;D011868;D013300;D013793;D014055	Coronary Vessels;Fatty Acids;Fibrinolysis;Heart;Humans;Myocardial Infarction;Myocardial Revascularization;Myocardium;Radioisotopes;Streptokinase;Thallium;Tomography, Emission-Computed	D005227;D011868;D013793;D013300;C013102	Fatty Acids;Radioisotopes;Thallium;Streptokinase;margaric acid	D009203	Myocardial Infarction	D005227;C013102	Fatty Acids;margaric acid	diagnostic imaging;metabolism;drug effects;diagnostic imaging;drug therapy;metabolism;therapeutic use	1	0	0	1	1	0	NA
6987749	1980	D000818;D001794;D002319;D003326;D004347;D011464;D006321;D006339;D006801;D006973;D066298;D009206;D009712;D011455;D011459;D011461;D011465	Animals;Blood Pressure;Cardiovascular System;Coronary Circulation;Drug Interactions;Epoprostenol;Heart;Heart Rate;Humans;Hypertension;In Vitro Techniques;Myocardium;Nucleotides, Cyclic;Prostaglandins A, Synthetic;Prostaglandins E, Synthetic;Prostaglandins F, Synthetic;Prostaglandins, Synthetic	D009712;D011455;D011459;D011461;D011465;D011464	Nucleotides, Cyclic;Prostaglandins A, Synthetic;Prostaglandins E, Synthetic;Prostaglandins F, Synthetic;Prostaglandins, Synthetic;Epoprostenol	D006973	Hypertension	D011455;D011459;D011461;D011465;D011464	Prostaglandins A, Synthetic;Prostaglandins E, Synthetic;Prostaglandins F, Synthetic;Prostaglandins, Synthetic;Epoprostenol	drug effects;drug effects;drug effects;pharmacology;drug effects;drug effects;drug therapy;metabolism;pharmacology;pharmacology;pharmacology;pharmacology;pharmacology;therapeutic use	1	0	0	1	1	0	NA
6989188	1980	D000818;D000889;D001011;D004176;D011464;D006168;D006321;D006801;D006973;D010974;D011453;D051381;D012039;D013928;D013931	Animals;Anti-Arrhythmia Agents;Aorta;Dipyridamole;Epoprostenol;Guinea Pigs;Heart;Humans;Hypertension;Platelet Aggregation;Prostaglandins;Rats;Regional Blood Flow;Thromboxane A2;Thromboxanes	D000889;D011453;D013931;D013928;D004176;D011464	Anti-Arrhythmia Agents;Prostaglandins;Thromboxanes;Thromboxane A2;Dipyridamole;Epoprostenol	D006973	Hypertension	D011453;D013931;D013928;D011464	Prostaglandins;Thromboxanes;Thromboxane A2;Epoprostenol	pharmacology;drug effects;physiology;pharmacology;pharmacology;drug effects;physiology;physiopathology;drug effects;physiology;drug effects;physiology;physiology	1	0	0	1	0	0	NA
6999625	1980	D000818;D003326;D005230;D005947;D006321;D006331;D006334;D006801;D009206;D012039;D014055	Animals;Coronary Circulation;Fatty Acids, Nonesterified;Glucose;Heart;Heart Diseases;Heart Function Tests;Humans;Myocardium;Regional Blood Flow;Tomography, Emission-Computed	D005230;D005947	Fatty Acids, Nonesterified;Glucose	D006331	Heart Diseases	D005230	Fatty Acids, Nonesterified	metabolism;metabolism;diagnostic imaging;diagnostic imaging;metabolism;methods	1	0	0	1	1	0	NA
7000037	1980	D000818;D001161;D002114;D003176;D003165;D004305;D004546;D004872;D005455;D006801;D007668;D009206;D011817;D051381;D012756	Animals;Arteriosclerosis;Calcinosis;Complement C3;Complement System Proteins;Dose-Response Relationship, Drug;Elapid Venoms;Ergocalciferols;Fluorescent Antibody Technique;Humans;Kidney;Myocardium;Rabbits;Rats;Sheep	D003176;D004546;D004872;D003165	Complement C3;Elapid Venoms;Ergocalciferols;Complement System Proteins	D001161	Arteriosclerosis	D004872	Ergocalciferols	chemically induced;pathology;deficiency;pharmacology;pathology;pathology	1	0	0	0	1	0	NA
7001987	1980	D000818;D001792;D002318;D005228;D006321;D006801;D006949;D007668;D008041;D011817;D051381;D013927	Animals;Blood Platelets;Cardiovascular Diseases;Fatty Acids, Essential;Heart;Humans;Hyperlipidemias;Kidney;Linoleic Acids;Rabbits;Rats;Thrombosis	D005228;D008041	Fatty Acids, Essential;Linoleic Acids	D013927;D002318	Thrombosis;Cardiovascular Diseases	D005228;D008041	Fatty Acids, Essential;Linoleic Acids	physiology;physiopathology;physiology;physiopathology;physiopathology;physiopathology;physiology;physiopathology	1	0	0	1	0	0	NA
7013070	1980	D000328;D000818;D001160;D001777;D002196;D011464;D005260;D006801;D050356;D010949;D011453;D011697;D051381;D014652	Adult;Animals;Arterioles;Blood Coagulation;Capillaries;Epoprostenol;Female;Humans;Lipid Metabolism;Plasma;Prostaglandins;Purpura, Thrombotic Thrombocytopenic;Rats;Vascular Diseases	D011453;D011464	Prostaglandins;Epoprostenol	D014652	Vascular Diseases	D011453;D011464	Prostaglandins;Epoprostenol	biosynthesis;biosynthesis;blood;metabolism	1	0	1	0	0	0	NA
7062554	1982	D000787;D006328;D002784;D003327;D004562;D005080;D005260;D006321;D006801;D008297;D008875;D009203;D011446;D011877;D012306;D012907;D014280	Angina Pectoris;Cardiac Catheterization;Cholesterol;Coronary Disease;Electrocardiography;Exercise Test;Female;Heart;Humans;Male;Middle Aged;Myocardial Infarction;Prospective Studies;Radionuclide Imaging;Risk;Smoking;Triglycerides	D014280;D002784	Triglycerides;Cholesterol	D000787;D003327;D009203	Angina Pectoris;Coronary Disease;Myocardial Infarction	D014280;D002784	Triglycerides;Cholesterol	complications;blood;complications;diagnosis;diagnostic imaging;complications;blood	1	0	0	1	0	0	NA
7090984	1982	D000328;D001157;D002784;D002791;D008078;D003084;D003326;D003327;D004562;D005260;D006321;D006334;D006801;D006938;D008077;D008297;D008875;D009525;D009539;D011859;D011877	Adult;Arterial Occlusive Diseases;Cholesterol;Cholesterol, Dietary;Cholesterol, LDL;Colestipol;Coronary Circulation;Coronary Disease;Electrocardiography;Female;Heart;Heart Function Tests;Humans;Hyperlipoproteinemia Type II;Lipoproteins, LDL;Male;Middle Aged;Niacin;Nicotinic Acids;Radiography;Radionuclide Imaging	D002791;D008078;D008077;D009539;D009525;D002784;D003084	Cholesterol, Dietary;Cholesterol, LDL;Lipoproteins, LDL;Nicotinic Acids;Niacin;Cholesterol;Colestipol	D001157;D003327	Arterial Occlusive Diseases;Coronary Disease	D002791;D008078;D008077;D002784	Cholesterol, Dietary;Cholesterol, LDL;Lipoproteins, LDL;Cholesterol	complications;diagnostic imaging;therapy;blood;administration & dosage;therapeutic use;complications;diagnostic imaging;therapy;diagnostic imaging;complications;therapy;blood;therapeutic use	1	0	0	1	0	0	NA
7097925	1982	D000787;D001919;D003251;D017023;D004562;D006321;D006801;D008075;D008077;D008297;D008875;D011877;D012306;D012420;D013178	Angina Pectoris;Bradycardia;Constriction, Pathologic;Coronary Angiography;Electrocardiography;Heart;Humans;Lipoproteins, HDL;Lipoproteins, LDL;Male;Middle Aged;Radionuclide Imaging;Risk;Running;Sports Medicine	D008075;D008077	Lipoproteins, HDL;Lipoproteins, LDL	D000787;D001919	Angina Pectoris;Bradycardia	D008075;D008077	Lipoproteins, HDL;Lipoproteins, LDL	diagnosis;diagnosis;diagnostic imaging;blood;blood	1	0	0	1	0	0	NA
7102556	1982	D000792;D001786;D003287;D003326;D003327;D003973;D003974;D004338;D005230;D006321;D006801;D007773;D019344;D008297;D009206;D013997	Angiography;Blood Glucose;Contrast Media;Coronary Circulation;Coronary Disease;Diatrizoate;Diatrizoate Meglumine;Drug Combinations;Fatty Acids, Nonesterified;Heart;Humans;Lactates;Lactic Acid;Male;Myocardium;Time Factors	D001786;D003287;D004338;D005230;D007773;D003973;D019344;D003974;C027278	Blood Glucose;Contrast Media;Drug Combinations;Fatty Acids, Nonesterified;Lactates;Diatrizoate;Lactic Acid;Diatrizoate Meglumine;urovision	D003327	Coronary Disease	D005230	Fatty Acids, Nonesterified	metabolism;pharmacology;diagnostic imaging;analogs & derivatives;pharmacology;pharmacology;pharmacology;blood;drug effects;blood;metabolism	1	0	0	1	1	0	NA
7113886	1982	D000328;D000368;D000787;D001794;D001835;D002302;D002320;D006321;D006801;D008297;D008875;D009206;D010101;D005082;D010809;D055656;D014280	Adult;Aged;Angina Pectoris;Blood Pressure;Body Weight;Cardiac Output;Cardiovascular Physiological Phenomena;Heart;Humans;Male;Middle Aged;Myocardium;Oxygen Consumption;Physical Exertion;Physical Fitness;Prescriptions;Triglycerides	D014280	Triglycerides	D000787	Angina Pectoris	D014280	Triglycerides	physiopathology;physiology;metabolism;blood	1	0	0	1	1	0	NA
7189786	1980	D000085;D000200;D000227;D000818;D002210;D003327;D005230;D006003;D006168;D006321;D006801;D008041;D010169;D010725	Acetates;Action Potentials;Adenine Nucleotides;Animals;Caprylates;Coronary Disease;Fatty Acids, Nonesterified;Glycogen;Guinea Pigs;Heart;Humans;Linoleic Acids;Palmitic Acids;Phosphocreatine	D000085;D000227;D002210;D005230;D008041;D010169;D010725;D006003	Acetates;Adenine Nucleotides;Caprylates;Fatty Acids, Nonesterified;Linoleic Acids;Palmitic Acids;Phosphocreatine;Glycogen	D003327	Coronary Disease	D000085;D002210;D005230;D008041;D010169	Acetates;Caprylates;Fatty Acids, Nonesterified;Linoleic Acids;Palmitic Acids	pharmacology;drug effects;metabolism;pharmacology;physiopathology;pharmacology;metabolism;drug effects;physiology;physiopathology;pharmacology;pharmacology;metabolism	1	0	0	1	0	0	NA
7250136	1981	D009202;D003327;D005227;D006321;D006801;D007457;D008875;D009206;D011877	Cardiomyopathies;Coronary Disease;Fatty Acids;Heart;Humans;Iodine Radioisotopes;Middle Aged;Myocardium;Radionuclide Imaging	D005227;D007457;C027252	Fatty Acids;Iodine Radioisotopes;17-iodoheptadecanoic acid	D009202;D003327	Cardiomyopathies;Coronary Disease	D005227;C027252	Fatty Acids;17-iodoheptadecanoic acid	diagnostic imaging;diagnostic imaging;metabolism;diagnostic imaging;metabolism	1	0	0	1	1	0	NA
7253161	1981	D000328;D000368;D002263;D002784;D003326;D003327;D006321;D006801;D008297;D008875;D009203;D009538;D012306;D012907	Adult;Aged;Carboxyhemoglobin;Cholesterol;Coronary Circulation;Coronary Disease;Heart;Humans;Male;Middle Aged;Myocardial Infarction;Nicotine;Risk;Smoking	D009538;D002263;D002784	Nicotine;Carboxyhemoglobin;Cholesterol	D003327;D009203	Coronary Disease;Myocardial Infarction	D002784	Cholesterol	adverse effects;blood;etiology;drug effects;etiology;adverse effects	1	0	0	1	0	0	NA
7257272	1981	D000328;D003327;D004185;D005260;D006321;D006801;D006949;D008055;D008074;D008297;D008875;D011379	Adult;Coronary Disease;Disability Evaluation;Female;Heart;Humans;Hyperlipidemias;Lipids;Lipoproteins;Male;Middle Aged;Prognosis	D008055;D008074	Lipids;Lipoproteins	D003327	Coronary Disease	D008055;D008074	Lipids;Lipoproteins	physiopathology;physiopathology;physiopathology;blood;blood	1	0	0	1	0	0	NA
7274288	1981	D000328;D000368;D017023;D005227;D005230;D005260;D006321;D006801;D007454;D007457;D008297;D008875;D009203;D009206;D010169;D011877	Adult;Aged;Coronary Angiography;Fatty Acids;Fatty Acids, Nonesterified;Female;Heart;Humans;Iodides;Iodine Radioisotopes;Male;Middle Aged;Myocardial Infarction;Myocardium;Palmitic Acids;Radionuclide Imaging	D005227;D005230;D007454;D007457;D010169;C027252	Fatty Acids;Fatty Acids, Nonesterified;Iodides;Iodine Radioisotopes;Palmitic Acids;17-iodoheptadecanoic acid	D009203	Myocardial Infarction	D005227;D005230;D010169;C027252	Fatty Acids;Fatty Acids, Nonesterified;Palmitic Acids;17-iodoheptadecanoic acid	metabolism;diagnostic imaging;blood;blood;diagnostic imaging;metabolism;metabolism	1	0	0	1	1	0	NA
7274289	1981	D000328;D000368;D000787;D017023;D005080;D005227;D006321;D006801;D007457;D008297;D008875;D011877	Adult;Aged;Angina Pectoris;Coronary Angiography;Exercise Test;Fatty Acids;Heart;Humans;Iodine Radioisotopes;Male;Middle Aged;Radionuclide Imaging	D005227;D007457;C027252	Fatty Acids;Iodine Radioisotopes;17-iodoheptadecanoic acid	D000787	Angina Pectoris	D005227;C027252	Fatty Acids;17-iodoheptadecanoic acid	diagnosis;diagnostic imaging;diagnostic imaging	1	0	0	1	0	0	NA
7288980	1981	D000959;D001794;D002784;D003327;D006321;D006801;D006973;D012306	Antihypertensive Agents;Blood Pressure;Cholesterol;Coronary Disease;Heart;Humans;Hypertension;Risk	D000959;D002784	Antihypertensive Agents;Cholesterol	D003327;D006973	Coronary Disease;Hypertension	D002784	Cholesterol	adverse effects;drug effects;blood;etiology;physiopathology;physiopathology;complications	1	0	0	1	0	0	NA
7365558	1980	D000328;D001794;D002784;D005080;D005081;D006321;D006331;D006801;D008137;D008297;D008875;D010101	Adult;Blood Pressure;Cholesterol;Exercise Test;Exercise Therapy;Heart;Heart Diseases;Humans;Longitudinal Studies;Male;Middle Aged;Oxygen Consumption	D002784	Cholesterol	D006331	Heart Diseases	D002784	Cholesterol	blood;physiology;diagnosis;prevention & control	1	0	0	1	0	0	NA
7386273	1980	D000244;D000284;D000527;D000787;D000818;D003094;D004353;D006168;D006321;D006801;D010974;D011458;D011459;D051381;D013329;D014664;D014667	Adenosine Diphosphate;Administration, Oral;Alprostadil;Angina Pectoris;Animals;Collagen;Drug Evaluation, Preclinical;Guinea Pigs;Heart;Humans;Platelet Aggregation;Prostaglandins E;Prostaglandins E, Synthetic;Rats;Structure-Activity Relationship;Vasodilation;Vasopressins	D011458;D011459;D014667;D000244;C025090;D003094;D000527	Prostaglandins E;Prostaglandins E, Synthetic;Vasopressins;Adenosine Diphosphate;ONO 1206;Collagen;Alprostadil	D000787	Angina Pectoris	D011458;D011459;C025090;D000527	Prostaglandins E;Prostaglandins E, Synthetic;ONO 1206;Alprostadil	pharmacology;analogs & derivatives;drug therapy;pharmacology;drug effects;physiology;drug effects;pharmacology;administration & dosage;pharmacology;drug effects;pharmacology	1	0	0	1	0	0	NA
7431103	1980	D000328;D000368;D003327;D005227;D005230;D006207;D006321;D006331;D006333;D006801;D007457;D008297;D008875;D009206;D011877	Adult;Aged;Coronary Disease;Fatty Acids;Fatty Acids, Nonesterified;Half-Life;Heart;Heart Diseases;Heart Failure;Humans;Iodine Radioisotopes;Male;Middle Aged;Myocardium;Radionuclide Imaging	D005227;D005230;D007457;C027252	Fatty Acids;Fatty Acids, Nonesterified;Iodine Radioisotopes;17-iodoheptadecanoic acid	D003327;D006331;D006333	Coronary Disease;Heart Diseases;Heart Failure	D005227;D005230;C027252	Fatty Acids;Fatty Acids, Nonesterified;17-iodoheptadecanoic acid	diagnostic imaging;metabolism;diagnostic imaging;blood;diagnostic imaging;metabolism;diagnostic imaging;metabolism	1	0	0	1	1	0	NA
7454130	1980	D000818;D002319;D004041;D006321;D006801;D006973;D066298;D008041;D010974;D011453;D051381;D013927	Animals;Cardiovascular System;Dietary Fats;Heart;Humans;Hypertension;In Vitro Techniques;Linoleic Acids;Platelet Aggregation;Prostaglandins;Rats;Thrombosis	D004041;D008041;D011453	Dietary Fats;Linoleic Acids;Prostaglandins	D006973;D013927	Hypertension;Thrombosis	D004041;D008041;D011453	Dietary Fats;Linoleic Acids;Prostaglandins	drug effects;pharmacology;physiology;diet therapy;pharmacology;therapeutic use;biosynthesis;physiopathology	1	0	0	1	0	0	NA
7472578	1995	D000109;D000788;D006328;D017023;D003652;D004874;D005227;D005260;D005500;D006321;D006801;D007457;D007462;D008297;D008875;D017256;D013794;D013997;D015899	Acetylcholine;Angina Pectoris, Variant;Cardiac Catheterization;Coronary Angiography;Decanoic Acids;Ergonovine;Fatty Acids;Female;Follow-Up Studies;Heart;Humans;Iodine Radioisotopes;Iodobenzenes;Male;Middle Aged;Technetium Tc 99m Sestamibi;Thallium Radioisotopes;Time Factors;Tomography, Emission-Computed, Single-Photon	D003652;D005227;D007457;D007462;D013794;C049338;D017256;D000109;D004874	Decanoic Acids;Fatty Acids;Iodine Radioisotopes;Iodobenzenes;Thallium Radioisotopes;iodofiltic acid;Technetium Tc 99m Sestamibi;Acetylcholine;Ergonovine	D000788	Angina Pectoris, Variant	D003652;D005227;C049338	Decanoic Acids;Fatty Acids;iodofiltic acid	diagnosis;diagnostic imaging;diagnostic imaging	1	0	0	1	0	0	NA
7472584	1995	D000085;D002250;D003327;D003652;D003847;D005227;D005260;D005462;D019788;D006321;D006801;D007457;D007462;D008297;D008875;D009206;D013794;D014055;D015899	Acetates;Carbon Radioisotopes;Coronary Disease;Decanoic Acids;Deoxyglucose;Fatty Acids;Female;Fluorine Radioisotopes;Fluorodeoxyglucose F18;Heart;Humans;Iodine Radioisotopes;Iodobenzenes;Male;Middle Aged;Myocardium;Thallium Radioisotopes;Tomography, Emission-Computed;Tomography, Emission-Computed, Single-Photon	D000085;D002250;D003652;D005227;D005462;D007457;D007462;D013794;C049338;D019788;D003847	Acetates;Carbon Radioisotopes;Decanoic Acids;Fatty Acids;Fluorine Radioisotopes;Iodine Radioisotopes;Iodobenzenes;Thallium Radioisotopes;iodofiltic acid;Fluorodeoxyglucose F18;Deoxyglucose	D003327	Coronary Disease	D000085;D003652;D005227;C049338	Acetates;Decanoic Acids;Fatty Acids;iodofiltic acid	diagnostic imaging;pharmacokinetics;analogs & derivatives;diagnostic imaging;pharmacokinetics;metabolism	1	0	0	1	1	0	NA
7472596	1995	D019797;D000109;D000768;D002763;D017023;D003329;D003652;D004562;D005227;D005260;D006321;D006801;D007457;D007462;D008875;D011183;D013565;D013794;D015899	3-Iodobenzylguanidine;Acetylcholine;Anesthesia, General;Cholecystectomy;Coronary Angiography;Coronary Vasospasm;Decanoic Acids;Electrocardiography;Fatty Acids;Female;Heart;Humans;Iodine Radioisotopes;Iodobenzenes;Middle Aged;Postoperative Complications;Sympatholytics;Thallium Radioisotopes;Tomography, Emission-Computed, Single-Photon	D003652;D005227;D007457;D007462;D013565;D013794;C049338;D019797;D000109	Decanoic Acids;Fatty Acids;Iodine Radioisotopes;Iodobenzenes;Sympatholytics;Thallium Radioisotopes;iodofiltic acid;3-Iodobenzylguanidine;Acetylcholine	D003329	Coronary Vasospasm	D003652;D005227;C049338	Decanoic Acids;Fatty Acids;iodofiltic acid	diagnosis;diagnostic imaging;diagnostic imaging;diagnosis;diagnostic imaging;methods	1	0	0	1	0	0	NA
7472598	1995	D000368;D002037;D003327;D003847;D005227;D005462;D019788;D006321;D006346;D006801;D008297;D009206;D017256;D014055;D015899	Aged;Bundle-Branch Block;Coronary Disease;Deoxyglucose;Fatty Acids;Fluorine Radioisotopes;Fluorodeoxyglucose F18;Heart;Heart Septum;Humans;Male;Myocardium;Technetium Tc 99m Sestamibi;Tomography, Emission-Computed;Tomography, Emission-Computed, Single-Photon	D005227;D005462;D019788;C071178;D017256;D003847	Fatty Acids;Fluorine Radioisotopes;Fluorodeoxyglucose F18;14-fluoro-6-thiaheptadecanoic acid;Technetium Tc 99m Sestamibi;Deoxyglucose	D002037;D003327	Bundle-Branch Block;Coronary Disease	D005227;C071178	Fatty Acids;14-fluoro-6-thiaheptadecanoic acid	diagnostic imaging;diagnostic imaging;analogs & derivatives;diagnostic imaging;metabolism	1	0	0	1	1	0	NA
7514234	1993	D000595;D000818;D001161;D001920;D002417;D002784;D004036;D004285;D004347;D004730;D006321;D006801;D017379;D008969;D009131;D017202;D011817;D017257;D051381;D011918	Amino Acid Sequence;Animals;Arteriosclerosis;Bradykinin;Cattle;Cholesterol;Diet, Atherogenic;Dogs;Drug Interactions;Endothelium, Vascular;Heart;Humans;Hypertrophy, Left Ventricular;Molecular Sequence Data;Muscle, Smooth, Vascular;Myocardial Ischemia;Rabbits;Ramipril;Rats;Rats, Inbred SHR	C065679;D002784;D017257;D001920	icatibant;Cholesterol;Ramipril;Bradykinin	D001161;D017379;D017202	Arteriosclerosis;Hypertrophy, Left Ventricular;Myocardial Ischemia	D002784	Cholesterol	prevention & control;analogs & derivatives;antagonists & inhibitors;chemistry;pharmacology;physiology;blood;cytology;drug effects;drug effects;prevention & control;cytology;drug effects;enzymology;drug therapy;pharmacology;therapeutic use	1	0	0	1	0	0	NA
7600651	1995	D000641;D016022;D002784;D002791;D003326;D003327;D018752;D004176;D015444;D005081;D017079;D005260;D006321;D006439;D006801;D006973;D008297;D008875;D009590;D012064;D013997;D014055	Ammonia;Case-Control Studies;Cholesterol;Cholesterol, Dietary;Coronary Circulation;Coronary Disease;Diet, Fat-Restricted;Dipyridamole;Exercise;Exercise Therapy;Exercise Tolerance;Female;Heart;Hemodynamics;Humans;Hypertension;Male;Middle Aged;Nitrogen Radioisotopes;Relaxation Therapy;Time Factors;Tomography, Emission-Computed	D002791;D009590;D004176;D000641;D002784	Cholesterol, Dietary;Nitrogen Radioisotopes;Dipyridamole;Ammonia;Cholesterol	D003327;D006973	Coronary Disease;Hypertension	D002791;D002784	Cholesterol, Dietary;Cholesterol	blood;administration & dosage;physiology;diet therapy;rehabilitation;physiology;diagnostic imaging;physiology;diet therapy;rehabilitation	1	0	0	1	0	0	NA
7607269	1995	D000818;D009202;D002986;D003327;D003652;D005227;D006321;D006801;D007457;D007462;D015337;D015899	Animals;Cardiomyopathies;Clinical Trials as Topic;Coronary Disease;Decanoic Acids;Fatty Acids;Heart;Humans;Iodine Radioisotopes;Iodobenzenes;Multicenter Studies as Topic;Tomography, Emission-Computed, Single-Photon	D003652;D005227;D007457;D007462;C049338;C025391	Decanoic Acids;Fatty Acids;Iodine Radioisotopes;Iodobenzenes;iodofiltic acid;omega-(4-iodophenyl)pentadecanoic acid	D009202;D003327	Cardiomyopathies;Coronary Disease	D003652;D005227;C049338	Decanoic Acids;Fatty Acids;iodofiltic acid	diagnostic imaging;diagnostic imaging;diagnostic imaging	1	0	0	1	0	0	NA
7658210	1995	D005080;D006321;D006801;D007457;D008297;D008875;D009203;D010169;D013794;D015899	Exercise Test;Heart;Humans;Iodine Radioisotopes;Male;Middle Aged;Myocardial Infarction;Palmitic Acids;Thallium Radioisotopes;Tomography, Emission-Computed, Single-Photon	D007457;D010169;D013794;C086354	Iodine Radioisotopes;Palmitic Acids;Thallium Radioisotopes;16-iodo-3-methylhexadecanoic acid	D009203	Myocardial Infarction	D010169;C086354	Palmitic Acids;16-iodo-3-methylhexadecanoic acid	diagnostic imaging;diagnostic imaging	1	0	0	1	0	0	NA
7658218	1995	D000368;D015906;D003327;D003652;D005080;D005227;D006321;D006801;D007457;D007462;D008297;D009206;D011877;D013794	Aged;Angioplasty, Balloon, Coronary;Coronary Disease;Decanoic Acids;Exercise Test;Fatty Acids;Heart;Humans;Iodine Radioisotopes;Iodobenzenes;Male;Myocardium;Radionuclide Imaging;Thallium Radioisotopes	D003652;D005227;D007457;D007462;D013794;C049338	Decanoic Acids;Fatty Acids;Iodine Radioisotopes;Iodobenzenes;Thallium Radioisotopes;iodofiltic acid	D003327	Coronary Disease	D003652;D005227;C049338	Decanoic Acids;Fatty Acids;iodofiltic acid	diagnostic imaging;metabolism;therapy;metabolism;diagnostic imaging;metabolism	1	0	0	1	1	0	NA
7659385	1995	D000328;D000368;D001693;D002312;D003652;D005227;D005230;D006321;D006801;D007457;D007462;D008297;D008875;D009206;D013794;D015899	Adult;Aged;Biological Transport, Active;Cardiomyopathy, Hypertrophic;Decanoic Acids;Fatty Acids;Fatty Acids, Nonesterified;Heart;Humans;Iodine Radioisotopes;Iodobenzenes;Male;Middle Aged;Myocardium;Thallium Radioisotopes;Tomography, Emission-Computed, Single-Photon	D003652;D005227;D005230;D007457;D007462;D013794;C049338	Decanoic Acids;Fatty Acids;Fatty Acids, Nonesterified;Iodine Radioisotopes;Iodobenzenes;Thallium Radioisotopes;iodofiltic acid	D002312	Cardiomyopathy, Hypertrophic	D003652;D005227;D005230;C049338	Decanoic Acids;Fatty Acids;Fatty Acids, Nonesterified;iodofiltic acid	diagnostic imaging;metabolism;metabolism;pharmacokinetics;metabolism;diagnostic imaging;metabolism;pharmacokinetics;metabolism;methods	1	0	0	1	1	0	NA
7670695	1995	D001161;D008078;D002932;D006321;D006801;D008961;D012044;D015203	Arteriosclerosis;Cholesterol, LDL;Cineangiography;Heart;Humans;Models, Structural;Regression Analysis;Reproducibility of Results	D008078	Cholesterol, LDL	D001161	Arteriosclerosis	D008078	Cholesterol, LDL	blood;diagnostic imaging;physiopathology;blood;instrumentation;methods;diagnostic imaging;physiopathology	1	0	0	1	0	0	NA
7674145	1995	D000328;D000368;D000369;D015906;D003287;D003652;D005227;D005260;D005500;D006321;D006801;D007457;D007462;D008297;D008875;D009203;D009206;D011237;D013318;D013794;D015899;D016277	Adult;Aged;Aged, 80 and over;Angioplasty, Balloon, Coronary;Contrast Media;Decanoic Acids;Fatty Acids;Female;Follow-Up Studies;Heart;Humans;Iodine Radioisotopes;Iodobenzenes;Male;Middle Aged;Myocardial Infarction;Myocardium;Predictive Value of Tests;Stroke Volume;Thallium Radioisotopes;Tomography, Emission-Computed, Single-Photon;Ventricular Function, Left	D003287;D003652;D005227;D007457;D007462;D013794;C049338	Contrast Media;Decanoic Acids;Fatty Acids;Iodine Radioisotopes;Iodobenzenes;Thallium Radioisotopes;iodofiltic acid	D009203	Myocardial Infarction	D003652;D005227;C049338	Decanoic Acids;Fatty Acids;iodofiltic acid	metabolism;diagnostic imaging;diagnostic imaging;physiopathology;therapy;metabolism	1	0	0	1	1	0	NA
7674564	1995	D000368;D003652;D005227;D005260;D006321;D006801;D007457;D007462;D008297;D008875;D017202;D017256;D015899	Aged;Decanoic Acids;Fatty Acids;Female;Heart;Humans;Iodine Radioisotopes;Iodobenzenes;Male;Middle Aged;Myocardial Ischemia;Technetium Tc 99m Sestamibi;Tomography, Emission-Computed, Single-Photon	D003652;D005227;D007457;D007462;C049338;D017256	Decanoic Acids;Fatty Acids;Iodine Radioisotopes;Iodobenzenes;iodofiltic acid;Technetium Tc 99m Sestamibi	D017202	Myocardial Ischemia	D003652;D005227;C049338	Decanoic Acids;Fatty Acids;iodofiltic acid	diagnostic imaging;diagnostic imaging;methods	1	0	0	1	0	0	NA
7674573	1995	D000368;D000787;D000789;D003287;D003652;D005227;D005260;D006321;D006801;D007457;D007462;D008297;D008875;D013793;D015899	Aged;Angina Pectoris;Angina, Unstable;Contrast Media;Decanoic Acids;Fatty Acids;Female;Heart;Humans;Iodine Radioisotopes;Iodobenzenes;Male;Middle Aged;Thallium;Tomography, Emission-Computed, Single-Photon	D003287;D003652;D005227;D007457;D007462;C049338;C027549;D013793	Contrast Media;Decanoic Acids;Fatty Acids;Iodine Radioisotopes;Iodobenzenes;iodofiltic acid;thallium chloride;Thallium	D000787;D000789	Angina Pectoris;Angina, Unstable	D003652;D005227;C049338	Decanoic Acids;Fatty Acids;iodofiltic acid	diagnostic imaging;diagnostic imaging;diagnostic imaging	1	0	0	1	0	0	NA
7715097	1995	D000368;D003652;D005227;D005260;D006321;D006801;D007457;D007462;D008297;D008875;D017202;D013794;D015899	Aged;Decanoic Acids;Fatty Acids;Female;Heart;Humans;Iodine Radioisotopes;Iodobenzenes;Male;Middle Aged;Myocardial Ischemia;Thallium Radioisotopes;Tomography, Emission-Computed, Single-Photon	D003652;D005227;D007457;D007462;D013794;C049338	Decanoic Acids;Fatty Acids;Iodine Radioisotopes;Iodobenzenes;Thallium Radioisotopes;iodofiltic acid	D017202	Myocardial Ischemia	D003652;D005227;C049338	Decanoic Acids;Fatty Acids;iodofiltic acid	diagnostic imaging;diagnostic imaging	1	0	0	1	0	0	NA
7715100	1995	D000328;D000368;D000369;D003652;D005227;D005260;D006321;D006801;D007275;D007457;D007462;D008297;D008875;D009203;D009206;D013794;D015899	Adult;Aged;Aged, 80 and over;Decanoic Acids;Fatty Acids;Female;Heart;Humans;Injections, Intravenous;Iodine Radioisotopes;Iodobenzenes;Male;Middle Aged;Myocardial Infarction;Myocardium;Thallium Radioisotopes;Tomography, Emission-Computed, Single-Photon	D003652;D005227;D007457;D007462;D013794;C049338	Decanoic Acids;Fatty Acids;Iodine Radioisotopes;Iodobenzenes;Thallium Radioisotopes;iodofiltic acid	D009203	Myocardial Infarction	D003652;D005227;C049338	Decanoic Acids;Fatty Acids;iodofiltic acid	metabolism;diagnostic imaging;diagnostic imaging;metabolism;metabolism;administration & dosage	1	0	0	1	1	0	NA
7715103	1995	D019797;D000368;D003327;D003652;D005227;D005260;D006321;D006801;D007457;D007462;D008297;D008875;D011237;D015899;D016277	3-Iodobenzylguanidine;Aged;Coronary Disease;Decanoic Acids;Fatty Acids;Female;Heart;Humans;Iodine Radioisotopes;Iodobenzenes;Male;Middle Aged;Predictive Value of Tests;Tomography, Emission-Computed, Single-Photon;Ventricular Function, Left	D003652;D005227;D007457;D007462;C049338;D019797	Decanoic Acids;Fatty Acids;Iodine Radioisotopes;Iodobenzenes;iodofiltic acid;3-Iodobenzylguanidine	D003327	Coronary Disease	D003652;D005227;C049338	Decanoic Acids;Fatty Acids;iodofiltic acid	diagnostic imaging;physiopathology;diagnostic imaging	1	0	0	1	0	0	NA
7722118	1995	D000085;D000328;D002250;D002311;D004452;D004734;D005260;D006321;D006801;D016014;D008297;D008875;D015999;D009206;D010100;D013312;D014055;D016277	Acetates;Adult;Carbon Radioisotopes;Cardiomyopathy, Dilated;Echocardiography;Energy Metabolism;Female;Heart;Humans;Linear Models;Male;Middle Aged;Multivariate Analysis;Myocardium;Oxygen;Stress, Physiological;Tomography, Emission-Computed;Ventricular Function, Left	D000085;D002250;D010100	Acetates;Carbon Radioisotopes;Oxygen	D002311	Cardiomyopathy, Dilated	D000085	Acetates	diagnosis;metabolism;physiopathology;physiology;diagnostic imaging;metabolism;metabolism;physiopathology	1	0	0	1	1	0	NA
7726132	1995	D000293;D000328;D002318;D002863;D065427;D005260;D006801;D008074;D008107;D008297;D008875;D010949;D011994;D012016;D012680;D015842;D013925	Adolescent;Adult;Cardiovascular Diseases;Chromogenic Compounds;Factor Xa Inhibitors;Female;Humans;Lipoproteins;Liver Diseases;Male;Middle Aged;Plasma;Recombinant Proteins;Reference Values;Sensitivity and Specificity;Serine Proteinase Inhibitors;Thromboplastin	D002863;D065427;D008074;D011994;D015842;C051928;D013925	Chromogenic Compounds;Factor Xa Inhibitors;Lipoproteins;Recombinant Proteins;Serine Proteinase Inhibitors;lipoprotein-associated coagulation inhibitor;Thromboplastin	D002318	Cardiovascular Diseases	D008074	Lipoproteins	blood;blood;blood;blood	1	0	1	0	0	0	NA
7739152	1995	D003652;D004452;D005227;D005260;D006321;D006801;D007457;D007462;D008297;D008875;D017682;D009206;D013794;D015899	Decanoic Acids;Echocardiography;Fatty Acids;Female;Heart;Humans;Iodine Radioisotopes;Iodobenzenes;Male;Middle Aged;Myocardial Stunning;Myocardium;Thallium Radioisotopes;Tomography, Emission-Computed, Single-Photon	D003652;D005227;D007457;D007462;D013794;C049338	Decanoic Acids;Fatty Acids;Iodine Radioisotopes;Iodobenzenes;Thallium Radioisotopes;iodofiltic acid	D017682	Myocardial Stunning	D003652;D005227;C049338	Decanoic Acids;Fatty Acids;iodofiltic acid	metabolism;diagnostic imaging;diagnostic imaging;metabolism;metabolism	1	0	0	1	1	0	NA
7760365	1995	D000332;D000818;D000831;D016718;D015687;D002478;D006321;D006801;D007700;D017202;D009206;D051381;D013755;D013997	Aerobiosis;Animals;Animals, Newborn;Arachidonic Acid;Cell Hypoxia;Cells, Cultured;Heart;Humans;Kinetics;Myocardial Ischemia;Myocardium;Rats;Tetradecanoylphorbol Acetate;Time Factors	D016718;D013755	Arachidonic Acid;Tetradecanoylphorbol Acetate	D017202	Myocardial Ischemia	D016718	Arachidonic Acid	metabolism;drug effects;physiology;physiopathology;prevention & control;metabolism;pharmacology	1	0	0	1	1	0	NA
7769421	1995	D009202;D003327;D003652;D005227;D006321;D006801;D007457;D007462;D009200;D009203;D012680;D017256;D014055;D015899	Cardiomyopathies;Coronary Disease;Decanoic Acids;Fatty Acids;Heart;Humans;Iodine Radioisotopes;Iodobenzenes;Myocardial Contraction;Myocardial Infarction;Sensitivity and Specificity;Technetium Tc 99m Sestamibi;Tomography, Emission-Computed;Tomography, Emission-Computed, Single-Photon	D003652;D005227;D007457;D007462;C049338;D017256	Decanoic Acids;Fatty Acids;Iodine Radioisotopes;Iodobenzenes;iodofiltic acid;Technetium Tc 99m Sestamibi	D009202;D003327;D009203	Cardiomyopathies;Coronary Disease;Myocardial Infarction	D003652;D005227;C049338	Decanoic Acids;Fatty Acids;iodofiltic acid	diagnostic imaging;diagnostic imaging;diagnostic imaging;diagnostic imaging	1	0	0	1	0	0	NA
7776541	1995	D000368;D003652;D005227;D005260;D006321;D006801;D007457;D007462;D008297;D008875;D017202;D009206;D005082;D012146;D013794;D015899	Aged;Decanoic Acids;Fatty Acids;Female;Heart;Humans;Iodine Radioisotopes;Iodobenzenes;Male;Middle Aged;Myocardial Ischemia;Myocardium;Physical Exertion;Rest;Thallium Radioisotopes;Tomography, Emission-Computed, Single-Photon	D003652;D005227;D007457;D007462;D013794;C049338	Decanoic Acids;Fatty Acids;Iodine Radioisotopes;Iodobenzenes;Thallium Radioisotopes;iodofiltic acid	D017202	Myocardial Ischemia	D003652;D005227;C049338	Decanoic Acids;Fatty Acids;iodofiltic acid	metabolism;diagnostic imaging;diagnostic imaging;metabolism;metabolism	1	0	0	1	1	0	NA
7776544	1995	D000328;D002312;D003652;D005227;D005260;D006321;D006346;D006801;D006984;D007457;D007462;D008297;D008875;D009206;D015899	Adult;Cardiomyopathy, Hypertrophic;Decanoic Acids;Fatty Acids;Female;Heart;Heart Septum;Humans;Hypertrophy;Iodine Radioisotopes;Iodobenzenes;Male;Middle Aged;Myocardium;Tomography, Emission-Computed, Single-Photon	D003652;D005227;D007457;D007462;C049338	Decanoic Acids;Fatty Acids;Iodine Radioisotopes;Iodobenzenes;iodofiltic acid	D002312	Cardiomyopathy, Hypertrophic	D003652;D005227;C049338	Decanoic Acids;Fatty Acids;iodofiltic acid	diagnostic imaging;metabolism;metabolism;diagnostic imaging;pathology;metabolism	1	0	0	1	1	0	NA
7784457	1995	D000818;D001145;D015220;D002478;D004281;D004285;D015118;D015525;D006321;D006801;D010042;D051381;D014693	Animals;Arrhythmias, Cardiac;Calcium Channels;Cells, Cultured;Docosahexaenoic Acids;Dogs;Eicosapentaenoic Acid;Fatty Acids, Omega-3;Heart;Humans;Ouabain;Rats;Ventricular Fibrillation	D015220;D015525;D004281;D010042;D015118	Calcium Channels;Fatty Acids, Omega-3;Docosahexaenoic Acids;Ouabain;Eicosapentaenoic Acid	D001145;D014693	Arrhythmias, Cardiac;Ventricular Fibrillation	D015525;D004281;D015118	Fatty Acids, Omega-3;Docosahexaenoic Acids;Eicosapentaenoic Acid	prevention & control;physiology;pharmacology;pharmacology;pharmacology;therapeutic use;drug effects;pharmacology;prevention & control	1	0	0	1	0	0	NA
7796431	1995	D000085;D002250;D003327;D003847;D004452;D005260;D005462;D019788;D006321;D006333;D006801;D007457;D008297;D017682;D013670;D013794;D014055	Acetates;Carbon Radioisotopes;Coronary Disease;Deoxyglucose;Echocardiography;Female;Fluorine Radioisotopes;Fluorodeoxyglucose F18;Heart;Heart Failure;Humans;Iodine Radioisotopes;Male;Myocardial Stunning;Sodium Pertechnetate Tc 99m;Thallium Radioisotopes;Tomography, Emission-Computed	D000085;D002250;D005462;D007457;D013794;D019788;D003847;D013670	Acetates;Carbon Radioisotopes;Fluorine Radioisotopes;Iodine Radioisotopes;Thallium Radioisotopes;Fluorodeoxyglucose F18;Deoxyglucose;Sodium Pertechnetate Tc 99m	D003327;D006333;D017682	Coronary Disease;Heart Failure;Myocardial Stunning	D000085	Acetates	diagnostic imaging;analogs & derivatives;diagnostic imaging;diagnostic imaging;diagnostic imaging	1	0	0	1	0	0	NA
7807719	1994	D000328;D005227;D005260;D006321;D006801;D007457;D007462;D008297;D008875;D009203;D009204;D013793;D013794;D015899	Adult;Fatty Acids;Female;Heart;Humans;Iodine Radioisotopes;Iodobenzenes;Male;Middle Aged;Myocardial Infarction;Myocardial Revascularization;Thallium;Thallium Radioisotopes;Tomography, Emission-Computed, Single-Photon	D005227;D007457;D007462;D013794;C049338;C027549;D013793	Fatty Acids;Iodine Radioisotopes;Iodobenzenes;Thallium Radioisotopes;iodofiltic acid;thallium chloride;Thallium	D009203	Myocardial Infarction	D005227;C049338	Fatty Acids;iodofiltic acid	diagnostic imaging;diagnostic imaging;surgery	1	0	0	1	0	0	NA
7823283	1994	D000328;D000368;D005227;D005260;D006321;D006801;D007457;D007462;D008055;D008297;D008875;D009203;D013997;D015899	Adult;Aged;Fatty Acids;Female;Heart;Humans;Iodine Radioisotopes;Iodobenzenes;Lipids;Male;Middle Aged;Myocardial Infarction;Time Factors;Tomography, Emission-Computed, Single-Photon	D005227;D007457;D007462;D008055;C049338	Fatty Acids;Iodine Radioisotopes;Iodobenzenes;Lipids;iodofiltic acid	D009203	Myocardial Infarction	D005227;D008055;C049338	Fatty Acids;Lipids;iodofiltic acid	diagnostic imaging;blood;blood;diagnostic imaging	1	0	0	1	0	0	NA
7832432	1994	D000818;D000959;D000975;D001921;D002227;D000077261;D002561;D016166;D005849;D006321;D006801;D002546;D015227;D008077;D009206;D009474;D010084;D011412;D051381;D011922	Animals;Antihypertensive Agents;Antioxidants;Brain;Carbazoles;Carvedilol;Cerebrovascular Disorders;Free Radical Scavengers;Gerbillinae;Heart;Humans;Ischemic Attack, Transient;Lipid Peroxidation;Lipoproteins, LDL;Myocardium;Neurons;Oxidation-Reduction;Propanolamines;Rats;Rats, Mutant Strains	D000959;D000975;D002227;D016166;D008077;D011412;D000077261	Antihypertensive Agents;Antioxidants;Carbazoles;Free Radical Scavengers;Lipoproteins, LDL;Propanolamines;Carvedilol	D002561;D002546	Cerebrovascular Disorders;Ischemic Attack, Transient	D008077	Lipoproteins, LDL	pharmacology;pharmacology;drug effects;metabolism;pharmacology;genetics;prevention & control;drug effects;prevention & control;drug effects;blood;drug effects;metabolism;drug effects;metabolism;pathology;pharmacology	1	0	0	1	1	0	NA
7837702	1994	D000368;D000787;D005227;D005260;D006321;D006801;D007457;D007462;D008297;D008875;D012146;D015899	Aged;Angina Pectoris;Fatty Acids;Female;Heart;Humans;Iodine Radioisotopes;Iodobenzenes;Male;Middle Aged;Rest;Tomography, Emission-Computed, Single-Photon	D005227;D007457;D007462;C049338	Fatty Acids;Iodine Radioisotopes;Iodobenzenes;iodofiltic acid	D000787	Angina Pectoris	D005227;C049338	Fatty Acids;iodofiltic acid	diagnostic imaging;diagnostic imaging	1	0	0	1	0	0	NA
7847820	1994	D000818;D000970;D000975;D001205;D001597;D003543;D004195;D004317;D004347;D004578;D016166;D006321;D006331;D015227;D008264;D008297;D051379;D008813;D009206;D010084;D013481;D019820;D014969;D014970;D017962	Animals;Antineoplastic Agents;Antioxidants;Ascorbic Acid;Benzylidene Compounds;Cysteamine;Disease Models, Animal;Doxorubicin;Drug Interactions;Electron Spin Resonance Spectroscopy;Free Radical Scavengers;Heart;Heart Diseases;Lipid Peroxidation;Macrophages;Male;Mice;Mice, Inbred ICR;Myocardium;Oxidation-Reduction;Superoxides;Xanthine;Xanthine Oxidase;Xanthines;alpha-Linolenic Acid	D000970;D000975;D001597;D016166;D014970;D017962;D013481;D019820;D003543;D004317;D014969;D001205;C031226;C070680	Antineoplastic Agents;Antioxidants;Benzylidene Compounds;Free Radical Scavengers;Xanthines;alpha-Linolenic Acid;Superoxides;Xanthine;Cysteamine;Doxorubicin;Xanthine Oxidase;Ascorbic Acid;6-O-palmitoylascorbic acid;zilascorb	D006331	Heart Diseases	D017962	alpha-Linolenic Acid	therapeutic use;therapeutic use;analogs & derivatives;therapeutic use;toxicity;therapeutic use;therapeutic use;toxicity;drug effects;chemically induced;metabolism;prevention & control;drug effects;metabolism;metabolism;toxicity;metabolism;metabolism;metabolism	0	1	0	1	1	0	NA
7851062	1994	D000328;D000368;D000787;D015906;D017023;D015444;D005080;D005227;D005260;D005500;D006321;D006339;D006801;D008297;D008875;D009206;D011877;D013997	Adult;Aged;Angina Pectoris;Angioplasty, Balloon, Coronary;Coronary Angiography;Exercise;Exercise Test;Fatty Acids;Female;Follow-Up Studies;Heart;Heart Rate;Humans;Male;Middle Aged;Myocardium;Radionuclide Imaging;Time Factors	D005227	Fatty Acids	D000787	Angina Pectoris	D005227	Fatty Acids	physiopathology;therapy;standards;physiology;metabolism;diagnostic imaging;physiology;metabolism	1	0	0	1	1	0	NA
7861646	1994	D000328;D000368;D006332;D002312;D005227;D005260;D006321;D006801;D006973;D007457;D007462;D008297;D008875;D009206;D011877	Adult;Aged;Cardiomegaly;Cardiomyopathy, Hypertrophic;Fatty Acids;Female;Heart;Humans;Hypertension;Iodine Radioisotopes;Iodobenzenes;Male;Middle Aged;Myocardium;Radionuclide Imaging	D005227;D007457;D007462;C049338	Fatty Acids;Iodine Radioisotopes;Iodobenzenes;iodofiltic acid	D006332;D002312;D006973	Cardiomegaly;Cardiomyopathy, Hypertrophic;Hypertension	D005227;C049338	Fatty Acids;iodofiltic acid	diagnostic imaging;metabolism;diagnostic imaging;metabolism;metabolism;diagnostic imaging;complications;metabolism	1	0	0	1	1	0	NA
7861651	1994	D000368;D005227;D005260;D006321;D006801;D007457;D007462;D008297;D008875;D017202;D009206;D011877	Aged;Fatty Acids;Female;Heart;Humans;Iodine Radioisotopes;Iodobenzenes;Male;Middle Aged;Myocardial Ischemia;Myocardium;Radionuclide Imaging	D005227;D007457;D007462;C049338	Fatty Acids;Iodine Radioisotopes;Iodobenzenes;iodofiltic acid	D017202	Myocardial Ischemia	D005227;C049338	Fatty Acids;iodofiltic acid	diagnostic imaging;pharmacokinetics;pharmacokinetics;diagnostic imaging;metabolism	1	0	0	1	1	0	NA
7861653	1994	D019797;D000368;D002302;D005227;D005260;D006321;D006801;D007457;D007462;D008297;D017202;D015646	3-Iodobenzylguanidine;Aged;Cardiac Output;Fatty Acids;Female;Heart;Humans;Iodine Radioisotopes;Iodobenzenes;Male;Myocardial Ischemia;Ventriculography, First-Pass	D005227;D007457;D007462;C049338;D019797	Fatty Acids;Iodine Radioisotopes;Iodobenzenes;iodofiltic acid;3-Iodobenzylguanidine	D017202	Myocardial Ischemia	D005227;C049338	Fatty Acids;iodofiltic acid	diagnostic imaging;diagnostic imaging;physiopathology	1	0	0	1	0	0	NA
7867180	1995	D015906;D017023;D003327;D005080;D005260;D005500;D006321;D006801;D017270;D008074;D016015;D008297;D008875;D011877;D012008;D012307;D013997	Angioplasty, Balloon, Coronary;Coronary Angiography;Coronary Disease;Exercise Test;Female;Follow-Up Studies;Heart;Humans;Lipoprotein(a);Lipoproteins;Logistic Models;Male;Middle Aged;Radionuclide Imaging;Recurrence;Risk Factors;Time Factors	D017270;D008074	Lipoprotein(a);Lipoproteins	D003327	Coronary Disease	D017270;D008074	Lipoprotein(a);Lipoproteins	blood;epidemiology;therapy;diagnostic imaging;blood;blood	1	0	0	1	0	0	NA
7878637	1994	D016477;D001769;D001777;D002863;D003124;D004151;D006454;D006801;D010743;D010865;D010949;D015539;D012680;D013917;D013925;D013927	Artifacts;Blood;Blood Coagulation;Chromogenic Compounds;Colorimetry;Dipeptides;Hemoglobins;Humans;Phospholipids;Pilot Projects;Plasma;Platelet Activation;Sensitivity and Specificity;Thrombin;Thromboplastin;Thrombosis	D002863;D004151;D006454;D010743;C021129;D013925;D013917	Chromogenic Compounds;Dipeptides;Hemoglobins;Phospholipids;S 2238;Thromboplastin;Thrombin	D013927	Thrombosis	D010743	Phospholipids	chemistry;blood;chemistry;biosynthesis;metabolism;blood	1	0	1	0	0	0	NA
7882821	1994	D001786;D001794;D003924;D004311;D015150;D005260;D017328;D006321;D006801;D006973;D007328;D008055;D008297;D008875;D015999	Blood Glucose;Blood Pressure;Diabetes Mellitus, Type 2;Double-Blind Method;Echocardiography, Doppler;Female;Fosinopril;Heart;Humans;Hypertension;Insulin;Lipids;Male;Middle Aged;Multivariate Analysis	D001786;D007328;D008055;D017328	Blood Glucose;Insulin;Lipids;Fosinopril	D006973	Hypertension	D008055	Lipids	analysis;drug effects;blood;drug therapy;physiopathology;pharmacology;therapeutic use;drug effects;complications;drug therapy;blood;blood	1	0	0	1	0	0	NA
7897865	1995	D000328;D000368;D000369;D003326;D003327;D003652;D005227;D005260;D006321;D006801;D007275;D007457;D007462;D008297;D008875;D009206;D015899	Adult;Aged;Aged, 80 and over;Coronary Circulation;Coronary Disease;Decanoic Acids;Fatty Acids;Female;Heart;Humans;Injections, Intravenous;Iodine Radioisotopes;Iodobenzenes;Male;Middle Aged;Myocardium;Tomography, Emission-Computed, Single-Photon	D003652;D005227;D007457;D007462;C049338	Decanoic Acids;Fatty Acids;Iodine Radioisotopes;Iodobenzenes;iodofiltic acid	D003327	Coronary Disease	D003652;D005227;C049338	Decanoic Acids;Fatty Acids;iodofiltic acid	diagnostic imaging;metabolism;administration & dosage;metabolism;diagnostic imaging;administration & dosage;administration & dosage;metabolism;methods	1	0	0	1	1	0	NA
7912734	1994	D000319;D000367;D001581;D015992;D003924;D004232;D006321;D006801;D006973;D015994;D007333;D008297;D008875;D011237;D011859;D012307;D049993;D013548;D013997;D014280	Adrenergic beta-Antagonists;Age Factors;Benzothiadiazines;Body Mass Index;Diabetes Mellitus, Type 2;Diuretics;Heart;Humans;Hypertension;Incidence;Insulin Resistance;Male;Middle Aged;Predictive Value of Tests;Radiography;Risk Factors;Sodium Chloride Symporter Inhibitors;Sweden;Time Factors;Triglycerides	D000319;D001581;D004232;D049993;D014280	Adrenergic beta-Antagonists;Benzothiadiazines;Diuretics;Sodium Chloride Symporter Inhibitors;Triglycerides	D006973	Hypertension	D014280	Triglycerides	adverse effects;therapeutic use;epidemiology;etiology;prevention & control;diagnostic imaging;complications;drug therapy;epidemiology;physiology;adverse effects;therapeutic use;epidemiology;blood	1	0	0	1	0	0	NA
7950794	1994	D000818;D002462;D006321;D006801;D015227;D008563;D017202;D009206	Animals;Cell Membrane;Heart;Humans;Lipid Peroxidation;Membrane Lipids;Myocardial Ischemia;Myocardium	D008563	Membrane Lipids	D017202	Myocardial Ischemia	D008563	Membrane Lipids	drug effects;metabolism;pathology;drug effects;drug effects;metabolism;drug therapy;metabolism;pathology;metabolism;pathology	1	0	0	1	1	0	NA
7977116	1994	D000367;D000368;D000369;D008076;D003327;D004562;D015444;D005080;D005260;D006321;D006801;D016015;D008137;D008297;D008875;D017202;D009765;D015995;D011446;D012307;D015899	Age Factors;Aged;Aged, 80 and over;Cholesterol, HDL;Coronary Disease;Electrocardiography;Exercise;Exercise Test;Female;Heart;Humans;Logistic Models;Longitudinal Studies;Male;Middle Aged;Myocardial Ischemia;Obesity;Prevalence;Prospective Studies;Risk Factors;Tomography, Emission-Computed, Single-Photon	D008076	Cholesterol, HDL	D003327;D017202	Coronary Disease;Myocardial Ischemia	D008076	Cholesterol, HDL	blood;diagnosis;epidemiology;physiology;diagnostic imaging;diagnosis;epidemiology;epidemiology	1	0	0	1	0	0	NA
7995291	1994	D017023;D003331;D004452;D005227;D005260;D006321;D006801;D007457;D007462;D008297;D008875;D009203;D009206;D015912;D015899;D014654	Coronary Angiography;Coronary Vessels;Echocardiography;Fatty Acids;Female;Heart;Humans;Iodine Radioisotopes;Iodobenzenes;Male;Middle Aged;Myocardial Infarction;Myocardium;Thrombolytic Therapy;Tomography, Emission-Computed, Single-Photon;Vascular Patency	D005227;D007457;D007462;C025391	Fatty Acids;Iodine Radioisotopes;Iodobenzenes;omega-(4-iodophenyl)pentadecanoic acid	D009203	Myocardial Infarction	D005227	Fatty Acids	physiopathology;metabolism;diagnostic imaging;diagnostic imaging;drug therapy;metabolism;metabolism;physiology	1	0	0	1	1	0	NA
8005150	1994	D000818;D005230;D006321;D006801;D017682;D011868;D014055	Animals;Fatty Acids, Nonesterified;Heart;Humans;Myocardial Stunning;Radioisotopes;Tomography, Emission-Computed	D005230;D011868	Fatty Acids, Nonesterified;Radioisotopes	D017682	Myocardial Stunning	D005230	Fatty Acids, Nonesterified	diagnostic imaging;diagnostic imaging	1	0	0	1	0	0	NA
8005151	1994	D015906;D003326;D005227;D005260;D006321;D006801;D007457;D007462;D008297;D008875;D009203;D009206;D013300;D017256;D015912;D015899	Angioplasty, Balloon, Coronary;Coronary Circulation;Fatty Acids;Female;Heart;Humans;Iodine Radioisotopes;Iodobenzenes;Male;Middle Aged;Myocardial Infarction;Myocardium;Streptokinase;Technetium Tc 99m Sestamibi;Thrombolytic Therapy;Tomography, Emission-Computed, Single-Photon	D005227;D007457;D007462;C049338;D017256;D013300	Fatty Acids;Iodine Radioisotopes;Iodobenzenes;iodofiltic acid;Technetium Tc 99m Sestamibi;Streptokinase	D009203	Myocardial Infarction	D005227;C049338	Fatty Acids;iodofiltic acid	physiology;metabolism;diagnostic imaging;diagnostic imaging;therapy;metabolism;therapeutic use	1	0	0	1	1	0	NA
8025371	1994	D000818;D001145;D004041;D015525;D043371;D005231;D006321;D006801;D008563;D011453	Animals;Arrhythmias, Cardiac;Dietary Fats;Fatty Acids, Omega-3;Fatty Acids, Omega-6;Fatty Acids, Unsaturated;Heart;Humans;Membrane Lipids;Prostaglandins	D004041;D015525;D043371;D005231;D008563;D011453	Dietary Fats;Fatty Acids, Omega-3;Fatty Acids, Omega-6;Fatty Acids, Unsaturated;Membrane Lipids;Prostaglandins	D001145	Arrhythmias, Cardiac	D004041;D015525;D043371;D005231;D008563;D011453	Dietary Fats;Fatty Acids, Omega-3;Fatty Acids, Omega-6;Fatty Acids, Unsaturated;Membrane Lipids;Prostaglandins	etiology;prevention & control;administration & dosage;adverse effects;administration & dosage;administration & dosage;physiopathology;metabolism;biosynthesis	1	0	0	1	0	0	NA
8044952	1994	D000241;D000641;D003326;D003327;D006321;D006801;D007091;D008055;D008297;D008875;D009590;D012307;D012680;D014055;D014655	Adenosine;Ammonia;Coronary Circulation;Coronary Disease;Heart;Humans;Image Processing, Computer-Assisted;Lipids;Male;Middle Aged;Nitrogen Radioisotopes;Risk Factors;Sensitivity and Specificity;Tomography, Emission-Computed;Vascular Resistance	D008055;D009590;D000641;D000241	Lipids;Nitrogen Radioisotopes;Ammonia;Adenosine	D003327	Coronary Disease	D008055	Lipids	physiology;diagnostic imaging;epidemiology;physiopathology;diagnostic imaging;blood;physiology	1	0	0	1	0	0	NA
8046479	1994	D005080;D005227;D005260;D006321;D006801;D007457;D007462;D008297;D008875;D009203;D013794;D013997;D015899	Exercise Test;Fatty Acids;Female;Heart;Humans;Iodine Radioisotopes;Iodobenzenes;Male;Middle Aged;Myocardial Infarction;Thallium Radioisotopes;Time Factors;Tomography, Emission-Computed, Single-Photon	D005227;D007457;D007462;D013794;C049338	Fatty Acids;Iodine Radioisotopes;Iodobenzenes;Thallium Radioisotopes;iodofiltic acid	D009203	Myocardial Infarction	D005227;C049338	Fatty Acids;iodofiltic acid	diagnostic imaging;pharmacokinetics;diagnostic imaging;methods	1	0	0	1	0	0	NA
8046480	1994	D000085;D000465;D002250;D002311;D006321;D006801;D009206;D010101;D014055	Acetates;Algorithms;Carbon Radioisotopes;Cardiomyopathy, Dilated;Heart;Humans;Myocardium;Oxygen Consumption;Tomography, Emission-Computed	D000085;D002250	Acetates;Carbon Radioisotopes	D002311	Cardiomyopathy, Dilated	D000085	Acetates	pharmacokinetics;diagnostic imaging;diagnostic imaging;metabolism;physiology	1	0	0	1	1	0	NA
8070481	1994	D000328;D000368;D002316;D004357;D004359;D011464;D005260;D006321;D006333;D006339;D006439;D006801;D007093;D008297;D008875;D011652;D014655	Adult;Aged;Cardiotonic Agents;Drug Synergism;Drug Therapy, Combination;Epoprostenol;Female;Heart;Heart Failure;Heart Rate;Hemodynamics;Humans;Imidazoles;Male;Middle Aged;Pulmonary Circulation;Vascular Resistance	D002316;D007093;C039686;D011464	Cardiotonic Agents;Imidazoles;piroximone;Epoprostenol	D006333	Heart Failure	D011464	Epoprostenol	pharmacology;pharmacology;physiology;drug therapy;physiopathology;drug effects;drug effects;pharmacology;drug effects;drug effects	1	0	0	1	0	0	NA
8074009	1994	D003287;D003327;D005227;D005260;D005682;D019786;D006321;D006801;D008279;D008297;D008875;D009203;D004369;D011092;D014022;D016277	Contrast Media;Coronary Disease;Fatty Acids;Female;Gadolinium;Gadolinium DTPA;Heart;Humans;Magnetic Resonance Imaging;Male;Middle Aged;Myocardial Infarction;Pentetic Acid;Polyethylene Glycols;Tissue Survival;Ventricular Function, Left	D003287;D005227;C088921;D011092;D004369;D005682;D019786	Contrast Media;Fatty Acids;gadolinium diethylenetriaminepentaacetic acid polyethylene glycol;Polyethylene Glycols;Pentetic Acid;Gadolinium;Gadolinium DTPA	D003327;D009203	Coronary Disease;Myocardial Infarction	D005227	Fatty Acids	diagnosis;physiopathology;metabolism;physiopathology;diagnosis;analogs & derivatives	1	0	0	1	0	0	NA
8078640	1994	D002312;D005227;D005260;D006321;D006801;D007457;D007462;D008297;D008875;D009206;D013794;D013997;D015899	Cardiomyopathy, Hypertrophic;Fatty Acids;Female;Heart;Humans;Iodine Radioisotopes;Iodobenzenes;Male;Middle Aged;Myocardium;Thallium Radioisotopes;Time Factors;Tomography, Emission-Computed, Single-Photon	D005227;D007457;D007462;D013794;C049338	Fatty Acids;Iodine Radioisotopes;Iodobenzenes;Thallium Radioisotopes;iodofiltic acid	D002312	Cardiomyopathy, Hypertrophic	D005227;C049338	Fatty Acids;iodofiltic acid	diagnostic imaging;metabolism;diagnostic imaging;metabolism	1	0	0	1	1	0	NA
8083344	1994	D000328;D000368;D000595;D000818;D001323;D001327;D002311;D002352;D003001;D018076;D005260;D006321;D006801;D007249;D007711;D008070;D008297;D051379;D008811;D008815;D008875;D009124;D009205;D009206;D011993;D011994;D012016;D015183;D017386	Adult;Aged;Amino Acid Sequence;Animals;Autoantibodies;Autoimmune Diseases;Cardiomyopathy, Dilated;Carrier Proteins;Cloning, Molecular;DNA, Complementary;Female;Heart;Humans;Inflammation;Klebsiella pneumoniae;Lipopolysaccharides;Male;Mice;Mice, Inbred DBA;Mice, Inbred Strains;Middle Aged;Muscle Proteins;Myocarditis;Myocardium;Recombinant Fusion Proteins;Recombinant Proteins;Reference Values;Restri…	D001323;D002352;D018076;D008070;D009124;D011993;D011994;C079567	Autoantibodies;Carrier Proteins;DNA, Complementary;Lipopolysaccharides;Muscle Proteins;Recombinant Fusion Proteins;Recombinant Proteins;myosin-binding protein C	D002311;D009205	Cardiomyopathy, Dilated;Myocarditis	D008070	Lipopolysaccharides	blood;chemically induced;pathology;blood;immunology;metabolism;drug effects;administration & dosage;toxicity;biosynthesis;toxicity;chemically induced;immunology;pathology;pathology;biosynthesis;toxicity	1	1	0	1	1	0	NA
8107318	1993	D019797;D000208;D000789;D015906;D005227;D005260;D006321;D006801;D007457;D007462;D008875;D009203;D017202;D011877;D013577;D013794	3-Iodobenzylguanidine;Acute Disease;Angina, Unstable;Angioplasty, Balloon, Coronary;Fatty Acids;Female;Heart;Humans;Iodine Radioisotopes;Iodobenzenes;Middle Aged;Myocardial Infarction;Myocardial Ischemia;Radionuclide Imaging;Syndrome;Thallium Radioisotopes	D005227;D007457;D007462;D013794;C049338;D019797	Fatty Acids;Iodine Radioisotopes;Iodobenzenes;Thallium Radioisotopes;iodofiltic acid;3-Iodobenzylguanidine	D000789;D009203;D017202	Angina, Unstable;Myocardial Infarction;Myocardial Ischemia	D005227;C049338	Fatty Acids;iodofiltic acid	diagnostic imaging;therapy;diagnostic imaging;diagnostic imaging;therapy;diagnostic imaging;therapy	1	0	0	1	0	0	NA
8111139	1993	D000241;D000596;D009202;D003331;D004032;D004730;D004734;D015525;D006321;D006801;D000860;D017202;D015428;D009747	Adenosine;Amino Acids;Cardiomyopathies;Coronary Vessels;Diet;Endothelium, Vascular;Energy Metabolism;Fatty Acids, Omega-3;Heart;Humans;Hypoxia;Myocardial Ischemia;Myocardial Reperfusion Injury;Nutritional Physiological Phenomena	D000596;D015525;D000241	Amino Acids;Fatty Acids, Omega-3;Adenosine	D009202;D017202;D015428	Cardiomyopathies;Myocardial Ischemia;Myocardial Reperfusion Injury	D015525	Fatty Acids, Omega-3	pharmacology;pharmacology;diet therapy;metabolism;cytology;metabolism;cytology;metabolism;physiology;diet therapy;metabolism;diet therapy;metabolism;diet therapy;metabolism	1	0	0	1	0	0	NA
8129203	1994	D015121;D000284;D000328;D000368;D000787;D001262;D001794;D005080;D006321;D006339;D006439;D006801;D007773;D008297;D008875;D011453;D012039;D013929;D014655	6-Ketoprostaglandin F1 alpha;Administration, Oral;Adult;Aged;Angina Pectoris;Atenolol;Blood Pressure;Exercise Test;Heart;Heart Rate;Hemodynamics;Humans;Lactates;Male;Middle Aged;Prostaglandins;Regional Blood Flow;Thromboxane B2;Vascular Resistance	D007773;D011453;D001262;D013929;D015121	Lactates;Prostaglandins;Atenolol;Thromboxane B2;6-Ketoprostaglandin F1 alpha	D000787	Angina Pectoris	D011453;D013929;D015121	Prostaglandins;Thromboxane B2;6-Ketoprostaglandin F1 alpha	blood;drug therapy;metabolism;physiopathology;administration & dosage;pharmacology;therapeutic use;drug effects;drug effects;physiopathology;drug effects;drug effects;blood;metabolism;drug effects;blood;drug effects	1	0	0	1	0	0	NA
8130610	1994	D005080;D005260;D006321;D006801;D007457;D008297;D008875;D009200;D009203;D010169;D013794;D014022;D015899	Exercise Test;Female;Heart;Humans;Iodine Radioisotopes;Male;Middle Aged;Myocardial Contraction;Myocardial Infarction;Palmitic Acids;Thallium Radioisotopes;Tissue Survival;Tomography, Emission-Computed, Single-Photon	D007457;D010169;D013794;C086354	Iodine Radioisotopes;Palmitic Acids;Thallium Radioisotopes;16-iodo-3-methylhexadecanoic acid	D009203	Myocardial Infarction	D010169;C086354	Palmitic Acids;16-iodo-3-methylhexadecanoic acid	diagnostic imaging;diagnostic imaging;physiopathology	1	0	0	1	0	0	NA
8149518	1994	D000328;D002784;D002791;D002792;D003324;D004041;D004176;D005260;D005526;D006321;D006801;D007091;D008148;D008297;D010289;D013997;D014055	Adult;Cholesterol;Cholesterol, Dietary;Cholestyramine Resin;Coronary Artery Disease;Dietary Fats;Dipyridamole;Female;Food, Formulated;Heart;Humans;Image Processing, Computer-Assisted;Lovastatin;Male;Parenteral Nutrition, Total;Time Factors;Tomography, Emission-Computed	D002791;D004041;D002792;D004176;D002784;D008148	Cholesterol, Dietary;Dietary Fats;Cholestyramine Resin;Dipyridamole;Cholesterol;Lovastatin	D003324	Coronary Artery Disease	D002791;D004041;D002784	Cholesterol, Dietary;Dietary Fats;Cholesterol	blood;administration & dosage;administration & dosage;diagnostic imaging;therapy;administration & dosage;diagnostic imaging;therapeutic use	1	0	0	1	0	0	NA
8158529	1994	D000328;D000368;D002312;D005227;D005260;D006321;D006801;D006973;D007457;D007462;D008297;D008875;D009200;D009206;D010477;D013794;D015899	Adult;Aged;Cardiomyopathy, Hypertrophic;Fatty Acids;Female;Heart;Humans;Hypertension;Iodine Radioisotopes;Iodobenzenes;Male;Middle Aged;Myocardial Contraction;Myocardium;Perfusion;Thallium Radioisotopes;Tomography, Emission-Computed, Single-Photon	D005227;D007457;D007462;D013794;C049338	Fatty Acids;Iodine Radioisotopes;Iodobenzenes;Thallium Radioisotopes;iodofiltic acid	D002312;D006973	Cardiomyopathy, Hypertrophic;Hypertension	D005227;C049338	Fatty Acids;iodofiltic acid	metabolism;physiopathology;metabolism;diagnostic imaging;metabolism;metabolism;pathology	1	0	0	1	1	0	NA
8196152	1994	D000368;D003327;D005080;D005227;D005260;D006321;D006801;D007457;D007462;D008297;D008875;D009200;D013794;D015899	Aged;Coronary Disease;Exercise Test;Fatty Acids;Female;Heart;Humans;Iodine Radioisotopes;Iodobenzenes;Male;Middle Aged;Myocardial Contraction;Thallium Radioisotopes;Tomography, Emission-Computed, Single-Photon	D005227;D007457;D007462;D013794;C049338	Fatty Acids;Iodine Radioisotopes;Iodobenzenes;Thallium Radioisotopes;iodofiltic acid	D003327	Coronary Disease	D005227;C049338	Fatty Acids;iodofiltic acid	diagnostic imaging;physiopathology;diagnostic imaging	1	0	0	1	0	0	NA
8198880	1994	D000328;D000368;D000369;D017023;D004562;D005260;D005340;D006321;D006801;D017270;D008297;D008875;D009203;D013300;D015912;D013997;D016896	Adult;Aged;Aged, 80 and over;Coronary Angiography;Electrocardiography;Female;Fibrinogen;Heart;Humans;Lipoprotein(a);Male;Middle Aged;Myocardial Infarction;Streptokinase;Thrombolytic Therapy;Time Factors;Treatment Outcome	D017270;D005340;D013300	Lipoprotein(a);Fibrinogen;Streptokinase	D009203	Myocardial Infarction	D017270	Lipoprotein(a)	analysis;physiopathology;blood;blood;diagnostic imaging;drug therapy;physiopathology;therapeutic use	1	0	0	1	0	0	NA
8228579	1993	D000293;D000328;D000368;D000906;D017152;D016736;D001327;D001780;D004797;D006801;D016682;D008180;D008875;D010714;D010949;D013927	Adolescent;Adult;Aged;Antibodies;Antibodies, Antiphospholipid;Antiphospholipid Syndrome;Autoimmune Diseases;Blood Coagulation Tests;Enzyme-Linked Immunosorbent Assay;Humans;Lupus Coagulation Inhibitor;Lupus Erythematosus, Systemic;Middle Aged;Phosphatidylethanolamines;Plasma;Thrombosis	D000906;D017152;D016682;D010714	Antibodies;Antibodies, Antiphospholipid;Lupus Coagulation Inhibitor;Phosphatidylethanolamines	D013927	Thrombosis	D010714	Phosphatidylethanolamines	immunology;analysis;immunology;immunology;immunology;immunology;immunology;chemistry;immunology;immunology;immunology	1	0	1	0	0	0	NA
8230824	1993	D000368;D002312;D003971;D005227;D006321;D006801;D007457;D007462;D008297;D008875;D015899;D016277	Aged;Cardiomyopathy, Hypertrophic;Diastole;Fatty Acids;Heart;Humans;Iodine Radioisotopes;Iodobenzenes;Male;Middle Aged;Tomography, Emission-Computed, Single-Photon;Ventricular Function, Left	D005227;D007457;D007462;C049338	Fatty Acids;Iodine Radioisotopes;Iodobenzenes;iodofiltic acid	D002312	Cardiomyopathy, Hypertrophic	D005227;C049338	Fatty Acids;iodofiltic acid	diagnostic imaging;physiopathology;diagnostic imaging	1	0	0	1	0	0	NA
8328897	1993	D000328;D003327;D004176;D015444;D006321;D006439;D006801;D007262;D008055;D008297;D008875;D010477;D011782;D011877;D012307;D013794	Adult;Coronary Disease;Dipyridamole;Exercise;Heart;Hemodynamics;Humans;Infusions, Intravenous;Lipids;Male;Middle Aged;Perfusion;Quadriplegia;Radionuclide Imaging;Risk Factors;Thallium Radioisotopes	D008055;D013794;D004176	Lipids;Thallium Radioisotopes;Dipyridamole	D003327	Coronary Disease	D008055	Lipids	diagnosis;etiology;administration & dosage;diagnostic imaging;blood;complications;physiopathology	1	0	0	1	0	0	NA
8336412	1993	D000328;D000368;D002312;D003327;D005227;D005260;D006321;D006801;D006973;D007457;D008297;D008875;D009200;D009206;D013794;D015899	Adult;Aged;Cardiomyopathy, Hypertrophic;Coronary Disease;Fatty Acids;Female;Heart;Humans;Hypertension;Iodine Radioisotopes;Male;Middle Aged;Myocardial Contraction;Myocardium;Thallium Radioisotopes;Tomography, Emission-Computed, Single-Photon	D005227;D007457;D013794	Fatty Acids;Iodine Radioisotopes;Thallium Radioisotopes	D002312;D003327;D006973	Cardiomyopathy, Hypertrophic;Coronary Disease;Hypertension	D005227	Fatty Acids	diagnostic imaging;physiopathology;diagnostic imaging;physiopathology;metabolism;diagnostic imaging;diagnostic imaging;physiopathology;metabolism;methods	1	0	0	1	1	0	NA
8370718	1993	D019797;D005227;D006321;D006801;D007457;D007462;D009203;D013667;D014055;D015899	3-Iodobenzylguanidine;Fatty Acids;Heart;Humans;Iodine Radioisotopes;Iodobenzenes;Myocardial Infarction;Technetium;Tomography, Emission-Computed;Tomography, Emission-Computed, Single-Photon	D005227;D007457;D007462;C049338;D019797;D013667	Fatty Acids;Iodine Radioisotopes;Iodobenzenes;iodofiltic acid;3-Iodobenzylguanidine;Technetium	D009203	Myocardial Infarction	D005227;C049338	Fatty Acids;iodofiltic acid	diagnostic imaging;diagnostic imaging	1	0	0	1	0	0	NA
8377034	1993	D000818;D000959;D006321;D006801;D006973;D017379;D007333;D008055	Animals;Antihypertensive Agents;Heart;Humans;Hypertension;Hypertrophy, Left Ventricular;Insulin Resistance;Lipids	D000959;D008055	Antihypertensive Agents;Lipids	D006973;D017379	Hypertension;Hypertrophy, Left Ventricular	D008055	Lipids	pharmacology;therapeutic use;drug effects;drug therapy;drug therapy;blood	1	0	0	1	0	0	NA
8387404	1993	D000818;D006332;D000242;D004075;D006321;D006333;D006801;D007295;D009206;D011493;D011494	Animals;Cardiomegaly;Cyclic AMP;Diglycerides;Heart;Heart Failure;Humans;Inositol Phosphates;Myocardium;Protein Kinase C;Protein Kinases	D004075;D007295;D000242;D011494;D011493	Diglycerides;Inositol Phosphates;Cyclic AMP;Protein Kinases;Protein Kinase C	D006332;D006333	Cardiomegaly;Heart Failure	D004075	Diglycerides	etiology;physiology;physiology;physiology;etiology;physiology;cytology;physiology;physiology	1	0	0	1	1	0	NA
8387405	1993	D000085;D000818;D009202;D006321;D006801;D007477;D007674;D007676;D009102;D009206;D010281;D011943;D006435;D014511	Acetates;Animals;Cardiomyopathies;Heart;Humans;Ions;Kidney Diseases;Kidney Failure, Chronic;Multiple Organ Failure;Myocardium;Parathyroid Hormone;Receptors, Adrenergic, beta;Renal Dialysis;Uremia	D000085;D007477;D010281;D011943	Acetates;Ions;Parathyroid Hormone;Receptors, Adrenergic, beta	D009202	Cardiomyopathies	D000085	Acetates	metabolism;etiology;physiopathology;physiopathology;complications;etiology;metabolism;physiology;physiology;blood;therapy	1	0	0	1	1	0	NA
8426072	1993	D003327;D006321;D006801;D007770;D008244;D008245;D008246;D009206;D010713;D010743;D012016;D013482	Coronary Disease;Heart;Humans;L-Lactate Dehydrogenase;Lysophosphatidylcholines;Lysophospholipase;Lysophospholipids;Myocardium;Phosphatidylcholines;Phospholipids;Reference Values;Superoxide Dismutase	D008244;D008246;D010713;D010743;C021215;D007770;D013482;D008245	Lysophosphatidylcholines;Lysophospholipids;Phosphatidylcholines;Phospholipids;lysoplasmalogens;L-Lactate Dehydrogenase;Superoxide Dismutase;Lysophospholipase	D003327	Coronary Disease	D008244;D008246;D010713;D010743;C021215	Lysophosphatidylcholines;Lysophospholipids;Phosphatidylcholines;Phospholipids;lysoplasmalogens	metabolism;drug effects;metabolism;antagonists & inhibitors;metabolism;pharmacology;metabolism;metabolism;metabolism;metabolism;pharmacology	1	0	0	1	1	0	NA
8438699	1993	D002250;D003327;D004280;D004562;D005227;D006321;D006801;D008875;D009206;D010084;D010168;D014055	Carbon Radioisotopes;Coronary Disease;Dobutamine;Electrocardiography;Fatty Acids;Heart;Humans;Middle Aged;Myocardium;Oxidation-Reduction;Palmitates;Tomography, Emission-Computed	D002250;D005227;D010168;D004280	Carbon Radioisotopes;Fatty Acids;Palmitates;Dobutamine	D003327	Coronary Disease	D005227;D010168	Fatty Acids;Palmitates	diagnostic imaging;metabolism;metabolism;diagnostic imaging;metabolism	1	0	0	1	1	0	NA
8455908	1993	D000328;D000368;D002312;D004176;D005227;D005260;D006321;D006801;D007457;D007462;D008297;D008875;D013794;D015899	Adult;Aged;Cardiomyopathy, Hypertrophic;Dipyridamole;Fatty Acids;Female;Heart;Humans;Iodine Radioisotopes;Iodobenzenes;Male;Middle Aged;Thallium Radioisotopes;Tomography, Emission-Computed, Single-Photon	D005227;D007457;D007462;D013794;C049338;D004176	Fatty Acids;Iodine Radioisotopes;Iodobenzenes;Thallium Radioisotopes;iodofiltic acid;Dipyridamole	D002312	Cardiomyopathy, Hypertrophic	D005227;C049338	Fatty Acids;iodofiltic acid	diagnostic imaging;diagnostic imaging	1	0	0	1	0	0	NA
8506709	1993	D000818;D001158;D016022;D015331;D004032;D005395;D005399;D006321;D006487;D006801;D008055;D017202	Animals;Arteries;Case-Control Studies;Cohort Studies;Diet;Fish Oils;Fishes;Heart;Hemostasis;Humans;Lipids;Myocardial Ischemia	D005395;D008055	Fish Oils;Lipids	D017202	Myocardial Ischemia	D005395;D008055	Fish Oils;Lipids	drug effects;pharmacology;drug effects;drug effects;blood;prevention & control	1	0	0	1	0	0	NA
8523831	1995	D000328;D003652;D005227;D005260;D006321;D006801;D007457;D007462;D008297;D008722;D008875;D017202;D015899	Adult;Decanoic Acids;Fatty Acids;Female;Heart;Humans;Iodine Radioisotopes;Iodobenzenes;Male;Methods;Middle Aged;Myocardial Ischemia;Tomography, Emission-Computed, Single-Photon	D003652;D005227;D007457;D007462;C049338	Decanoic Acids;Fatty Acids;Iodine Radioisotopes;Iodobenzenes;iodofiltic acid	D017202	Myocardial Ischemia	D003652;D005227;C049338	Decanoic Acids;Fatty Acids;iodofiltic acid	diagnostic imaging;diagnostic imaging	1	0	0	1	0	0	NA
8523835	1995	D002648;D003652;D005080;D005227;D005260;D006321;D006801;D007457;D007462;D008297;D008875;D017202;D011877	Child;Decanoic Acids;Exercise Test;Fatty Acids;Female;Heart;Humans;Iodine Radioisotopes;Iodobenzenes;Male;Middle Aged;Myocardial Ischemia;Radionuclide Imaging	D003652;D005227;D007457;D007462;C049338	Decanoic Acids;Fatty Acids;Iodine Radioisotopes;Iodobenzenes;iodofiltic acid	D017202	Myocardial Ischemia	D003652;D005227;C049338	Decanoic Acids;Fatty Acids;iodofiltic acid	diagnostic imaging;diagnostic imaging	1	0	0	1	0	0	NA
8523843	1995	D000368;D000369;D000789;D003652;D005227;D005260;D006321;D006801;D007457;D007462;D008297;D008875;D011237;D013794;D015899	Aged;Aged, 80 and over;Angina, Unstable;Decanoic Acids;Fatty Acids;Female;Heart;Humans;Iodine Radioisotopes;Iodobenzenes;Male;Middle Aged;Predictive Value of Tests;Thallium Radioisotopes;Tomography, Emission-Computed, Single-Photon	D003652;D005227;D007457;D007462;D013794;C049338	Decanoic Acids;Fatty Acids;Iodine Radioisotopes;Iodobenzenes;Thallium Radioisotopes;iodofiltic acid	D000789	Angina, Unstable	D003652;D005227;C049338	Decanoic Acids;Fatty Acids;iodofiltic acid	diagnostic imaging;diagnostic imaging	1	0	0	1	0	0	NA
8529240	1995	D000241;D015906;D000818;D002121;D002331;D004285;D004562;D011464;D005609;D006321;D006360;D006801;D017202;D015425;D015428;D017682;D009569;D015221;D011817;D051381	Adenosine;Angioplasty, Balloon, Coronary;Animals;Calcium Channel Blockers;Carnitine;Dogs;Electrocardiography;Epoprostenol;Free Radicals;Heart;Heat-Shock Proteins;Humans;Myocardial Ischemia;Myocardial Reperfusion;Myocardial Reperfusion Injury;Myocardial Stunning;Nitric Oxide;Potassium Channels;Rabbits;Rats	D002121;D005609;D006360;D015221;D009569;D011464;D000241;D002331	Calcium Channel Blockers;Free Radicals;Heat-Shock Proteins;Potassium Channels;Nitric Oxide;Epoprostenol;Adenosine;Carnitine	D017202;D015428;D017682	Myocardial Ischemia;Myocardial Reperfusion Injury;Myocardial Stunning	D011464	Epoprostenol	metabolism;pharmacology;pharmacology;metabolism;drug effects;metabolism;metabolism;physiopathology;metabolism;metabolism;metabolism	1	0	0	1	0	0	NA
8534584	1995	D000368;D000789;D000790;D016009;D003652;D004452;D005227;D005260;D006321;D006801;D007457;D007462;D008297;D009206;D011877;D012680;D017256	Aged;Angina, Unstable;Angiocardiography;Chi-Square Distribution;Decanoic Acids;Echocardiography;Fatty Acids;Female;Heart;Humans;Iodine Radioisotopes;Iodobenzenes;Male;Myocardium;Radionuclide Imaging;Sensitivity and Specificity;Technetium Tc 99m Sestamibi	D003652;D005227;D007457;D007462;C049338;D017256	Decanoic Acids;Fatty Acids;Iodine Radioisotopes;Iodobenzenes;iodofiltic acid;Technetium Tc 99m Sestamibi	D000789	Angina, Unstable	D003652;D005227;C049338	Decanoic Acids;Fatty Acids;iodofiltic acid	diagnostic imaging;metabolism;pharmacokinetics;metabolism;diagnostic imaging;pharmacokinetics;pharmacokinetics;metabolism;pharmacokinetics	1	0	0	1	1	0	NA
8537769	1995	D019797;D000911;D003326;D003652;D005227;D006321;D006331;D006801;D007457;D007462;D009942;D017256;D015899	3-Iodobenzylguanidine;Antibodies, Monoclonal;Coronary Circulation;Decanoic Acids;Fatty Acids;Heart;Heart Diseases;Humans;Iodine Radioisotopes;Iodobenzenes;Organometallic Compounds;Technetium Tc 99m Sestamibi;Tomography, Emission-Computed, Single-Photon	D000911;D003652;D005227;D007457;D007462;D009942;C049338;D019797;C058899;D017256	Antibodies, Monoclonal;Decanoic Acids;Fatty Acids;Iodine Radioisotopes;Iodobenzenes;Organometallic Compounds;iodofiltic acid;3-Iodobenzylguanidine;imciromab pentetate;Technetium Tc 99m Sestamibi	D006331	Heart Diseases	D003652;D005227;C049338	Decanoic Acids;Fatty Acids;iodofiltic acid	diagnostic imaging;diagnostic imaging;physiopathology	1	0	0	1	0	0	NA
8558451	1996	D000818;D001094;D000001;D003331;D003402;D003545;D004562;D004730;D004789;D006321;D006331;D006801;D066298;D007770;D015289;D016859;D008297;D017202;D009206;D009504;D009195;D011804;D011817	Animals;Arachidonate 5-Lipoxygenase;Calcimycin;Coronary Vessels;Creatine Kinase;Cysteine;Electrocardiography;Endothelium, Vascular;Enzyme Activation;Heart;Heart Diseases;Humans;In Vitro Techniques;L-Lactate Dehydrogenase;Leukotrienes;Lipoxygenase Inhibitors;Male;Myocardial Ischemia;Myocardium;Neutrophils;Peroxidase;Quinolines;Rabbits	D015289;D016859;D011804;C079315;D000001;D007770;D009195;D001094;D003402;D003545	Leukotrienes;Lipoxygenase Inhibitors;Quinolines;2-(4-(quinolin-2-yl-methoxy)phenyl)-2-cyclopentylacetic acid;Calcimycin;L-Lactate Dehydrogenase;Peroxidase;Arachidonate 5-Lipoxygenase;Creatine Kinase;Cysteine	D006331;D017202	Heart Diseases;Myocardial Ischemia	D015289	Leukotrienes	drug effects;metabolism;pharmacology;cytology;physiology;drug effects;metabolism;biosynthesis;drug effects;drug effects;drug effects;prevention & control;metabolism;biosynthesis;therapeutic use;drug therapy;enzymology;metabolism;cytology;drug effects;physiology;drug effects;metabolism;therapeutic use	1	0	0	1	1	0	NA
8586083	1995	D000328;D000368;D003327;D003652;D005080;D005227;D005260;D006321;D006801;D007457;D007462;D008297;D008875;D009200;D009206;D013794;D015899	Adult;Aged;Coronary Disease;Decanoic Acids;Exercise Test;Fatty Acids;Female;Heart;Humans;Iodine Radioisotopes;Iodobenzenes;Male;Middle Aged;Myocardial Contraction;Myocardium;Thallium Radioisotopes;Tomography, Emission-Computed, Single-Photon	D003652;D005227;D007457;D007462;D013794;C049338	Decanoic Acids;Fatty Acids;Iodine Radioisotopes;Iodobenzenes;Thallium Radioisotopes;iodofiltic acid	D003327	Coronary Disease	D003652;D005227;C049338	Decanoic Acids;Fatty Acids;iodofiltic acid	diagnostic imaging;metabolism;physiopathology;metabolism;diagnostic imaging;metabolism	1	0	0	1	1	0	NA
8601621	1996	D000818;D000831;D009320;D001483;D002117;D006332;D015500;D017931;D016232;D015870;D017930;D006321;D006801;D066298;D008969;D009206;D020097;D009419;D051381;D018168;D047488;D014157;D014162;D014212	Animals;Animals, Newborn;Atrial Natriuretic Factor;Base Sequence;Calcitriol;Cardiomegaly;Chloramphenicol O-Acetyltransferase;DNA Primers;Endothelins;Gene Expression;Genes, Reporter;Heart;Humans;In Vitro Techniques;Molecular Sequence Data;Myocardium;Natriuretic Peptide, Brain;Nerve Tissue Proteins;Rats;Receptors, Retinoic Acid;Retinoid X Receptors;Transcription Factors;Transfection;Tretinoin	D017931;D016232;D009419;D018168;D047488;D014157;D020097;D014212;D009320;D015500;D002117	DNA Primers;Endothelins;Nerve Tissue Proteins;Receptors, Retinoic Acid;Retinoid X Receptors;Transcription Factors;Natriuretic Peptide, Brain;Tretinoin;Atrial Natriuretic Factor;Chloramphenicol O-Acetyltransferase;Calcitriol	D006332	Cardiomegaly	D002117	Calcitriol	genetics;metabolism;pharmacology;chemically induced;genetics;prevention & control;genetics;genetics;antagonists & inhibitors;pharmacology;drug effects;drug effects;cytology;metabolism;genetics;drug effects;metabolism;drug effects;metabolism;pharmacology	1	0	0	1	1	0	NA
8602596	1996	D000328;D002784;D017023;D003327;D006801;D015227;D008077;D008297;D009203;D010949;D014280;D014810	Adult;Cholesterol;Coronary Angiography;Coronary Disease;Humans;Lipid Peroxidation;Lipoproteins, LDL;Male;Myocardial Infarction;Plasma;Triglycerides;Vitamin E	D008077;D014280;D014810;D002784	Lipoproteins, LDL;Triglycerides;Vitamin E;Cholesterol	D003327;D009203	Coronary Disease;Myocardial Infarction	D008077;D014280;D002784	Lipoproteins, LDL;Triglycerides;Cholesterol	blood;blood;diagnostic imaging;blood;blood;blood;blood	1	0	1	0	0	0	NA
8604624	1996	D000328;D000368;D000369;D005080;D005227;D005260;D006321;D006801;D007457;D007462;D008297;D008875;D017202;D009206;D013794;D014022;D015899	Adult;Aged;Aged, 80 and over;Exercise Test;Fatty Acids;Female;Heart;Humans;Iodine Radioisotopes;Iodobenzenes;Male;Middle Aged;Myocardial Ischemia;Myocardium;Thallium Radioisotopes;Tissue Survival;Tomography, Emission-Computed, Single-Photon	D005227;D007457;D007462;D013794;C049338	Fatty Acids;Iodine Radioisotopes;Iodobenzenes;Thallium Radioisotopes;iodofiltic acid	D017202	Myocardial Ischemia	D005227;C049338	Fatty Acids;iodofiltic acid	metabolism;diagnostic imaging;diagnostic imaging;metabolism;metabolism	1	0	0	1	1	0	NA
8622261	1996	D000368;D000789;D003325;D005227;D005260;D006321;D006801;D007457;D007462;D008297;D008875;D011237;D011877;D012680	Aged;Angina, Unstable;Coronary Care Units;Fatty Acids;Female;Heart;Humans;Iodine Radioisotopes;Iodobenzenes;Male;Middle Aged;Predictive Value of Tests;Radionuclide Imaging;Sensitivity and Specificity	D005227;D007457;D007462;C049338	Fatty Acids;Iodine Radioisotopes;Iodobenzenes;iodofiltic acid	D000789	Angina, Unstable	D005227;C049338	Fatty Acids;iodofiltic acid	diagnostic imaging;diagnostic imaging	1	0	0	1	0	0	NA
8638868	1996	D000368;D000369;D001161;D001786;D001809;D002784;D018450;D005260;D005340;D006801;D007383;D007511;D007866;D008297;D008875;D016491;D010949;D011379;D012307;D000511	Aged;Aged, 80 and over;Arteriosclerosis;Blood Glucose;Blood Viscosity;Cholesterol;Disease Progression;Female;Fibrinogen;Humans;Intermittent Claudication;Ischemia;Leg;Male;Middle Aged;Peripheral Vascular Diseases;Plasma;Prognosis;Risk Factors;alpha-Macroglobulins	D001786;D000511;D005340;D002784	Blood Glucose;alpha-Macroglobulins;Fibrinogen;Cholesterol	D001161;D007383;D016491	Arteriosclerosis;Intermittent Claudication;Peripheral Vascular Diseases	D002784	Cholesterol	blood;analysis;blood;analysis;blood;blood;blood supply;blood;analysis	1	0	1	0	0	0	NA
8658810	1996	D000328;D000367;D000368;D003287;D005080;D005260;D015637;D006321;D006801;D016030;D008297;D008875;D017202;D012146;D017256;D014280;D014527;D016277	Adult;Age Factors;Aged;Contrast Media;Exercise Test;Female;Gated Blood-Pool Imaging;Heart;Humans;Kidney Transplantation;Male;Middle Aged;Myocardial Ischemia;Rest;Technetium Tc 99m Sestamibi;Triglycerides;Uric Acid;Ventricular Function, Left	D003287;D014280;D014527;D017256	Contrast Media;Triglycerides;Uric Acid;Technetium Tc 99m Sestamibi	D017202	Myocardial Ischemia	D014280	Triglycerides	diagnostic imaging;physiology;physiopathology;physiology;diagnostic imaging;physiopathology;blood;blood	1	0	0	1	0	0	NA
8660396	1995	D000975;D002318;D005260;D006321;D006801;D008055;D013629	Antioxidants;Cardiovascular Diseases;Female;Heart;Humans;Lipids;Tamoxifen	D000975;D008055;D013629	Antioxidants;Lipids;Tamoxifen	D002318	Cardiovascular Diseases	D008055	Lipids	pharmacology;prevention & control;drug effects;blood;pharmacology	1	0	0	1	0	0	NA
8686226	1996	D002784;D004910;D006801;D053685;D017202;D010949;D013997	Cholesterol;Erythrocyte Membrane;Humans;Laser Therapy;Myocardial Ischemia;Plasma;Time Factors	D002784	Cholesterol	D017202	Myocardial Ischemia	D002784	Cholesterol	blood;radiation effects;chemistry;radiation effects;blood;radiotherapy;chemistry;radiation effects	1	0	1	0	0	0	NA
8691242	1996	D000085;D000328;D002250;D002312;D016022;D003847;D004452;D004734;D005260;D005462;D019788;D006321;D006801;D008279;D008297;D017202;D009206;D014055	Acetates;Adult;Carbon Radioisotopes;Cardiomyopathy, Hypertrophic;Case-Control Studies;Deoxyglucose;Echocardiography;Energy Metabolism;Female;Fluorine Radioisotopes;Fluorodeoxyglucose F18;Heart;Humans;Magnetic Resonance Imaging;Male;Myocardial Ischemia;Myocardium;Tomography, Emission-Computed	D000085;D002250;D005462;D019788;D003847	Acetates;Carbon Radioisotopes;Fluorine Radioisotopes;Fluorodeoxyglucose F18;Deoxyglucose	D002312;D017202	Cardiomyopathy, Hypertrophic;Myocardial Ischemia	D000085	Acetates	diagnostic imaging;metabolism;analogs & derivatives;diagnostic imaging;diagnostic imaging;metabolism	1	0	0	1	1	0	NA
8708597	1996	D000200;D000818;D002478;D016757;D015525;D006321;D006801;D009206;D013610	Action Potentials;Animals;Cells, Cultured;Death, Sudden, Cardiac;Fatty Acids, Omega-3;Heart;Humans;Myocardium;Tachycardia	D015525	Fatty Acids, Omega-3	D016757;D013610	Death, Sudden, Cardiac;Tachycardia	D015525	Fatty Acids, Omega-3	drug effects;prevention & control;pharmacology;therapeutic use;drug effects;physiopathology;cytology;physiopathology;prevention & control	1	0	0	1	1	0	NA
8719980	1995	D000787;D017079;D005227;D005260;D006321;D006801;D007457;D007462;D008297;D008875;D017202;D011877;D012680;D017256;D013679	Angina Pectoris;Exercise Tolerance;Fatty Acids;Female;Heart;Humans;Iodine Radioisotopes;Iodobenzenes;Male;Middle Aged;Myocardial Ischemia;Radionuclide Imaging;Sensitivity and Specificity;Technetium Tc 99m Sestamibi;Technology, Radiologic	D005227;D007457;D007462;C049338;D017256	Fatty Acids;Iodine Radioisotopes;Iodobenzenes;iodofiltic acid;Technetium Tc 99m Sestamibi	D000787;D017202	Angina Pectoris;Myocardial Ischemia	D005227;C049338	Fatty Acids;iodofiltic acid	diagnostic imaging;diagnostic imaging;diagnostic imaging	1	0	0	1	0	0	NA
8721105	1996	D003330;D005227;D006321;D006801;D007223;D007457;D007462;D008297;D009203;D011651;D013577;D013793;D013794;D015899;D018487	Coronary Vessel Anomalies;Fatty Acids;Heart;Humans;Infant;Iodine Radioisotopes;Iodobenzenes;Male;Myocardial Infarction;Pulmonary Artery;Syndrome;Thallium;Thallium Radioisotopes;Tomography, Emission-Computed, Single-Photon;Ventricular Dysfunction, Left	D005227;D007457;D007462;D013794;C049338;C027549;D013793	Fatty Acids;Iodine Radioisotopes;Iodobenzenes;Thallium Radioisotopes;iodofiltic acid;thallium chloride;Thallium	D003330;D009203;D018487	Coronary Vessel Anomalies;Myocardial Infarction;Ventricular Dysfunction, Left	D005227;C049338	Fatty Acids;iodofiltic acid	complications;diagnostic imaging;diagnostic imaging;complications;diagnostic imaging;abnormalities;complications;diagnostic imaging	1	0	0	1	0	0	NA
8739227	1996	D000818;D002118;D006332;D004075;D019204;D015870;D006321;D006801;D008322;D008954;D009200;D017202;D009206;D010739;D010741;D010743;D011493;D011505;D015398	Animals;Calcium;Cardiomegaly;Diglycerides;GTP-Binding Proteins;Gene Expression;Heart;Humans;Mammals;Models, Biological;Myocardial Contraction;Myocardial Ischemia;Myocardium;Phospholipase D;Phospholipases A;Phospholipids;Protein Kinase C;Protein-Tyrosine Kinases;Signal Transduction	D004075;D010743;D011505;D011493;D010741;D010739;D019204;D002118	Diglycerides;Phospholipids;Protein-Tyrosine Kinases;Protein Kinase C;Phospholipases A;Phospholipase D;GTP-Binding Proteins;Calcium	D006332;D017202	Cardiomegaly;Myocardial Ischemia	D004075;D010743	Diglycerides;Phospholipids	metabolism;enzymology;physiopathology;metabolism;metabolism;physiology;enzymology;physiopathology;enzymology;metabolism;metabolism;metabolism;metabolism;metabolism	1	0	0	1	1	0	NA
8741505	1996	D000328;D000368;D015906;D001026;D005227;D005260;D006321;D006801;D007462;D008297;D008875;D009200;D017682;D009206;D013794;D015899	Adult;Aged;Angioplasty, Balloon, Coronary;Coronary Artery Bypass;Fatty Acids;Female;Heart;Humans;Iodobenzenes;Male;Middle Aged;Myocardial Contraction;Myocardial Stunning;Myocardium;Thallium Radioisotopes;Tomography, Emission-Computed, Single-Photon	D005227;D007462;D013794;C049338	Fatty Acids;Iodobenzenes;Thallium Radioisotopes;iodofiltic acid	D017682	Myocardial Stunning	D005227;C049338	Fatty Acids;iodofiltic acid	metabolism;diagnostic imaging;physiopathology;diagnostic imaging;metabolism;physiopathology;metabolism	1	0	0	1	1	0	NA
8741549	1996	D017023;D001026;D005227;D006321;D006801;D007462;D017202;D009206;D011877;D013793	Coronary Angiography;Coronary Artery Bypass;Fatty Acids;Heart;Humans;Iodobenzenes;Myocardial Ischemia;Myocardium;Radionuclide Imaging;Thallium	D005227;D007462;C049338;D013793	Fatty Acids;Iodobenzenes;iodofiltic acid;Thallium	D017202	Myocardial Ischemia	D005227;C049338	Fatty Acids;iodofiltic acid	pharmacokinetics;diagnostic imaging;pharmacokinetics;metabolism;surgery;metabolism	1	0	0	1	1	0	NA
8768502	1996	D000368;D000787;D015906;D017023;D004562;D005227;D005260;D006321;D006801;D007457;D007462;D008297;D009200;D009206;D011877	Aged;Angina Pectoris;Angioplasty, Balloon, Coronary;Coronary Angiography;Electrocardiography;Fatty Acids;Female;Heart;Humans;Iodine Radioisotopes;Iodobenzenes;Male;Myocardial Contraction;Myocardium;Radionuclide Imaging	D005227;D007457;D007462;C049338	Fatty Acids;Iodine Radioisotopes;Iodobenzenes;iodofiltic acid	D000787	Angina Pectoris	D005227;C049338	Fatty Acids;iodofiltic acid	diagnostic imaging;metabolism;physiopathology;pharmacokinetics;diagnostic imaging;pharmacokinetics;pharmacokinetics;metabolism	1	0	0	1	1	0	NA
8783992	1996	D000328;D002118;D004452;D005227;D005260;D006321;D006333;D006353;D006439;D006801;D008297;D008875;D009206;D010743;D011859;D012519;D016277	Adult;Calcium;Echocardiography;Fatty Acids;Female;Heart;Heart Failure;Heart-Assist Devices;Hemodynamics;Humans;Male;Middle Aged;Myocardium;Phospholipids;Radiography;Sarcoplasmic Reticulum;Ventricular Function, Left	D005227;D010743;D002118	Fatty Acids;Phospholipids;Calcium	D006333	Heart Failure	D005227;D010743	Fatty Acids;Phospholipids	metabolism;metabolism;diagnostic imaging;diagnosis;pathology;physiopathology;therapy;metabolism;pathology;metabolism;metabolism	1	0	0	1	1	0	NA
8799225	1996	D000293;D000328;D002648;D002675;D002932;D005227;D005230;D005260;D006321;D006330;D006801;D007457;D007462;D008297;D009200;D013794;D015899;D016276	Adolescent;Adult;Child;Child, Preschool;Cineangiography;Fatty Acids;Fatty Acids, Nonesterified;Female;Heart;Heart Defects, Congenital;Humans;Iodine Radioisotopes;Iodobenzenes;Male;Myocardial Contraction;Thallium Radioisotopes;Tomography, Emission-Computed, Single-Photon;Ventricular Function	D005227;D005230;D007457;D007462;D013794;C049338	Fatty Acids;Fatty Acids, Nonesterified;Iodine Radioisotopes;Iodobenzenes;Thallium Radioisotopes;iodofiltic acid	D006330	Heart Defects, Congenital	D005227;D005230;C049338	Fatty Acids;Fatty Acids, Nonesterified;iodofiltic acid	metabolism;diagnostic imaging;diagnostic imaging;metabolism;physiopathology	1	0	0	1	0	0	NA
8819710	1996	D000368;D015906;D005227;D005260;D006321;D006801;D007457;D007462;D016015;D008297;D008659;D008875;D017682;D009206;D011877	Aged;Angioplasty, Balloon, Coronary;Fatty Acids;Female;Heart;Humans;Iodine Radioisotopes;Iodobenzenes;Logistic Models;Male;Metabolic Diseases;Middle Aged;Myocardial Stunning;Myocardium;Radionuclide Imaging	D005227;D007457;D007462;C049338	Fatty Acids;Iodine Radioisotopes;Iodobenzenes;iodofiltic acid	D017682	Myocardial Stunning	D005227;C049338	Fatty Acids;iodofiltic acid	adverse effects;metabolism;diagnostic imaging;diagnostic imaging;etiology;diagnostic imaging;etiology;metabolism	1	0	0	1	1	0	NA
8819711	1996	D000328;D000368;D002311;D003937;D005227;D005260;D006321;D006801;D007457;D007462;D008297;D008875;D017202;D011877;D013794	Adult;Aged;Cardiomyopathy, Dilated;Diagnosis, Differential;Fatty Acids;Female;Heart;Humans;Iodine Radioisotopes;Iodobenzenes;Male;Middle Aged;Myocardial Ischemia;Radionuclide Imaging;Thallium Radioisotopes	D005227;D007457;D007462;D013794;C049338	Fatty Acids;Iodine Radioisotopes;Iodobenzenes;Thallium Radioisotopes;iodofiltic acid	D002311;D017202	Cardiomyopathy, Dilated;Myocardial Ischemia	D005227;C049338	Fatty Acids;iodofiltic acid	diagnostic imaging;diagnostic imaging;diagnostic imaging	1	0	0	1	0	0	NA
8873657	1996	D000085;D000328;D000368;D002250;D006328;D017023;D003326;D004280;D004452;D005260;D006321;D006801;D008297;D008875;D009203;D009206;D010084;D014055;D016277	Acetates;Adult;Aged;Carbon Radioisotopes;Cardiac Catheterization;Coronary Angiography;Coronary Circulation;Dobutamine;Echocardiography;Female;Heart;Humans;Male;Middle Aged;Myocardial Infarction;Myocardium;Oxidation-Reduction;Tomography, Emission-Computed;Ventricular Function, Left	D000085;D002250;D004280	Acetates;Carbon Radioisotopes;Dobutamine	D009203	Myocardial Infarction	D000085	Acetates	administration & dosage;diagnostic imaging;diagnostic imaging;physiopathology;metabolism	1	0	0	1	1	0	NA
8933018	1996	D009202;D003920;D005227;D006321;D006801;D007275;D007457;D007462;D008929;D009154;D012356;D011877	Cardiomyopathies;Diabetes Mellitus;Fatty Acids;Heart;Humans;Injections, Intravenous;Iodine Radioisotopes;Iodobenzenes;Mitochondria, Heart;Mutation;RNA, Transfer, Leu;Radionuclide Imaging	D005227;D007457;D007462;D012356;C049338	Fatty Acids;Iodine Radioisotopes;Iodobenzenes;RNA, Transfer, Leu;iodofiltic acid	D009202	Cardiomyopathies	D005227;C049338	Fatty Acids;iodofiltic acid	diagnostic imaging;genetics;genetics;pathology;administration & dosage;diagnostic imaging;administration & dosage;administration & dosage;diagnostic imaging;genetics;genetics;genetics	1	0	0	1	0	0	NA
8937490	1996	D000903;D009202;D004317;D005227;D006321;D019337;D006801;D007457;D007462;D008228;D009101;D009206;D015899;D016277	Antibiotics, Antineoplastic;Cardiomyopathies;Doxorubicin;Fatty Acids;Heart;Hematologic Neoplasms;Humans;Iodine Radioisotopes;Iodobenzenes;Lymphoma, Non-Hodgkin;Multiple Myeloma;Myocardium;Tomography, Emission-Computed, Single-Photon;Ventricular Function, Left	D000903;D005227;D007457;D007462;C049338;D004317	Antibiotics, Antineoplastic;Fatty Acids;Iodine Radioisotopes;Iodobenzenes;iodofiltic acid;Doxorubicin	D009202;D009101	Cardiomyopathies;Multiple Myeloma	D005227;C049338	Fatty Acids;iodofiltic acid	adverse effects;chemically induced;diagnostic imaging;metabolism;adverse effects;diagnostic imaging;diagnostic imaging;drug therapy;diagnostic imaging;drug therapy;diagnostic imaging;drug therapy;metabolism;drug effects	1	0	0	1	1	0	NA
8952256	1996	D000328;D000368;D000369;D005227;D005260;D006321;D006801;D007457;D007462;D008297;D008875;D009203;D009206;D019047;D015899	Adult;Aged;Aged, 80 and over;Fatty Acids;Female;Heart;Humans;Iodine Radioisotopes;Iodobenzenes;Male;Middle Aged;Myocardial Infarction;Myocardium;Phantoms, Imaging;Tomography, Emission-Computed, Single-Photon	D005227;D007457;D007462;C049338	Fatty Acids;Iodine Radioisotopes;Iodobenzenes;iodofiltic acid	D009203	Myocardial Infarction	D005227;C049338	Fatty Acids;iodofiltic acid	pharmacokinetics;diagnostic imaging;pharmacokinetics;pharmacokinetics;diagnostic imaging;metabolism	1	0	0	1	1	0	NA
8961803	1996	D000818;D005227;D006321;D006331;D006801;D007457;D009206;D015899	Animals;Fatty Acids;Heart;Heart Diseases;Humans;Iodine Radioisotopes;Myocardium;Tomography, Emission-Computed, Single-Photon	D005227;D007457	Fatty Acids;Iodine Radioisotopes	D006331	Heart Diseases	D005227	Fatty Acids	chemistry;pharmacokinetics;diagnostic imaging;diagnostic imaging;pharmacokinetics;metabolism	1	0	0	1	1	0	NA
8965133	1996	D017023;D004280;D004452;D005227;D005260;D005500;D006321;D006801;D007457;D007462;D008297;D008875;D009200;D009203;D011237;D011877;D017256;D013997;D016277	Coronary Angiography;Dobutamine;Echocardiography;Fatty Acids;Female;Follow-Up Studies;Heart;Humans;Iodine Radioisotopes;Iodobenzenes;Male;Middle Aged;Myocardial Contraction;Myocardial Infarction;Predictive Value of Tests;Radionuclide Imaging;Technetium Tc 99m Sestamibi;Time Factors;Ventricular Function, Left	D005227;D007457;D007462;C049338;D004280;D017256	Fatty Acids;Iodine Radioisotopes;Iodobenzenes;iodofiltic acid;Dobutamine;Technetium Tc 99m Sestamibi	D009203	Myocardial Infarction	D005227;C049338	Fatty Acids;iodofiltic acid	methods;diagnostic imaging;physiology;diagnostic imaging;epidemiology;physiology	1	0	0	1	0	0	NA
8970518	1996	D000368;D000369;D000787;D000789;D003327;D005227;D005260;D006321;D006801;D007457;D007462;D008297;D008875;D013794;D015899	Aged;Aged, 80 and over;Angina Pectoris;Angina, Unstable;Coronary Disease;Fatty Acids;Female;Heart;Humans;Iodine Radioisotopes;Iodobenzenes;Male;Middle Aged;Thallium Radioisotopes;Tomography, Emission-Computed, Single-Photon	D005227;D007457;D007462;D013794;C049338	Fatty Acids;Iodine Radioisotopes;Iodobenzenes;Thallium Radioisotopes;iodofiltic acid	D000787;D000789;D003327	Angina Pectoris;Angina, Unstable;Coronary Disease	D005227;C049338	Fatty Acids;iodofiltic acid	diagnostic imaging;diagnostic imaging;diagnostic imaging;metabolism;diagnostic imaging;metabolism	1	0	0	1	0	0	NA
8971354	1996	D000818;D001835;D001921;D009202;D002784;D008076;D003300;D004452;D004562;D006003;D006321;D006400;D006801;D008099;D008297;D009206;D009210;D009929;D012016;D013552;D015032	Animals;Body Weight;Brain;Cardiomyopathies;Cholesterol;Cholesterol, HDL;Copper;Echocardiography;Electrocardiography;Glycogen;Heart;Hematocrit;Humans;Liver;Male;Myocardium;Myofibrils;Organ Size;Reference Values;Swine;Zinc	D008076;D003300;D006003;D002784;D015032	Cholesterol, HDL;Copper;Glycogen;Cholesterol;Zinc	D009202	Cardiomyopathies	D008076;D002784	Cholesterol, HDL;Cholesterol	anatomy & histology;diagnostic imaging;pathology;physiopathology;blood;blood;deficiency;metabolism;metabolism;anatomy & histology;physiopathology;metabolism;pathology;ultrastructure;pathology;ultrastructure;metabolism	1	0	0	1	1	0	NA
8974069	1996	D036002;D001427;D002118;D009202;D003864;D003907;D005098;D006321;D006801;D008954;D009200;D009206;D009638;D010716;D018805;D013999;D014409;D037521	ADP Ribose Transferases;Bacterial Toxins;Calcium;Cardiomyopathies;Depression, Chemical;Dexamethasone;Exotoxins;Heart;Humans;Models, Biological;Myocardial Contraction;Myocardium;Norepinephrine;Phosphatidylinositols;Sepsis;Timolol;Tumor Necrosis Factor-alpha;Virulence Factors	D001427;D005098;D010716;D014409;D037521;D003907;D013999;D036002;C000723337;D002118;D009638	Bacterial Toxins;Exotoxins;Phosphatidylinositols;Tumor Necrosis Factor-alpha;Virulence Factors;Dexamethasone;Timolol;ADP Ribose Transferases;Pseudomonas aeruginosa exotoxin A;Calcium;Norepinephrine	D009202	Cardiomyopathies	D010716	Phosphatidylinositols	metabolism;physiopathology;pharmacology;pharmacology;physiopathology;metabolism;pharmacology;metabolism;physiopathology;pharmacology;pharmacology	1	0	0	1	1	0	NA
9006733	1996	D019797;D000368;D004562;D005190;D005227;D005260;D006321;D006801;D006973;D007457;D007462;D008052;D008297;D008875;D009206;D013794;D015899	3-Iodobenzylguanidine;Aged;Electrocardiography;Family;Fatty Acids;Female;Heart;Humans;Hypertension;Iodine Radioisotopes;Iodobenzenes;Lipid Metabolism, Inborn Errors;Male;Middle Aged;Myocardium;Thallium Radioisotopes;Tomography, Emission-Computed, Single-Photon	D005227;D007457;D007462;D013794;C049338;D019797	Fatty Acids;Iodine Radioisotopes;Iodobenzenes;Thallium Radioisotopes;iodofiltic acid;3-Iodobenzylguanidine	D006973	Hypertension	D005227;C049338	Fatty Acids;iodofiltic acid	metabolism;diagnostic imaging;diagnostic imaging;metabolism;diagnostic imaging;genetics;metabolism;metabolism	1	0	0	1	1	0	NA
9021114	1997	D003847;D005080;D005462;D019788;D006321;D006801;D007457;D008875;D009203;D010169;D011237;D012372;D012680;D013794;D014055;D015899	Deoxyglucose;Exercise Test;Fluorine Radioisotopes;Fluorodeoxyglucose F18;Heart;Humans;Iodine Radioisotopes;Middle Aged;Myocardial Infarction;Palmitic Acids;Predictive Value of Tests;ROC Curve;Sensitivity and Specificity;Thallium Radioisotopes;Tomography, Emission-Computed;Tomography, Emission-Computed, Single-Photon	D005462;D007457;D010169;D013794;D019788;C086354;D003847	Fluorine Radioisotopes;Iodine Radioisotopes;Palmitic Acids;Thallium Radioisotopes;Fluorodeoxyglucose F18;16-iodo-3-methylhexadecanoic acid;Deoxyglucose	D009203	Myocardial Infarction	D010169;C086354	Palmitic Acids;16-iodo-3-methylhexadecanoic acid	analogs & derivatives;diagnostic imaging;diagnostic imaging	1	0	0	1	0	0	NA
9023439	1996	D000328;D002312;D005227;D005260;D006321;D006801;D007457;D007462;D008297;D008875;D015899	Adult;Cardiomyopathy, Hypertrophic;Fatty Acids;Female;Heart;Humans;Iodine Radioisotopes;Iodobenzenes;Male;Middle Aged;Tomography, Emission-Computed, Single-Photon	D005227;D007457;D007462;C049338	Fatty Acids;Iodine Radioisotopes;Iodobenzenes;iodofiltic acid	D002312	Cardiomyopathy, Hypertrophic	D005227;C049338	Fatty Acids;iodofiltic acid	diagnostic imaging;diagnostic imaging	1	0	0	1	0	0	NA
9040030	1997	D000818;D002121;D002316;D004353;D004883;D006321;D006973;D000960;D008099;D008297;D051379;D008830;D008854;D009206;D005082;D051381;D011919;D015203	Animals;Calcium Channel Blockers;Cardiotonic Agents;Drug Evaluation, Preclinical;Erucic Acids;Heart;Hypertension;Hypolipidemic Agents;Liver;Male;Mice;Microbodies;Microscopy, Electron;Myocardium;Physical Exertion;Rats;Rats, Inbred Strains;Reproducibility of Results	D002121;D002316;D004883;D000960;C049811	Calcium Channel Blockers;Cardiotonic Agents;Erucic Acids;Hypolipidemic Agents;erucic acid	D006973	Hypertension	D004883;C049811	Erucic Acids;erucic acid	pharmacology;pharmacology;pharmacology;drug effects;pathology;pharmacology;drug effects;enzymology;ultrastructure;drug effects;ultrastructure;enzymology;ultrastructure;physiology	0	1	0	1	1	0	NA
9041476	1997	D000818;D002478;D003331;D006321;D006331;D016027;D006801;D015394;D009200;D017202;D009206;D010972;D010980;D011956;D043562	Animals;Cells, Cultured;Coronary Vessels;Heart;Heart Diseases;Heart Transplantation;Humans;Molecular Structure;Myocardial Contraction;Myocardial Ischemia;Myocardium;Platelet Activating Factor;Platelet Membrane Glycoproteins;Receptors, Cell Surface;Receptors, G-Protein-Coupled	D010972;D010980;D011956;D043562;C039351	Platelet Activating Factor;Platelet Membrane Glycoproteins;Receptors, Cell Surface;Receptors, G-Protein-Coupled;platelet activating factor receptor	D006331;D017202	Heart Diseases;Myocardial Ischemia	D010972	Platelet Activating Factor	drug effects;drug effects;drug therapy;metabolism;drug effects;metabolism;metabolism;antagonists & inhibitors;biosynthesis;metabolism;pharmacology;antagonists & inhibitors	1	0	0	1	1	0	NA
9046024	1997	D000818;D005230;D005947;D006321;D006801;D017202;D015425;D015428;D009206	Animals;Fatty Acids, Nonesterified;Glucose;Heart;Humans;Myocardial Ischemia;Myocardial Reperfusion;Myocardial Reperfusion Injury;Myocardium	D005230;D005947	Fatty Acids, Nonesterified;Glucose	D017202;D015428	Myocardial Ischemia;Myocardial Reperfusion Injury	D005230	Fatty Acids, Nonesterified	antagonists & inhibitors;metabolism;metabolism;physiopathology;metabolism;metabolism;metabolism	1	0	0	1	1	0	NA
9047586	1996	D003937;D004562;D005227;D006321;D006801;D007457;D007462;D009203;D015899	Diagnosis, Differential;Electrocardiography;Fatty Acids;Heart;Humans;Iodine Radioisotopes;Iodobenzenes;Myocardial Infarction;Tomography, Emission-Computed, Single-Photon	D005227;D007457;D007462;C049338	Fatty Acids;Iodine Radioisotopes;Iodobenzenes;iodofiltic acid	D009203	Myocardial Infarction	D005227;C049338	Fatty Acids;iodofiltic acid	diagnostic imaging;diagnosis;etiology;physiopathology	1	0	0	1	0	0	NA
9054729	1997	D000818;D004730;D006321;D006801;D015428;D009569;D010972;D015539;D017382	Animals;Endothelium, Vascular;Heart;Humans;Myocardial Reperfusion Injury;Nitric Oxide;Platelet Activating Factor;Platelet Activation;Reactive Oxygen Species	D010972;D017382;D009569	Platelet Activating Factor;Reactive Oxygen Species;Nitric Oxide	D015428	Myocardial Reperfusion Injury	D010972	Platelet Activating Factor	physiopathology;physiopathology;blood;physiopathology;physiology;physiology	1	0	0	1	0	0	NA
9076399	1997	D000368;D001781;D008078;D003327;D005260;D006321;D006801;D006938;D013794;D015899	Aged;Blood Component Removal;Cholesterol, LDL;Coronary Disease;Female;Heart;Humans;Hyperlipoproteinemia Type II;Thallium Radioisotopes;Tomography, Emission-Computed, Single-Photon	D008078;D013794	Cholesterol, LDL;Thallium Radioisotopes	D003327	Coronary Disease	D008078	Cholesterol, LDL	blood;diagnostic imaging;prevention & control;diagnostic imaging;blood;therapy	1	0	0	1	0	0	NA
9090780	1996	D000255;D000818;D004734;D005227;D006019;D006321;D006331;D006801;D019344;D009206	Adenosine Triphosphate;Animals;Energy Metabolism;Fatty Acids;Glycolysis;Heart;Heart Diseases;Humans;Lactic Acid;Myocardium	D005227;D019344;D000255	Fatty Acids;Lactic Acid;Adenosine Triphosphate	D006331	Heart Diseases	D005227	Fatty Acids	metabolism;metabolism;embryology;growth & development;metabolism;metabolism;metabolism	1	0	0	1	1	0	NA
9095571	1997	D000368;D006332;D002312;D003937;D005227;D005260;D019786;D006321;D006801;D006973;D007457;D007462;D008279;D008297;D008875;D009942;D004369;D013794;D015899	Aged;Cardiomegaly;Cardiomyopathy, Hypertrophic;Diagnosis, Differential;Fatty Acids;Female;Gadolinium DTPA;Heart;Humans;Hypertension;Iodine Radioisotopes;Iodobenzenes;Magnetic Resonance Imaging;Male;Middle Aged;Organometallic Compounds;Pentetic Acid;Thallium Radioisotopes;Tomography, Emission-Computed, Single-Photon	D005227;D007457;D007462;D009942;D013794;C049338;D004369;D019786	Fatty Acids;Iodine Radioisotopes;Iodobenzenes;Organometallic Compounds;Thallium Radioisotopes;iodofiltic acid;Pentetic Acid;Gadolinium DTPA	D006332;D002312;D006973	Cardiomegaly;Cardiomyopathy, Hypertrophic;Hypertension	D005227;C049338	Fatty Acids;iodofiltic acid	diagnosis;diagnostic imaging;diagnosis;diagnostic imaging;diagnostic imaging;complications;analogs & derivatives	1	0	0	1	0	0	NA
9097694	1997	D019342;D002250;D006321;D006801;D017202;D009206;D010101;D014055	Acetic Acid;Carbon Radioisotopes;Heart;Humans;Myocardial Ischemia;Myocardium;Oxygen Consumption;Tomography, Emission-Computed	D002250;D019342	Carbon Radioisotopes;Acetic Acid	D017202	Myocardial Ischemia	D019342	Acetic Acid	diagnostic imaging;diagnostic imaging;metabolism;metabolism	1	0	0	1	1	0	NA
9097696	1997	D005227;D006321;D006801;D007457;D007462;D017202;D009206;D013564;D013599;D015899	Fatty Acids;Heart;Humans;Iodine Radioisotopes;Iodobenzenes;Myocardial Ischemia;Myocardium;Sympathetic Nervous System;Systole;Tomography, Emission-Computed, Single-Photon	D005227;D007457;D007462;C049338	Fatty Acids;Iodine Radioisotopes;Iodobenzenes;iodofiltic acid	D017202	Myocardial Ischemia	D005227;C049338	Fatty Acids;iodofiltic acid	metabolism;diagnostic imaging;innervation;diagnostic imaging;physiopathology;metabolism;diagnostic imaging	1	0	0	1	1	0	NA
9098201	1997	D000328;D003327;D005080;D005227;D005260;D006321;D006801;D007457;D007462;D008297;D008875;D013794;D015899	Adult;Coronary Disease;Exercise Test;Fatty Acids;Female;Heart;Humans;Iodine Radioisotopes;Iodobenzenes;Male;Middle Aged;Thallium Radioisotopes;Tomography, Emission-Computed, Single-Photon	D005227;D007457;D007462;D013794;C049338	Fatty Acids;Iodine Radioisotopes;Iodobenzenes;Thallium Radioisotopes;iodofiltic acid	D003327	Coronary Disease	D005227;C049338	Fatty Acids;iodofiltic acid	diagnostic imaging;physiopathology;diagnostic imaging;physiopathology	1	0	0	1	0	0	NA
9118508	1997	D000085;D000368;D002247;D003326;D004056;D006321;D006801;D008875;D009203;D009206;D011237;D014055;D018487;D016277	Acetates;Aged;Carbon Isotopes;Coronary Circulation;Differential Threshold;Heart;Humans;Middle Aged;Myocardial Infarction;Myocardium;Predictive Value of Tests;Tomography, Emission-Computed;Ventricular Dysfunction, Left;Ventricular Function, Left	D000085;D002247	Acetates;Carbon Isotopes	D009203;D018487	Myocardial Infarction;Ventricular Dysfunction, Left	D000085	Acetates	diagnostic imaging;physiopathology;diagnostic imaging;physiopathology;metabolism;diagnostic imaging	1	0	0	1	1	0	NA
9124019	1996	D002470;D005227;D005230;D006321;D006801;D007457;D007462;D009203;D009206;D011237;D019275;D017256;D013794;D015899;D018487	Cell Survival;Fatty Acids;Fatty Acids, Nonesterified;Heart;Humans;Iodine Radioisotopes;Iodobenzenes;Myocardial Infarction;Myocardium;Predictive Value of Tests;Radiopharmaceuticals;Technetium Tc 99m Sestamibi;Thallium Radioisotopes;Tomography, Emission-Computed, Single-Photon;Ventricular Dysfunction, Left	D005227;D005230;D007457;D007462;D019275;D013794;C049338;C025391;D017256	Fatty Acids;Fatty Acids, Nonesterified;Iodine Radioisotopes;Iodobenzenes;Radiopharmaceuticals;Thallium Radioisotopes;iodofiltic acid;omega-(4-iodophenyl)pentadecanoic acid;Technetium Tc 99m Sestamibi	D009203;D018487	Myocardial Infarction;Ventricular Dysfunction, Left	D005227;D005230;C049338	Fatty Acids;Fatty Acids, Nonesterified;iodofiltic acid	diagnostic imaging;diagnostic imaging;pathology;pathology;diagnostic imaging;pathology	1	0	0	1	1	0	NA
9134226	1997	D000818;D000001;D004791;D006321;D006439;D006801;D066298;D015289;D008297;D017202;D009504;D009569;D019001;D010477;D011817;D019323	Animals;Calcimycin;Enzyme Inhibitors;Heart;Hemodynamics;Humans;In Vitro Techniques;Leukotrienes;Male;Myocardial Ischemia;Neutrophils;Nitric Oxide;Nitric Oxide Synthase;Perfusion;Rabbits;omega-N-Methylarginine	D004791;D015289;D019323;D009569;D000001;D019001	Enzyme Inhibitors;Leukotrienes;omega-N-Methylarginine;Nitric Oxide;Calcimycin;Nitric Oxide Synthase	D017202	Myocardial Ischemia	D015289	Leukotrienes	pharmacology;pharmacology;drug effects;physiology;drug effects;biosynthesis;physiopathology;physiology;physiology;antagonists & inhibitors;pharmacology	1	0	0	1	0	0	NA
9136521	1997	D000368;D003847;D005227;D005260;D005462;D019788;D006321;D006801;D007457;D007462;D008297;D008875;D009203;D013794;D014022;D015899	Aged;Deoxyglucose;Fatty Acids;Female;Fluorine Radioisotopes;Fluorodeoxyglucose F18;Heart;Humans;Iodine Radioisotopes;Iodobenzenes;Male;Middle Aged;Myocardial Infarction;Thallium Radioisotopes;Tissue Survival;Tomography, Emission-Computed, Single-Photon	D005227;D005462;D007457;D007462;D013794;C049338;D019788;D003847	Fatty Acids;Fluorine Radioisotopes;Iodine Radioisotopes;Iodobenzenes;Thallium Radioisotopes;iodofiltic acid;Fluorodeoxyglucose F18;Deoxyglucose	D009203	Myocardial Infarction	D005227;C049338	Fatty Acids;iodofiltic acid	analogs & derivatives;diagnostic imaging;diagnostic imaging	1	0	0	1	0	0	NA
9136526	1997	D000328;D000368;D000369;D005080;D005227;D005260;D006321;D006801;D007457;D007462;D008297;D008875;D009203;D011877;D016277	Adult;Aged;Aged, 80 and over;Exercise Test;Fatty Acids;Female;Heart;Humans;Iodine Radioisotopes;Iodobenzenes;Male;Middle Aged;Myocardial Infarction;Radionuclide Imaging;Ventricular Function, Left	D005227;D007457;D007462;C049338	Fatty Acids;Iodine Radioisotopes;Iodobenzenes;iodofiltic acid	D009203	Myocardial Infarction	D005227;C049338	Fatty Acids;iodofiltic acid	diagnostic imaging;diagnostic imaging;physiopathology	1	0	0	1	0	0	NA
9169569	1997	D002311;D003067;D004452;D005227;D005260;D006321;D006801;D007457;D007462;D008297;D008875;D015899;D014451	Cardiomyopathy, Dilated;Coenzymes;Echocardiography;Fatty Acids;Female;Heart;Humans;Iodine Radioisotopes;Iodobenzenes;Male;Middle Aged;Tomography, Emission-Computed, Single-Photon;Ubiquinone	D003067;D005227;D007457;D007462;C049338;D014451;C024989	Coenzymes;Fatty Acids;Iodine Radioisotopes;Iodobenzenes;iodofiltic acid;Ubiquinone;coenzyme Q10	D002311	Cardiomyopathy, Dilated	D005227;C049338	Fatty Acids;iodofiltic acid	diagnostic imaging;drug therapy;diagnostic imaging;analogs & derivatives;therapeutic use	1	0	0	1	0	0	NA
9183144	1997	D000368;D005227;D005260;D006321;D006801;D007457;D007462;D008297;D008875;D009203;D012306;D016698;D013794;D014022;D015899	Aged;Fatty Acids;Female;Heart;Humans;Iodine Radioisotopes;Iodobenzenes;Male;Middle Aged;Myocardial Infarction;Risk;Technetium Tc 99m Pyrophosphate;Thallium Radioisotopes;Tissue Survival;Tomography, Emission-Computed, Single-Photon	D005227;D007457;D007462;D013794;C049338;D016698	Fatty Acids;Iodine Radioisotopes;Iodobenzenes;Thallium Radioisotopes;iodofiltic acid;Technetium Tc 99m Pyrophosphate	D009203	Myocardial Infarction	D005227;C049338	Fatty Acids;iodofiltic acid	diagnostic imaging;diagnostic imaging;pathology	1	0	0	1	0	0	NA
9186278	1997	D000319;D000818;D002118;D002415;D004109;D004789;D006321;D006801;D066298;D008244;D017202;D015428;D009206;D010741;D054467;D011433;D051381;D013552;D013779	Adrenergic beta-Antagonists;Animals;Calcium;Cats;Dilazep;Enzyme Activation;Heart;Humans;In Vitro Techniques;Lysophosphatidylcholines;Myocardial Ischemia;Myocardial Reperfusion Injury;Myocardium;Phospholipases A;Phospholipases A2;Propranolol;Rats;Swine;Tetrodotoxin	D000319;C092019;D008244;D013779;D011433;D010741;D054467;D004109;D002118	Adrenergic beta-Antagonists;K 7259;Lysophosphatidylcholines;Tetrodotoxin;Propranolol;Phospholipases A;Phospholipases A2;Dilazep;Calcium	D017202;D015428	Myocardial Ischemia;Myocardial Reperfusion Injury	D008244	Lysophosphatidylcholines	pharmacology;metabolism;analogs & derivatives;pharmacology;drug effects;antagonists & inhibitors;metabolism;pharmacology;chemically induced;prevention & control;metabolism;cytology;metabolism;metabolism;pharmacology;pharmacology	1	0	0	1	1	0	NA
9242351	1997	D000284;D000818;D000903;D001853;D002286;D009202;D003402;D004317;D005419;D005979;D006321;D007274;D015227;D008054;D008099;D047311;D008297;D051379;D008862;D009206;D009247;D012431	Administration, Oral;Animals;Antibiotics, Antineoplastic;Bone Marrow;Carcinoma, Ehrlich Tumor;Cardiomyopathies;Creatine Kinase;Doxorubicin;Flavonoids;Glutathione Peroxidase;Heart;Injections, Intraperitoneal;Lipid Peroxidation;Lipid Peroxides;Liver;Luteolin;Male;Mice;Microsomes, Liver;Myocardium;NADH, NADPH Oxidoreductases;Rutin	D000903;D005419;D008054;D012431;D004317;D005979;D009247;D003402;D047311	Antibiotics, Antineoplastic;Flavonoids;Lipid Peroxides;Rutin;Doxorubicin;Glutathione Peroxidase;NADH, NADPH Oxidoreductases;Creatine Kinase;Luteolin	D009202	Cardiomyopathies	D008054	Lipid Peroxides	toxicity;metabolism;drug therapy;chemically induced;metabolism;prevention & control;metabolism;toxicity;pharmacology;metabolism;drug effects;drug effects;metabolism;drug effects;enzymology;drug effects;metabolism;metabolism;metabolism;pharmacology	0	1	0	1	1	0	NA
9255233	1997	D000172;D000273;D000328;D000818;D001161;D001827;D002303;D006332;D002311;D002648;D004195;D017079;D006130;D006321;D006330;D006333;D006352;D006728;D019382;D006801;D007334;D008055;D009200;D009206;D009634;D015282;D012449;D013318;D014424	Acromegaly;Adipose Tissue;Adult;Animals;Arteriosclerosis;Body Height;Cardiac Output, Low;Cardiomegaly;Cardiomyopathy, Dilated;Child;Disease Models, Animal;Exercise Tolerance;Growth Disorders;Heart;Heart Defects, Congenital;Heart Failure;Heart Ventricles;Hormones;Human Growth Hormone;Humans;Insulin-Like Growth Factor I;Lipids;Myocardial Contraction;Myocardium;Noonan Syndrome;Octreotide;Safety;Stro…	D006728;D008055;D019382;D007334;D015282	Hormones;Lipids;Human Growth Hormone;Insulin-Like Growth Factor I;Octreotide	D001161;D002303;D006332;D002311;D006330;D006333;D009634;D014424	Arteriosclerosis;Cardiac Output, Low;Cardiomegaly;Cardiomyopathy, Dilated;Heart Defects, Congenital;Heart Failure;Noonan Syndrome;Turner Syndrome	D008055	Lipids	complications;pathology;etiology;drug effects;drug therapy;etiology;drug therapy;etiology;physiopathology;drug therapy;drug therapy;drug effects;drug therapy;drug therapy;etiology;drug effects;therapeutic use;adverse effects;deficiency;pharmacology;therapeutic use;physiology;blood;drug effects;cytology;drug therapy;therapeutic use;drug therapy	1	0	0	1	1	0	NA
9276780	1997	D001792;D018955;D002312;D005227;D015870;D006321;D006801;D007457;D007462;D009000;D009206;D011877	Blood Platelets;CD36 Antigens;Cardiomyopathy, Hypertrophic;Fatty Acids;Gene Expression;Heart;Humans;Iodine Radioisotopes;Iodobenzenes;Monocytes;Myocardium;Radionuclide Imaging	D018955;D005227;D007457;D007462;C049338	CD36 Antigens;Fatty Acids;Iodine Radioisotopes;Iodobenzenes;iodofiltic acid	D002312	Cardiomyopathy, Hypertrophic	D005227;C049338	Fatty Acids;iodofiltic acid	metabolism;genetics;metabolism;blood;diagnostic imaging;metabolism;diagnostic imaging;metabolism;metabolism	1	0	0	1	1	0	NA
9283101	1997	D016022;D003327;D005080;D005227;D005260;D006321;D006801;D007091;D007457;D007462;D008297;D008875;D013794;D015899	Case-Control Studies;Coronary Disease;Exercise Test;Fatty Acids;Female;Heart;Humans;Image Processing, Computer-Assisted;Iodine Radioisotopes;Iodobenzenes;Male;Middle Aged;Thallium Radioisotopes;Tomography, Emission-Computed, Single-Photon	D005227;D007457;D007462;D013794;C049338	Fatty Acids;Iodine Radioisotopes;Iodobenzenes;Thallium Radioisotopes;iodofiltic acid	D003327	Coronary Disease	D005227;C049338	Fatty Acids;iodofiltic acid	diagnostic imaging;diagnostic imaging;methods;methods	1	0	0	1	0	0	NA
9293711	1997	D018955;D002312;D005227;D006321;D006801;D007457;D007462;D008297;D008875;D015899	CD36 Antigens;Cardiomyopathy, Hypertrophic;Fatty Acids;Heart;Humans;Iodine Radioisotopes;Iodobenzenes;Male;Middle Aged;Tomography, Emission-Computed, Single-Photon	D018955;D005227;D007457;D007462;C049338	CD36 Antigens;Fatty Acids;Iodine Radioisotopes;Iodobenzenes;iodofiltic acid	D002312	Cardiomyopathy, Hypertrophic	D005227;C049338	Fatty Acids;iodofiltic acid	complications;diagnostic imaging;diagnostic imaging	1	0	0	1	0	0	NA
9293798	1997	D000368;D000789;D015906;D017023;D001026;D005227;D005260;D006321;D006801;D007457;D007462;D008297;D008875;D009206;D012680;D017256;D015899	Aged;Angina, Unstable;Angioplasty, Balloon, Coronary;Coronary Angiography;Coronary Artery Bypass;Fatty Acids;Female;Heart;Humans;Iodine Radioisotopes;Iodobenzenes;Male;Middle Aged;Myocardium;Sensitivity and Specificity;Technetium Tc 99m Sestamibi;Tomography, Emission-Computed, Single-Photon	D005227;D007457;D007462;C049338;D017256	Fatty Acids;Iodine Radioisotopes;Iodobenzenes;iodofiltic acid;Technetium Tc 99m Sestamibi	D000789	Angina, Unstable	D005227;C049338	Fatty Acids;iodofiltic acid	diagnostic imaging;metabolism;therapy;metabolism;diagnostic imaging;metabolism	1	0	0	1	1	0	NA
9310278	1997	D000328;D000368;D000787;D001145;D008076;D004281;D004311;D004338;D015118;D005260;D005395;D005500;D006321;D006801;D017379;D007194;D015227;D008074;D008297;D008875;D009149;D009203;D009206;D018384;D010936;D010938;D010946;D014280	Adult;Aged;Angina Pectoris;Arrhythmias, Cardiac;Cholesterol, HDL;Docosahexaenoic Acids;Double-Blind Method;Drug Combinations;Eicosapentaenoic Acid;Female;Fish Oils;Follow-Up Studies;Heart;Humans;Hypertrophy, Left Ventricular;India;Lipid Peroxidation;Lipoproteins;Male;Middle Aged;Mustard Plant;Myocardial Infarction;Myocardium;Oxidative Stress;Plant Extracts;Plant Oils;Plants, Medicinal;Triglycerid…	D008076;D004338;D005395;D008074;C045153;D010936;D010938;D014280;D004281;D015118;C027793	Cholesterol, HDL;Drug Combinations;Fish Oils;Lipoproteins;Maxepa;Plant Extracts;Plant Oils;Triglycerides;Docosahexaenoic Acids;Eicosapentaenoic Acid;mustard oil	D000787;D001145;D017379;D009203	Angina Pectoris;Arrhythmias, Cardiac;Hypertrophy, Left Ventricular;Myocardial Infarction	D008076;D005395;D008074;C045153;D010938;D014280;D004281;D015118;C027793	Cholesterol, HDL;Fish Oils;Lipoproteins;Maxepa;Plant Oils;Triglycerides;Docosahexaenoic Acids;Eicosapentaenoic Acid;mustard oil	complications;complications;blood;therapeutic use;therapeutic use;therapeutic use;drug effects;complications;drug effects;blood;complications;drug therapy;mortality;enzymology;therapeutic use;blood	1	0	0	1	1	0	NA
9314831	1997	D000818;D001794;D003384;D015232;D004770;D004791;D006321;D008297;D051379;D008809;D009205;D009206;D019331;D019001;D012016;D016019	Animals;Blood Pressure;Coxsackievirus Infections;Dinoprostone;Enterovirus;Enzyme Inhibitors;Heart;Male;Mice;Mice, Inbred C3H;Myocarditis;Myocardium;NG-Nitroarginine Methyl Ester;Nitric Oxide Synthase;Reference Values;Survival Analysis	D004791;D019001;D015232;D019331	Enzyme Inhibitors;Nitric Oxide Synthase;Dinoprostone;NG-Nitroarginine Methyl Ester	D009205	Myocarditis	D015232	Dinoprostone	drug effects;drug therapy;physiopathology;virology;antagonists & inhibitors;isolation & purification;administration & dosage;therapeutic use;virology;virology;metabolism;pathology;administration & dosage;therapeutic use;antagonists & inhibitors	0	1	0	1	1	0	NA
9329954	1997	D001786;D006328;D004734;D005230;D005260;D005462;D019788;D015309;D006019;D006321;D006439;D006801;D007333;D008297;D017566;D008875;D018482;D011188;D014055	Blood Glucose;Cardiac Catheterization;Energy Metabolism;Fatty Acids, Nonesterified;Female;Fluorine Radioisotopes;Fluorodeoxyglucose F18;Glucose Clamp Technique;Glycolysis;Heart;Hemodynamics;Humans;Insulin Resistance;Male;Microvascular Angina;Middle Aged;Muscle, Skeletal;Potassium;Tomography, Emission-Computed	D001786;D005230;D005462;D019788;D011188	Blood Glucose;Fatty Acids, Nonesterified;Fluorine Radioisotopes;Fluorodeoxyglucose F18;Potassium	D017566	Microvascular Angina	D005230	Fatty Acids, Nonesterified	metabolism;blood;drug effects;diagnosis;metabolism;blood	1	0	0	1	0	0	NA
9350922	1997	D000328;D000368;D015906;D002470;D003251;D005080;D005260;D006321;D006801;D007457;D008297;D008875;D009200;D009203;D009206;D010169;D011446;D013794;D015899	Adult;Aged;Angioplasty, Balloon, Coronary;Cell Survival;Constriction, Pathologic;Exercise Test;Female;Heart;Humans;Iodine Radioisotopes;Male;Middle Aged;Myocardial Contraction;Myocardial Infarction;Myocardium;Palmitic Acids;Prospective Studies;Thallium Radioisotopes;Tomography, Emission-Computed, Single-Photon	D007457;D010169;D013794;C086354	Iodine Radioisotopes;Palmitic Acids;Thallium Radioisotopes;16-iodo-3-methylhexadecanoic acid	D009203	Myocardial Infarction	D010169;C086354	Palmitic Acids;16-iodo-3-methylhexadecanoic acid	diagnostic imaging;diagnostic imaging;physiopathology;therapy;pathology;methods	1	0	0	1	1	0	NA
9365856	1997	D000328;D005080;D005227;D005260;D006321;D006801;D007457;D007462;D008297;D008875;D017202;D009206;D010101;D015899	Adult;Exercise Test;Fatty Acids;Female;Heart;Humans;Iodine Radioisotopes;Iodobenzenes;Male;Middle Aged;Myocardial Ischemia;Myocardium;Oxygen Consumption;Tomography, Emission-Computed, Single-Photon	D005227;D007457;D007462;C049338	Fatty Acids;Iodine Radioisotopes;Iodobenzenes;iodofiltic acid	D017202	Myocardial Ischemia	D005227;C049338	Fatty Acids;iodofiltic acid	pharmacokinetics;diagnostic imaging;pharmacokinetics;pharmacokinetics;metabolism;metabolism	1	0	0	1	1	0	NA
9374787	1997	D000368;D015906;D001692;D001026;D003326;D003327;D005227;D005230;D005462;D006321;D006801;D008297;D008875;D009206;D012039;D014055	Aged;Angioplasty, Balloon, Coronary;Biological Transport;Coronary Artery Bypass;Coronary Circulation;Coronary Disease;Fatty Acids;Fatty Acids, Nonesterified;Fluorine Radioisotopes;Heart;Humans;Male;Middle Aged;Myocardium;Regional Blood Flow;Tomography, Emission-Computed	D005227;D005230;D005462;C071178	Fatty Acids;Fatty Acids, Nonesterified;Fluorine Radioisotopes;14-fluoro-6-thiaheptadecanoic acid	D003327	Coronary Disease	D005227;D005230;C071178	Fatty Acids;Fatty Acids, Nonesterified;14-fluoro-6-thiaheptadecanoic acid	diagnostic imaging;metabolism;physiopathology;pharmacokinetics;metabolism;pharmacokinetics;diagnostic imaging;metabolism	1	0	0	1	1	0	NA
9377355	1997	D002318;D006321;D006439;D006801;D007676;D008055;D011379	Cardiovascular Diseases;Heart;Hemodynamics;Humans;Kidney Failure, Chronic;Lipids;Prognosis	D008055	Lipids	D002318	Cardiovascular Diseases	D008055	Lipids	blood;etiology;physiopathology;physiopathology;blood;complications;physiopathology;blood	1	0	0	1	0	0	NA
9377924	1997	D015992;D002245;D018493;D002784;D008076;D008078;D015243;D004562;D015444;D005080;D005081;D006321;D006339;D006801;D007590;D008297;D008875;D009203;D017202;D010101;D011659;D014280;D016138	Body Mass Index;Carbon Dioxide;Cardiovascular Deconditioning;Cholesterol;Cholesterol, HDL;Cholesterol, LDL;Cholesterol, VLDL;Electrocardiography;Exercise;Exercise Test;Exercise Therapy;Heart;Heart Rate;Humans;Jogging;Male;Middle Aged;Myocardial Infarction;Myocardial Ischemia;Oxygen Consumption;Pulmonary Gas Exchange;Triglycerides;Walking	D008076;D008078;D015243;D014280;D002245;D002784	Cholesterol, HDL;Cholesterol, LDL;Cholesterol, VLDL;Triglycerides;Carbon Dioxide;Cholesterol	D009203;D017202	Myocardial Infarction;Myocardial Ischemia	D008076;D008078;D015243;D014280;D002784	Cholesterol, HDL;Cholesterol, LDL;Cholesterol, VLDL;Triglycerides;Cholesterol	metabolism;blood;blood;blood;blood;physiology;physiology;physiology;physiology;rehabilitation;physiopathology;rehabilitation;physiology;blood;physiology	1	0	0	1	0	0	NA
9379183	1997	D015906;D001026;D003327;D004452;D005080;D005227;D005260;D015637;D006321;D006801;D007457;D007462;D008297;D008875;D009200;D009206;D013794;D015899	Angioplasty, Balloon, Coronary;Coronary Artery Bypass;Coronary Disease;Echocardiography;Exercise Test;Fatty Acids;Female;Gated Blood-Pool Imaging;Heart;Humans;Iodine Radioisotopes;Iodobenzenes;Male;Middle Aged;Myocardial Contraction;Myocardium;Thallium Radioisotopes;Tomography, Emission-Computed, Single-Photon	D005227;D007457;D007462;D013794;C049338	Fatty Acids;Iodine Radioisotopes;Iodobenzenes;Thallium Radioisotopes;iodofiltic acid	D003327	Coronary Disease	D005227;C049338	Fatty Acids;iodofiltic acid	diagnostic imaging;physiopathology;therapy;pharmacokinetics;diagnostic imaging;pharmacokinetics;physiology;metabolism	1	0	0	1	1	0	NA
9387756	1996	D000328;D000368;D000369;D003327;D005229;D005260;D006321;D006801;D008297;D008419;D008875;D017256;D015899;D014665	Adult;Aged;Aged, 80 and over;Coronary Disease;Fatty Acids, Monounsaturated;Female;Heart;Humans;Male;Materia Medica;Middle Aged;Technetium Tc 99m Sestamibi;Tomography, Emission-Computed, Single-Photon;Vasodilator Agents	D005229;D008419;D014665;C008563;D017256	Fatty Acids, Monounsaturated;Materia Medica;Vasodilator Agents;musk;Technetium Tc 99m Sestamibi	D003327	Coronary Disease	D005229;C008563	Fatty Acids, Monounsaturated;musk	diagnostic imaging;drug therapy;therapeutic use;diagnostic imaging;therapeutic use;therapeutic use	1	0	0	1	0	0	NA
9404099	1997	D000368;D005227;D005260;D006321;D006801;D007457;D007462;D008297;D008875;D009206;D019275;D013793;D013794;D015899;D018497	Aged;Fatty Acids;Female;Heart;Humans;Iodine Radioisotopes;Iodobenzenes;Male;Middle Aged;Myocardium;Radiopharmaceuticals;Thallium;Thallium Radioisotopes;Tomography, Emission-Computed, Single-Photon;Ventricular Dysfunction, Right	D005227;D007457;D007462;D019275;D013794;C049338;C027549;D013793	Fatty Acids;Iodine Radioisotopes;Iodobenzenes;Radiopharmaceuticals;Thallium Radioisotopes;iodofiltic acid;thallium chloride;Thallium	D018497	Ventricular Dysfunction, Right	D005227;C049338	Fatty Acids;iodofiltic acid	metabolism;diagnostic imaging;metabolism;diagnostic imaging;metabolism	1	0	0	1	1	0	NA
9416433	1997	D000328;D000368;D001786;D001794;D006328;D048909;D003920;D004176;D004452;D004562;D005080;D005260;D019270;D006442;D006321;D006801;D017379;D008055;D008297;D008875;D017202;D011187;D011877;D012119;D012307;D013794;D014636	Adult;Aged;Blood Glucose;Blood Pressure;Cardiac Catheterization;Diabetes Complications;Diabetes Mellitus;Dipyridamole;Echocardiography;Electrocardiography;Exercise Test;Female;Fructosamine;Glycated Hemoglobin;Heart;Humans;Hypertrophy, Left Ventricular;Lipids;Male;Middle Aged;Myocardial Ischemia;Posture;Radionuclide Imaging;Respiration;Risk Factors;Thallium Radioisotopes;Valsalva Maneuver	D001786;D006442;D008055;D013794;D019270;D004176	Blood Glucose;Glycated Hemoglobin A;Lipids;Thallium Radioisotopes;Fructosamine;Dipyridamole	D017379;D017202	Hypertrophy, Left Ventricular;Myocardial Ischemia	D008055	Lipids	metabolism;physiopathology;blood;analysis;diagnostic imaging;drug effects;complications;diagnosis;blood;complications;diagnosis	1	0	0	1	0	0	NA
9420783	1995	D019797;D003328;D005227;D006321;D006801;D007462;D015912;D015899	3-Iodobenzylguanidine;Coronary Thrombosis;Fatty Acids;Heart;Humans;Iodobenzenes;Thrombolytic Therapy;Tomography, Emission-Computed, Single-Photon	D005227;D007462;C049338;D019797	Fatty Acids;Iodobenzenes;iodofiltic acid;3-Iodobenzylguanidine	D003328	Coronary Thrombosis	D005227;C049338	Fatty Acids;iodofiltic acid	diagnostic imaging;therapy;diagnostic imaging	1	0	0	1	0	0	NA
9423207	1997	D001786;D003327;D005227;D005230;D005260;D006321;D006801;D007457;D007462;D007773;D008099;D008168;D008297;D008875;D018482;D014018;D014055	Blood Glucose;Coronary Disease;Fatty Acids;Fatty Acids, Nonesterified;Female;Heart;Humans;Iodine Radioisotopes;Iodobenzenes;Lactates;Liver;Lung;Male;Middle Aged;Muscle, Skeletal;Tissue Distribution;Tomography, Emission-Computed	D001786;D005227;D005230;D007457;D007462;D007773;C049338;C049337	Blood Glucose;Fatty Acids;Fatty Acids, Nonesterified;Iodine Radioisotopes;Iodobenzenes;Lactates;iodofiltic acid;15-(4-iodophenyl)-3,3-dimethylpentadecanoic acid	D003327	Coronary Disease	D005227;D005230;C049338	Fatty Acids;Fatty Acids, Nonesterified;iodofiltic acid	analysis;blood;diagnostic imaging;pharmacokinetics;blood;diagnostic imaging;pharmacokinetics;pharmacokinetics;blood;diagnostic imaging;metabolism;diagnostic imaging;metabolism;diagnostic imaging;metabolism	1	0	0	1	0	0	NA
9430454	1997	D000641;D006328;D004562;D005227;D005462;D019788;D005500;D005947;D006321;D006801;D007457;D007462;D008297;D008875;D009203;D017682;D009206;D009590;D010960;D019275;D013997;D010959;D014055;D015899	Ammonia;Cardiac Catheterization;Electrocardiography;Fatty Acids;Fluorine Radioisotopes;Fluorodeoxyglucose F18;Follow-Up Studies;Glucose;Heart;Humans;Iodine Radioisotopes;Iodobenzenes;Male;Middle Aged;Myocardial Infarction;Myocardial Stunning;Myocardium;Nitrogen Radioisotopes;Plasminogen Activators;Radiopharmaceuticals;Time Factors;Tissue Plasminogen Activator;Tomography, Emission-Computed;Tomogra…	D005227;D005462;D007457;D007462;D009590;D019275;C049338;D019788;D000641;D010960;D010959;D005947	Fatty Acids;Fluorine Radioisotopes;Iodine Radioisotopes;Iodobenzenes;Nitrogen Radioisotopes;Radiopharmaceuticals;iodofiltic acid;Fluorodeoxyglucose F18;Ammonia;Plasminogen Activators;Tissue Plasminogen Activator;Glucose	D009203;D017682	Myocardial Infarction;Myocardial Stunning	D005227;C049338	Fatty Acids;iodofiltic acid	metabolism;metabolism;diagnostic imaging;drug therapy;diagnostic imaging;metabolism;metabolism;therapeutic use;therapeutic use	1	0	0	1	1	0	NA
9430461	1997	D017023;D005227;D005260;D006321;D006801;D007457;D007462;D008297;D008875;D008955;D009203;D015588;D019047;D012307;D015899	Coronary Angiography;Fatty Acids;Female;Heart;Humans;Iodine Radioisotopes;Iodobenzenes;Male;Middle Aged;Models, Cardiovascular;Myocardial Infarction;Observer Variation;Phantoms, Imaging;Risk Factors;Tomography, Emission-Computed, Single-Photon	D005227;D007457;D007462;C049338	Fatty Acids;Iodine Radioisotopes;Iodobenzenes;iodofiltic acid	D009203	Myocardial Infarction	D005227;C049338	Fatty Acids;iodofiltic acid	diagnostic imaging;diagnostic imaging;epidemiology;instrumentation;methods	1	0	0	1	0	0	NA
9456104	1998	D015121;D000368;D001021;D002315;D002395;D015926;D015934;D001026;D005260;D006321;D019918;D006801;D007937;D007958;D019272;D008297;D008875;D015428;D010976;D010983;D013929	6-Ketoprostaglandin F1 alpha;Aged;Aortic Valve;Cardiopulmonary Bypass;Catecholamines;Complement C3a;Complement C4a;Coronary Artery Bypass;Female;Heart;Heart Valve Prosthesis Implantation;Humans;Leukapheresis;Leukocyte Count;Leukocyte Elastase;Male;Middle Aged;Myocardial Reperfusion Injury;Platelet Count;Plateletpheresis;Thromboxane B2	D002395;D013929;D015121;D015926;D015934;D019272	Catecholamines;Thromboxane B2;6-Ketoprostaglandin F1 alpha;Complement C3a;Complement C4a;Leukocyte Elastase	D015428	Myocardial Reperfusion Injury	D013929;D015121	Thromboxane B2;6-Ketoprostaglandin F1 alpha	blood;administration & dosage;analysis;analysis;physiology;blood;prevention & control;blood	1	0	0	1	0	0	NA
9470010	1998	D000293;D000893;D017152;D002648;D004452;D005080;D005260;D005938;D006321;D006334;D006801;D008055;D008180;D008297;D017202;D011875;D013256;D015899;D016276	Adolescent;Anti-Inflammatory Agents;Antibodies, Antiphospholipid;Child;Echocardiography;Exercise Test;Female;Glucocorticoids;Heart;Heart Function Tests;Humans;Lipids;Lupus Erythematosus, Systemic;Male;Myocardial Ischemia;Radionuclide Angiography;Steroids;Tomography, Emission-Computed, Single-Photon;Ventricular Function	D000893;D017152;D005938;D008055;D013256	Anti-Inflammatory Agents;Antibodies, Antiphospholipid;Glucocorticoids;Lipids;Steroids	D017202	Myocardial Ischemia	D008055	Lipids	therapeutic use;blood;therapeutic use;diagnostic imaging;blood;drug therapy;physiopathology;diagnosis;etiology	1	0	0	1	0	0	NA
9476931	1998	D000368;D002908;D003326;D003327;D005227;D005260;D019788;D006321;D006801;D007457;D007462;D008297;D008875;D019275;D013794;D015899	Aged;Chronic Disease;Coronary Circulation;Coronary Disease;Fatty Acids;Female;Fluorodeoxyglucose F18;Heart;Humans;Iodine Radioisotopes;Iodobenzenes;Male;Middle Aged;Radiopharmaceuticals;Thallium Radioisotopes;Tomography, Emission-Computed, Single-Photon	D005227;D007457;D007462;D019275;D013794;C049338;D019788	Fatty Acids;Iodine Radioisotopes;Iodobenzenes;Radiopharmaceuticals;Thallium Radioisotopes;iodofiltic acid;Fluorodeoxyglucose F18	D003327	Coronary Disease	D005227;C049338	Fatty Acids;iodofiltic acid	diagnostic imaging;physiopathology;diagnostic imaging	1	0	0	1	0	0	NA
9476932	1998	D019342;D000641;D002037;D002250;D003326;D003922;D005260;D019788;D005947;D006321;D006801;D008875;D009203;D009206;D009590;D010084;D019275;D014055	Acetic Acid;Ammonia;Bundle-Branch Block;Carbon Radioisotopes;Coronary Circulation;Diabetes Mellitus, Type 1;Female;Fluorodeoxyglucose F18;Glucose;Heart;Humans;Middle Aged;Myocardial Infarction;Myocardium;Nitrogen Radioisotopes;Oxidation-Reduction;Radiopharmaceuticals;Tomography, Emission-Computed	D002250;D009590;D019275;D019788;D000641;D005947;D019342	Carbon Radioisotopes;Nitrogen Radioisotopes;Radiopharmaceuticals;Fluorodeoxyglucose F18;Ammonia;Glucose;Acetic Acid	D002037;D009203	Bundle-Branch Block;Myocardial Infarction	D019342	Acetic Acid	complications;diagnostic imaging;physiopathology;complications;metabolism;diagnostic imaging;complications;metabolism	1	0	0	1	1	0	NA
9481760	1997	D000368;D003327;D003331;D005227;D005260;D006321;D006801;D007457;D007462;D008297;D008875;D009203;D009206;D015588;D019275;D015203;D017256;D015899;D018487	Aged;Coronary Disease;Coronary Vessels;Fatty Acids;Female;Heart;Humans;Iodine Radioisotopes;Iodobenzenes;Male;Middle Aged;Myocardial Infarction;Myocardium;Observer Variation;Radiopharmaceuticals;Reproducibility of Results;Technetium Tc 99m Sestamibi;Tomography, Emission-Computed, Single-Photon;Ventricular Dysfunction, Left	D005227;D007457;D007462;D019275;C049338;D017256	Fatty Acids;Iodine Radioisotopes;Iodobenzenes;Radiopharmaceuticals;iodofiltic acid;Technetium Tc 99m Sestamibi	D003327;D009203;D018487	Coronary Disease;Myocardial Infarction;Ventricular Dysfunction, Left	D005227;C049338	Fatty Acids;iodofiltic acid	diagnostic imaging;physiopathology;diagnostic imaging;pharmacokinetics;diagnostic imaging;physiopathology;pharmacokinetics;pharmacokinetics;diagnostic imaging;physiopathology;metabolism;pharmacokinetics;pharmacokinetics;methods;diagnostic imaging;physiopathology	1	0	0	1	1	0	NA
9488688	1998	D000818;D001161;D018955;D002460;D002784;D006224;D006801;D008075;D008081;D008565;D010713;D010743;D010949;D011971;D018110;D051116;D051122;D014162	Animals;Arteriosclerosis;CD36 Antigens;Cell Line;Cholesterol;Cricetinae;Humans;Lipoproteins, HDL;Liposomes;Membrane Proteins;Phosphatidylcholines;Phospholipids;Plasma;Receptors, Immunologic;Receptors, Lipoprotein;Receptors, Scavenger;Scavenger Receptors, Class B;Transfection	D018955;D008075;D008081;D008565;D010713;D010743;D011971;D018110;D051116;C495124;C454739;D051122;D002784;C028694	CD36 Antigens;Lipoproteins, HDL;Liposomes;Membrane Proteins;Phosphatidylcholines;Phospholipids;Receptors, Immunologic;Receptors, Lipoprotein;Receptors, Scavenger;SCARB1 protein, human;Scarb1 protein, mouse;Scavenger Receptors, Class B;Cholesterol;1-palmitoyl-2-oleoylphosphatidylcholine	D001161	Arteriosclerosis	D008075;D010713;D010743;D002784;C028694	Lipoproteins, HDL;Phosphatidylcholines;Phospholipids;Cholesterol;1-palmitoyl-2-oleoylphosphatidylcholine	physiopathology;genetics;physiology;pharmacokinetics;physiology;metabolism;metabolism;metabolism;metabolism;physiology;genetics	1	0	1	0	0	0	NA
9488945	1998	D000328;D005227;D005260;D006321;D006801;D007457;D007462;D007625;D008297;D008875;D017237;D019275;D013318;D015899;D016277	Adult;Fatty Acids;Female;Heart;Humans;Iodine Radioisotopes;Iodobenzenes;Kearns-Sayre Syndrome;Male;Middle Aged;Mitochondrial Encephalomyopathies;Radiopharmaceuticals;Stroke Volume;Tomography, Emission-Computed, Single-Photon;Ventricular Function, Left	D005227;D007457;D007462;D019275;C049338	Fatty Acids;Iodine Radioisotopes;Iodobenzenes;Radiopharmaceuticals;iodofiltic acid	D007625	Kearns-Sayre Syndrome	D005227;C049338	Fatty Acids;iodofiltic acid	pharmacokinetics;diagnostic imaging;pharmacokinetics;pharmacokinetics;diagnostic imaging;physiopathology;diagnostic imaging;physiopathology;pharmacokinetics	1	0	0	1	0	0	NA
9494334	1997	D000328;D000368;D000369;D018955;D005227;D005260;D006321;D006331;D006801;D007457;D007462;D008297;D008875;D009206;D011877;D019275	Adult;Aged;Aged, 80 and over;CD36 Antigens;Fatty Acids;Female;Heart;Heart Diseases;Humans;Iodine Radioisotopes;Iodobenzenes;Male;Middle Aged;Myocardium;Radionuclide Imaging;Radiopharmaceuticals	D018955;D005227;D007457;D007462;D019275;C049338	CD36 Antigens;Fatty Acids;Iodine Radioisotopes;Iodobenzenes;Radiopharmaceuticals;iodofiltic acid	D006331	Heart Diseases	D005227;C049338	Fatty Acids;iodofiltic acid	metabolism;metabolism;pharmacokinetics;diagnostic imaging;diagnostic imaging;metabolism;pharmacokinetics;pharmacokinetics;metabolism;pharmacokinetics	1	0	0	1	1	0	NA
9513038	1998	D000328;D003326;D004272;D004452;D005227;D006321;D006801;D007457;D007462;D017241;D008297;D017240;D017354;D011877	Adult;Coronary Circulation;DNA, Mitochondrial;Echocardiography;Fatty Acids;Heart;Humans;Iodine Radioisotopes;Iodobenzenes;MELAS Syndrome;Male;Mitochondrial Myopathies;Point Mutation;Radionuclide Imaging	D004272;D005227;D007457;D007462;C049338	DNA, Mitochondrial;Fatty Acids;Iodine Radioisotopes;Iodobenzenes;iodofiltic acid	D017241	MELAS Syndrome	D005227;C049338	Fatty Acids;iodofiltic acid	genetics;methods;diagnostic imaging;physiopathology;diagnostic imaging;physiopathology;diagnostic imaging;genetics;physiopathology	1	0	0	1	0	0	NA
9513040	1998	D003327;D005080;D005227;D005260;D006321;D006801;D007457;D007462;D008875;D015899	Coronary Disease;Exercise Test;Fatty Acids;Female;Heart;Humans;Iodine Radioisotopes;Iodobenzenes;Middle Aged;Tomography, Emission-Computed, Single-Photon	D005227;D007457;D007462;C049338	Fatty Acids;Iodine Radioisotopes;Iodobenzenes;iodofiltic acid	D003327	Coronary Disease	D005227;C049338	Fatty Acids;iodofiltic acid	diagnostic imaging;pharmacokinetics;diagnostic imaging;pharmacokinetics;pharmacokinetics	1	0	0	1	0	0	NA
9522639	1998	D000818;D001145;D002331;D003327;D004195;D005227;D005947;D006168;D006321;D006801;D051379;D015425;D051381	Animals;Arrhythmias, Cardiac;Carnitine;Coronary Disease;Disease Models, Animal;Fatty Acids;Glucose;Guinea Pigs;Heart;Humans;Mice;Myocardial Reperfusion;Rats	D005227;D005947;D002331	Fatty Acids;Glucose;Carnitine	D001145;D003327	Arrhythmias, Cardiac;Coronary Disease	D005227	Fatty Acids	drug therapy;deficiency;pharmacology;therapeutic use;drug therapy;metabolism;metabolism;drug effects	1	1	0	1	0	0	NA
9523542	1998	D000787;D000789;D015415;D004796;D017023;D003327;D005260;D006801;D007124;D007958;D019272;D008055;D008297;D008875;D009504;D010949;D012680	Angina Pectoris;Angina, Unstable;Biomarkers;Clinical Enzyme Tests;Coronary Angiography;Coronary Disease;Female;Humans;Immunoenzyme Techniques;Leukocyte Count;Leukocyte Elastase;Lipids;Male;Middle Aged;Neutrophils;Plasma;Sensitivity and Specificity	D015415;D008055;D019272	Biomarkers;Lipids;Leukocyte Elastase	D000787;D000789;D003327	Angina Pectoris;Angina, Unstable;Coronary Disease	D008055	Lipids	diagnosis;diagnosis;blood;methods;statistics & numerical data;diagnosis;instrumentation;blood;blood;enzymology	1	0	1	0	0	1	NA
9527279	1998	D000328;D001777;D002311;D002784;D003327;D005260;D005500;D006084;D006321;D016027;D006801;D008074;D008297;D008875;D010956;D011877;D012212;D014280	Adult;Blood Coagulation;Cardiomyopathy, Dilated;Cholesterol;Coronary Disease;Female;Follow-Up Studies;Graft Rejection;Heart;Heart Transplantation;Humans;Lipoproteins;Male;Middle Aged;Plasmapheresis;Radionuclide Imaging;Rheology;Triglycerides	D008074;D014280;D002784	Lipoproteins;Triglycerides;Cholesterol	D002311;D003327	Cardiomyopathy, Dilated;Coronary Disease	D008074;D014280;D002784	Lipoproteins;Triglycerides;Cholesterol	etiology;prevention & control;blood;physiopathology;prevention & control;therapy;immunology;prevention & control;diagnostic imaging;physiopathology;adverse effects;blood;blood	1	0	0	1	0	0	NA
9529278	1998	D000368;D006328;D005230;D005462;D019788;D015309;D006321;D006801;D006946;D008297;D008875;D017202;D009206;D019275;D013997;D014055	Aged;Cardiac Catheterization;Fatty Acids, Nonesterified;Fluorine Radioisotopes;Fluorodeoxyglucose F18;Glucose Clamp Technique;Heart;Humans;Hyperinsulinism;Male;Middle Aged;Myocardial Ischemia;Myocardium;Radiopharmaceuticals;Time Factors;Tomography, Emission-Computed	D005230;D005462;D019275;D019788	Fatty Acids, Nonesterified;Fluorine Radioisotopes;Radiopharmaceuticals;Fluorodeoxyglucose F18	D017202	Myocardial Ischemia	D005230	Fatty Acids, Nonesterified	blood;diagnostic imaging;physiopathology;diagnostic imaging;physiopathology;metabolism	1	0	0	1	1	0	NA
9529280	1998	D000085;D000328;D002250;D002312;D005227;D005260;D005462;D019788;D006321;D006801;D007457;D007462;D008297;D009206;D010101;D019275;D013794;D014055;D015899	Acetates;Adult;Carbon Radioisotopes;Cardiomyopathy, Hypertrophic;Fatty Acids;Female;Fluorine Radioisotopes;Fluorodeoxyglucose F18;Heart;Humans;Iodine Radioisotopes;Iodobenzenes;Male;Myocardium;Oxygen Consumption;Radiopharmaceuticals;Thallium Radioisotopes;Tomography, Emission-Computed;Tomography, Emission-Computed, Single-Photon	D000085;D002250;D005227;D005462;D007457;D007462;D019275;D013794;C049338;D019788	Acetates;Carbon Radioisotopes;Fatty Acids;Fluorine Radioisotopes;Iodine Radioisotopes;Iodobenzenes;Radiopharmaceuticals;Thallium Radioisotopes;iodofiltic acid;Fluorodeoxyglucose F18	D002312	Cardiomyopathy, Hypertrophic	D000085;D005227;C049338	Acetates;Fatty Acids;iodofiltic acid	diagnostic imaging;metabolism;pharmacokinetics;pharmacokinetics;diagnostic imaging;pharmacokinetics;metabolism;pharmacokinetics	1	0	0	1	1	0	NA
9559961	1998	D001693;D001786;D005227;D006321;D006801;D007457;D007462;D008297;D008875;D017202;D009206;D015899	Biological Transport, Active;Blood Glucose;Fatty Acids;Heart;Humans;Iodine Radioisotopes;Iodobenzenes;Male;Middle Aged;Myocardial Ischemia;Myocardium;Tomography, Emission-Computed, Single-Photon	D001786;D005227;D007457;D007462;C049338;C067799	Blood Glucose;Fatty Acids;Iodine Radioisotopes;Iodobenzenes;iodofiltic acid;4-iodophenyl-9-methylpentadecanoic acid	D017202	Myocardial Ischemia	D005227;C049338;C067799	Fatty Acids;iodofiltic acid;4-iodophenyl-9-methylpentadecanoic acid	metabolism;pharmacokinetics;diagnostic imaging;pharmacokinetics;diagnostic imaging;metabolism;metabolism	1	0	0	1	1	0	NA
9562651	1997	D000286;D000328;D002310;D002311;D002784;D000431;D006321;D006801;D008274;D008297;D005996;D014280;D014665	Administration, Sublingual;Adult;Cardiomyopathy, Alcoholic;Cardiomyopathy, Dilated;Cholesterol;Ethanol;Heart;Humans;Magnesium;Male;Nitroglycerin;Triglycerides;Vasodilator Agents	D014280;D014665;D000431;D002784;D005996;D008274	Triglycerides;Vasodilator Agents;Ethanol;Cholesterol;Nitroglycerin;Magnesium	D002310;D002311	Cardiomyopathy, Alcoholic;Cardiomyopathy, Dilated	D014280;D002784	Triglycerides;Cholesterol	blood;drug therapy;etiology;physiopathology;blood;chemically induced;drug therapy;physiopathology;blood;adverse effects;drug effects;physiopathology;blood;administration & dosage;blood;administration & dosage	1	0	0	1	0	0	NA
9588663	1998	D000368;D000369;D015906;D003326;D005227;D005260;D006321;D006801;D007457;D007462;D008297;D008875;D009203;D019275;D017256;D015899;D014654;D016277	Aged;Aged, 80 and over;Angioplasty, Balloon, Coronary;Coronary Circulation;Fatty Acids;Female;Heart;Humans;Iodine Radioisotopes;Iodobenzenes;Male;Middle Aged;Myocardial Infarction;Radiopharmaceuticals;Technetium Tc 99m Sestamibi;Tomography, Emission-Computed, Single-Photon;Vascular Patency;Ventricular Function, Left	D005227;D007457;D007462;D019275;C049338;D017256	Fatty Acids;Iodine Radioisotopes;Iodobenzenes;Radiopharmaceuticals;iodofiltic acid;Technetium Tc 99m Sestamibi	D009203	Myocardial Infarction	D005227;C049338	Fatty Acids;iodofiltic acid	diagnostic imaging;diagnostic imaging;physiopathology;therapy	1	0	0	1	0	0	NA
9588672	1998	D003326;D003327;D005227;D006321;D006801;D007457;D007462;D017682;D009206;D011877;D019275;D017256;D014022	Coronary Circulation;Coronary Disease;Fatty Acids;Heart;Humans;Iodine Radioisotopes;Iodobenzenes;Myocardial Stunning;Myocardium;Radionuclide Imaging;Radiopharmaceuticals;Technetium Tc 99m Sestamibi;Tissue Survival	D005227;D007457;D007462;D019275;C049338;D017256	Fatty Acids;Iodine Radioisotopes;Iodobenzenes;Radiopharmaceuticals;iodofiltic acid;Technetium Tc 99m Sestamibi	D003327;D017682	Coronary Disease;Myocardial Stunning	D005227;C049338	Fatty Acids;iodofiltic acid	diagnostic imaging;physiopathology;diagnostic imaging;diagnostic imaging;pathology;physiopathology;metabolism	1	0	0	1	1	0	NA
9591594	1998	D016022;D003924;D003925;D005230;D005260;D005462;D019788;D005947;D015309;D006321;D006801;D006973;D007333;D008297;D008875;D018482;D009206;D019275;D014055	Case-Control Studies;Diabetes Mellitus, Type 2;Diabetic Angiopathies;Fatty Acids, Nonesterified;Female;Fluorine Radioisotopes;Fluorodeoxyglucose F18;Glucose;Glucose Clamp Technique;Heart;Humans;Hypertension;Insulin Resistance;Male;Middle Aged;Muscle, Skeletal;Myocardium;Radiopharmaceuticals;Tomography, Emission-Computed	D005230;D005462;D019275;D019788;D005947	Fatty Acids, Nonesterified;Fluorine Radioisotopes;Radiopharmaceuticals;Fluorodeoxyglucose F18;Glucose	D003925;D006973	Diabetic Angiopathies;Hypertension	D005230	Fatty Acids, Nonesterified	diagnostic imaging;metabolism;diagnostic imaging;metabolism;blood;metabolism;diagnostic imaging;diagnostic imaging;metabolism;diagnostic imaging;metabolism;metabolism	1	0	0	1	1	0	NA
9594855	1998	D000409;D000787;D001224;D001786;D006328;D001026;D005230;D005947;D018698;D006321;D006324;D006339;D006439;D006801;D007262;D007773;D008168;D008297;D008875;D009206;D010100;D010101;D014655	Alanine;Angina Pectoris;Aspartic Acid;Blood Glucose;Cardiac Catheterization;Coronary Artery Bypass;Fatty Acids, Nonesterified;Glucose;Glutamic Acid;Heart;Heart Arrest, Induced;Heart Rate;Hemodynamics;Humans;Infusions, Intravenous;Lactates;Lung;Male;Middle Aged;Myocardium;Oxygen;Oxygen Consumption;Vascular Resistance	D001786;D005230;D007773;D001224;D018698;D005947;D000409;D010100	Blood Glucose;Fatty Acids, Nonesterified;Lactates;Aspartic Acid;Glutamic Acid;Glucose;Alanine;Oxygen	D000787	Angina Pectoris	D005230	Fatty Acids, Nonesterified	blood;surgery;administration & dosage;blood;therapeutic use;analysis;metabolism;metabolism;blood;drug effects;drug effects;drug effects;blood;blood supply;metabolism;blood;drug effects	1	0	0	1	1	0	NA
9637280	1998	D001786;D002312;D004452;D005215;D005230;D005260;D019788;D005947;D006321;D006801;D006973;D007328;D007773;D008297;D008875;D009206;D019047;D019275;D014055	Blood Glucose;Cardiomyopathy, Hypertrophic;Echocardiography;Fasting;Fatty Acids, Nonesterified;Female;Fluorodeoxyglucose F18;Glucose;Heart;Humans;Hypertension;Insulin;Lactates;Male;Middle Aged;Myocardium;Phantoms, Imaging;Radiopharmaceuticals;Tomography, Emission-Computed	D001786;D005230;D007328;D007773;D019275;D019788;D005947	Blood Glucose;Fatty Acids, Nonesterified;Insulin;Lactates;Radiopharmaceuticals;Fluorodeoxyglucose F18;Glucose	D002312;D006973	Cardiomyopathy, Hypertrophic;Hypertension	D005230	Fatty Acids, Nonesterified	metabolism;diagnostic imaging;metabolism;blood;pharmacokinetics;metabolism;diagnostic imaging;diagnostic imaging;metabolism;blood;blood;metabolism;pharmacokinetics;methods	1	0	0	1	1	0	NA
9642933	1998	D000328;D000368;D000369;D003327;D005227;D005260;D006321;D006333;D006801;D007457;D007462;D008297;D008875;D011379;D011877	Adult;Aged;Aged, 80 and over;Coronary Disease;Fatty Acids;Female;Heart;Heart Failure;Humans;Iodine Radioisotopes;Iodobenzenes;Male;Middle Aged;Prognosis;Radionuclide Imaging	D005227;D007457;D007462;C049338	Fatty Acids;Iodine Radioisotopes;Iodobenzenes;iodofiltic acid	D003327;D006333	Coronary Disease;Heart Failure	D005227;C049338	Fatty Acids;iodofiltic acid	pharmacokinetics;diagnostic imaging;diagnostic imaging;metabolism;pharmacokinetics;pharmacokinetics	1	0	0	1	0	0	NA
9647331	1998	D019796;D000109;D000293;D000328;D001161;D002648;D002675;D003331;D005260;D006321;D006801;D007223;D008297;D008875;D009206;D014662;D014665	15-Hydroxy-11 alpha,9 alpha-(epoxymethano)prosta-5,13-dienoic Acid;Acetylcholine;Adolescent;Adult;Arteriosclerosis;Child;Child, Preschool;Coronary Vessels;Female;Heart;Humans;Infant;Male;Middle Aged;Myocardium;Vasoconstrictor Agents;Vasodilator Agents	D014662;D014665;D019796;D000109	Vasoconstrictor Agents;Vasodilator Agents;15-Hydroxy-11 alpha,9 alpha-(epoxymethano)prosta-5,13-dienoic Acid;Acetylcholine	D001161	Arteriosclerosis	D019796	15-Hydroxy-11 alpha,9 alpha-(epoxymethano)prosta-5,13-dienoic Acid	pharmacology;pharmacology;pathology;physiopathology;drug effects;physiology;drug effects;physiology;chemistry;pathology;pharmacology;pharmacology	1	0	0	1	1	0	NA
9669379	1998	D000789;D005227;D005260;D006321;D006801;D007457;D007462;D008297;D008875;D009203;D009206;D019275;D013794;D013997;D015899	Angina, Unstable;Fatty Acids;Female;Heart;Humans;Iodine Radioisotopes;Iodobenzenes;Male;Middle Aged;Myocardial Infarction;Myocardium;Radiopharmaceuticals;Thallium Radioisotopes;Time Factors;Tomography, Emission-Computed, Single-Photon	D005227;D007457;D007462;D019275;D013794;C049338	Fatty Acids;Iodine Radioisotopes;Iodobenzenes;Radiopharmaceuticals;Thallium Radioisotopes;iodofiltic acid	D000789;D009203	Angina, Unstable;Myocardial Infarction	D005227;C049338	Fatty Acids;iodofiltic acid	diagnostic imaging;metabolism;metabolism;diagnostic imaging;diagnostic imaging;metabolism;metabolism;methods	1	0	0	1	1	0	NA
9669582	1998	D015906;D005227;D005260;D006321;D006801;D007457;D007462;D008297;D008875;D009203;D017682;D015607;D013382;D013794;D015899	Angioplasty, Balloon, Coronary;Fatty Acids;Female;Heart;Humans;Iodine Radioisotopes;Iodobenzenes;Male;Middle Aged;Myocardial Infarction;Myocardial Stunning;Stents;Subtraction Technique;Thallium Radioisotopes;Tomography, Emission-Computed, Single-Photon	D005227;D007457;D007462;D013794;C049338	Fatty Acids;Iodine Radioisotopes;Iodobenzenes;Thallium Radioisotopes;iodofiltic acid	D009203;D017682	Myocardial Infarction;Myocardial Stunning	D005227;C049338	Fatty Acids;iodofiltic acid	diagnostic imaging;diagnostic imaging;therapy;diagnostic imaging	1	0	0	1	0	0	NA
9688602	1998	D000704;D000818;D003513;D019446;D005786;D016762;D016758;D006321;D006801;D066298;D019157;D007700;D008070;D008297;D009200;D017202;D009206;D016760;D016755;D011519;D012333;D051381;D017207;D013997;D014158	Analysis of Variance;Animals;Cycloheximide;Endotoxemia;Gene Expression Regulation;Genes, fos;Genes, jun;Heart;Humans;In Vitro Techniques;Ischemic Preconditioning, Myocardial;Kinetics;Lipopolysaccharides;Male;Myocardial Contraction;Myocardial Ischemia;Myocardium;Proto-Oncogene Proteins c-fos;Proto-Oncogene Proteins c-jun;Proto-Oncogenes;RNA, Messenger;Rats;Rats, Sprague-Dawley;Time Factors;Transcr…	D008070;D016760;D016755;D012333;D003513	Lipopolysaccharides;Proto-Oncogene Proteins c-fos;Proto-Oncogene Proteins c-jun;RNA, Messenger;Cycloheximide	D017202	Myocardial Ischemia	D008070	Lipopolysaccharides	pharmacology;metabolism;physiopathology;drug effects;drug effects;physiology;physiopathology;pharmacology;drug effects;physiology;metabolism;physiopathology;metabolism;biosynthesis;genetics;biosynthesis;genetics;drug effects;biosynthesis	1	0	0	1	1	0	NA
9695225	1998	D000135;D000328;D000368;D015415;D001779;D008076;D002908;D003404;D005260;D005500;D006333;D006487;D006801;D008297;D008875;D010949;D016896;D014280;D014292;D014665	Acid Phosphatase;Adult;Aged;Biomarkers;Blood Coagulation Factors;Cholesterol, HDL;Chronic Disease;Creatinine;Female;Follow-Up Studies;Heart Failure;Hemostasis;Humans;Male;Middle Aged;Plasma;Treatment Outcome;Triglycerides;Trimetazidine;Vasodilator Agents	D015415;D001779;D008076;D014280;D014665;D003404;D000135;D014292	Biomarkers;Blood Coagulation Factors;Cholesterol, HDL;Triglycerides;Vasodilator Agents;Creatinine;Acid Phosphatase;Trimetazidine	D006333	Heart Failure	D008076;D014280	Cholesterol, HDL;Triglycerides	antagonists & inhibitors;blood;blood;metabolism;blood;drug effects;blood;blood;drug therapy;drug effects;drug effects;metabolism;blood;therapeutic use;therapeutic use	1	0	1	0	0	1	NA
9695459	1998	D000368;D000787;D000789;D005227;D005260;D006321;D006801;D007457;D007462;D008297;D008875;D015899	Aged;Angina Pectoris;Angina, Unstable;Fatty Acids;Female;Heart;Humans;Iodine Radioisotopes;Iodobenzenes;Male;Middle Aged;Tomography, Emission-Computed, Single-Photon	D005227;D007457;D007462;C049338	Fatty Acids;Iodine Radioisotopes;Iodobenzenes;iodofiltic acid	D000787;D000789	Angina Pectoris;Angina, Unstable	D005227;C049338	Fatty Acids;iodofiltic acid	diagnostic imaging;diagnostic imaging;diagnostic imaging	1	0	0	1	0	0	NA
9708489	1998	D000014;D000079;D000085;D000818;D002697;D003553;D004000;D005314;D004785;D005023;D005260;D006321;D006330;D006801;D018811;D011247;D011297;D051381;D017207;D013723;D014238;D014241;D014874;D014881	Abnormalities, Drug-Induced;Acetaldehyde;Acetates;Animals;Chloral Hydrate;Cystine;Dichloroethylenes;Embryonic and Fetal Development;Environmental Pollutants;Ethylene Chlorohydrin;Female;Heart;Heart Defects, Congenital;Humans;Maternal Exposure;Pregnancy;Prenatal Exposure Delayed Effects;Rats;Rats, Sprague-Dawley;Teratogens;Trichloroacetic Acid;Trichloroethylene;Water Pollutants, Chemical;Water Sup…	D000085;D004000;D004785;D013723;D014874;D014241;D002697;D003553;C006972;D014238;D005023;C015798;C005849;C021100;D000079	Acetates;Dichloroethylenes;Environmental Pollutants;Teratogens;Water Pollutants, Chemical;Trichloroethylene;Chloral Hydrate;Cystine;chloroacetic acid;Trichloroacetic Acid;Ethylene Chlorohydrin;dichloroacetaldehyde;2,2,2-trichloroethanol;trichloroacetaldehyde;Acetaldehyde	D006330	Heart Defects, Congenital	D000085;C006972	Acetates;chloroacetic acid	etiology;adverse effects;analogs & derivatives;adverse effects;adverse effects;analogs & derivatives;adverse effects;analogs & derivatives;adverse effects;drug effects;adverse effects;adverse effects;analogs & derivatives;drug effects;embryology;chemically induced;embryology;adverse effects;adverse effects;metabolism;adverse effects	1	0	0	1	0	0	NA
9708500	1998	D003327;D005215;D005227;D005240;D005462;D006321;D006801;D007328;D008297;D008875;D018482;D009206;D019275;D014055	Coronary Disease;Fasting;Fatty Acids;Feasibility Studies;Fluorine Radioisotopes;Heart;Humans;Insulin;Male;Middle Aged;Muscle, Skeletal;Myocardium;Radiopharmaceuticals;Tomography, Emission-Computed	D005227;D005462;D007328;D019275;C071178	Fatty Acids;Fluorine Radioisotopes;Insulin;Radiopharmaceuticals;14-fluoro-6-thiaheptadecanoic acid	D003327	Coronary Disease	D005227;C071178	Fatty Acids;14-fluoro-6-thiaheptadecanoic acid	diagnostic imaging;metabolism;metabolism;pharmacokinetics;diagnostic imaging;pharmacology;metabolism;metabolism;pharmacokinetics	1	0	0	1	1	0	NA
9746500	1998	D019796;D000109;D000328;D001158;D001161;D001920;D009202;D003326;D004730;D005260;D006321;D006333;D016027;D006801;D006937;D066298;D007537;D008297;D008875;D009599;D013373;D014664	15-Hydroxy-11 alpha,9 alpha-(epoxymethano)prosta-5,13-dienoic Acid;Acetylcholine;Adult;Arteries;Arteriosclerosis;Bradykinin;Cardiomyopathies;Coronary Circulation;Endothelium, Vascular;Female;Heart;Heart Failure;Heart Transplantation;Humans;Hypercholesterolemia;In Vitro Techniques;Isometric Contraction;Male;Middle Aged;Nitroprusside;Substance P;Vasodilation	D009599;D013373;D019796;D000109;D001920	Nitroprusside;Substance P;15-Hydroxy-11 alpha,9 alpha-(epoxymethano)prosta-5,13-dienoic Acid;Acetylcholine;Bradykinin	D001161;D009202;D006333	Arteriosclerosis;Cardiomyopathies;Heart Failure	D019796	15-Hydroxy-11 alpha,9 alpha-(epoxymethano)prosta-5,13-dienoic Acid	pharmacology;pharmacology;pathology;physiopathology;pathology;physiopathology;pharmacology;physiopathology;surgery;physiology;pathology;physiopathology;physiopathology;physiopathology;pathology;physiopathology;pharmacology;pharmacology;drug effects;physiology	1	0	0	1	0	0	NA
9753915	1998	D002311;D005227;D005260;D006321;D006801;D007457;D007462;D008297;D009203;D009206;D019275;D015899	Cardiomyopathy, Dilated;Fatty Acids;Female;Heart;Humans;Iodine Radioisotopes;Iodobenzenes;Male;Myocardial Infarction;Myocardium;Radiopharmaceuticals;Tomography, Emission-Computed, Single-Photon	D005227;D007457;D007462;D019275;C049338	Fatty Acids;Iodine Radioisotopes;Iodobenzenes;Radiopharmaceuticals;iodofiltic acid	D002311;D009203	Cardiomyopathy, Dilated;Myocardial Infarction	D005227;C049338	Fatty Acids;iodofiltic acid	diagnostic imaging;metabolism;pharmacokinetics;diagnostic imaging;pharmacokinetics;pharmacokinetics;diagnostic imaging;metabolism;pharmacokinetics	1	0	0	1	1	0	NA
9776266	1998	D003327;D005227;D006321;D006801;D007457;D007462;D007536;D008099;D008168;D008297;D008875;D019275;D013997;D014018;D015899	Coronary Disease;Fatty Acids;Heart;Humans;Iodine Radioisotopes;Iodobenzenes;Isomerism;Liver;Lung;Male;Middle Aged;Radiopharmaceuticals;Time Factors;Tissue Distribution;Tomography, Emission-Computed, Single-Photon	D005227;D007457;D007462;D019275;C049338	Fatty Acids;Iodine Radioisotopes;Iodobenzenes;Radiopharmaceuticals;iodofiltic acid	D003327	Coronary Disease	D005227;C049338	Fatty Acids;iodofiltic acid	diagnostic imaging;metabolism;pharmacokinetics;diagnostic imaging;pharmacokinetics;pharmacokinetics;diagnostic imaging;diagnostic imaging	1	0	0	1	0	0	NA
9796316	1998	D019797;D000208;D003327;D003937;D005227;D006321;D006801;D007457;D007462;D011237;D011379;D019275;D012306;D012680;D013577;D015899	3-Iodobenzylguanidine;Acute Disease;Coronary Disease;Diagnosis, Differential;Fatty Acids;Heart;Humans;Iodine Radioisotopes;Iodobenzenes;Predictive Value of Tests;Prognosis;Radiopharmaceuticals;Risk;Sensitivity and Specificity;Syndrome;Tomography, Emission-Computed, Single-Photon	D005227;D007457;D007462;D019275;C049338;D019797	Fatty Acids;Iodine Radioisotopes;Iodobenzenes;Radiopharmaceuticals;iodofiltic acid;3-Iodobenzylguanidine	D003327	Coronary Disease	D005227;C049338	Fatty Acids;iodofiltic acid	diagnostic imaging;diagnostic imaging;methods	1	0	0	1	0	0	NA
9796318	1998	D019797;D000208;D003326;D003327;D004734;D005227;D006321;D006801;D007457;D007462;D009206;D019275;D013577;D014055;D015899	3-Iodobenzylguanidine;Acute Disease;Coronary Circulation;Coronary Disease;Energy Metabolism;Fatty Acids;Heart;Humans;Iodine Radioisotopes;Iodobenzenes;Myocardium;Radiopharmaceuticals;Syndrome;Tomography, Emission-Computed;Tomography, Emission-Computed, Single-Photon	D005227;D007457;D007462;D019275;C049338;D019797	Fatty Acids;Iodine Radioisotopes;Iodobenzenes;Radiopharmaceuticals;iodofiltic acid;3-Iodobenzylguanidine	D003327	Coronary Disease	D005227;C049338	Fatty Acids;iodofiltic acid	diagnostic imaging;physiopathology;diagnostic imaging;metabolism;methods;methods	1	0	0	1	1	0	NA
9805180	1998	D000328;D000368;D001172;D001786;D004452;D004562;D015716;D005260;D006321;D006331;D006352;D006801;D008055;D008297;D008875;D017202;D010146;D012217;D013249;D014527	Adult;Aged;Arthritis, Rheumatoid;Blood Glucose;Echocardiography;Electrocardiography;Electrocardiography, Ambulatory;Female;Heart;Heart Diseases;Heart Ventricles;Humans;Lipids;Male;Middle Aged;Myocardial Ischemia;Pain;Rheumatoid Factor;Sternum;Uric Acid	D001786;D008055;D014527;D012217	Blood Glucose;Lipids;Uric Acid;Rheumatoid Factor	D006331;D017202	Heart Diseases;Myocardial Ischemia	D008055	Lipids	blood;complications;physiopathology;metabolism;complications;physiopathology;physiopathology;blood;complications;physiopathology;complications;physiopathology;blood;blood	1	0	0	1	0	0	NA
9811206	1998	D000428;D008076;D000431;D006321;D006331;D006801;D008297;D012307	Alcohol Drinking;Cholesterol, HDL;Ethanol;Heart;Heart Diseases;Humans;Male;Risk Factors	D008076;D000431	Cholesterol, HDL;Ethanol	D006331	Heart Diseases	D008076	Cholesterol, HDL	drug effects;pharmacology;drug effects;prevention & control	1	0	0	1	0	0	NA
9839104	1998	D000328;D000368;D001786;D002784;D017023;D003327;D003924;D005227;D005260;D006321;D006441;D006801;D007457;D007462;D008297;D008875;D013794;D015899;D018487	Adult;Aged;Blood Glucose;Cholesterol;Coronary Angiography;Coronary Disease;Diabetes Mellitus, Type 2;Fatty Acids;Female;Heart;Hemoglobin A;Humans;Iodine Radioisotopes;Iodobenzenes;Male;Middle Aged;Thallium Radioisotopes;Tomography, Emission-Computed, Single-Photon;Ventricular Dysfunction, Left	D001786;D005227;D007457;D007462;D013794;C049338;D006441;D002784	Blood Glucose;Fatty Acids;Iodine Radioisotopes;Iodobenzenes;Thallium Radioisotopes;iodofiltic acid;Hemoglobin A;Cholesterol	D003327;D018487	Coronary Disease;Ventricular Dysfunction, Left	D005227;C049338;D002784	Fatty Acids;iodofiltic acid;Cholesterol	analysis;blood;blood;diagnostic imaging;physiopathology;diagnostic imaging;analysis;diagnostic imaging;physiopathology	1	0	0	1	0	0	NA
9839484	1998	D000368;D003327;D016757;D018572;D005227;D005260;D005500;D006321;D006801;D007457;D007462;D008297;D008875;D009203;D017202;D011237;D011379;D019275;D012008;D012044;D015203;D012307;D015996;D013794;D013997;D015899;D016277	Aged;Coronary Disease;Death, Sudden, Cardiac;Disease-Free Survival;Fatty Acids;Female;Follow-Up Studies;Heart;Humans;Iodine Radioisotopes;Iodobenzenes;Male;Middle Aged;Myocardial Infarction;Myocardial Ischemia;Predictive Value of Tests;Prognosis;Radiopharmaceuticals;Recurrence;Regression Analysis;Reproducibility of Results;Risk Factors;Survival Rate;Thallium Radioisotopes;Time Factors;Tomography,…	D005227;D007457;D007462;D019275;D013794;C049338	Fatty Acids;Iodine Radioisotopes;Iodobenzenes;Radiopharmaceuticals;Thallium Radioisotopes;iodofiltic acid	D003327;D016757;D009203;D017202	Coronary Disease;Death, Sudden, Cardiac;Myocardial Infarction;Myocardial Ischemia	D005227;C049338	Fatty Acids;iodofiltic acid	diagnostic imaging;diagnostic imaging;mortality;physiopathology;physiopathology;physiology	1	0	0	1	0	0	NA
9839487	1998	D000328;D000368;D000369;D015703;D018955;D002196;D003331;D004730;D005227;D005230;D005260;D006321;D006331;D006801;D007457;D007462;D008297;D008875;D011877;D013794	Adult;Aged;Aged, 80 and over;Antigens, CD;CD36 Antigens;Capillaries;Coronary Vessels;Endothelium, Vascular;Fatty Acids;Fatty Acids, Nonesterified;Female;Heart;Heart Diseases;Humans;Iodine Radioisotopes;Iodobenzenes;Male;Middle Aged;Radionuclide Imaging;Thallium Radioisotopes	D015703;D018955;D005227;D005230;D007457;D007462;D013794;C049338	Antigens, CD;CD36 Antigens;Fatty Acids;Fatty Acids, Nonesterified;Iodine Radioisotopes;Iodobenzenes;Thallium Radioisotopes;iodofiltic acid	D006331	Heart Diseases	D005227;D005230;C049338	Fatty Acids;Fatty Acids, Nonesterified;iodofiltic acid	genetics;physiology;genetics;physiology;diagnostic imaging;physiopathology;diagnostic imaging;physiopathology;diagnostic imaging;physiopathology;pharmacokinetics;metabolism;diagnostic imaging;diagnostic imaging;genetics;physiopathology;pharmacokinetics;pharmacokinetics;pharmacokinetics	1	0	0	1	0	0	NA
9853321	1998	D019797;D003327;D005227;D006321;D006801;D007457;D007462;D008954;D019275;D012016;D012399;D013667;D017256;D013794;D015899	3-Iodobenzylguanidine;Coronary Disease;Fatty Acids;Heart;Humans;Iodine Radioisotopes;Iodobenzenes;Models, Biological;Radiopharmaceuticals;Reference Values;Rotation;Technetium;Technetium Tc 99m Sestamibi;Thallium Radioisotopes;Tomography, Emission-Computed, Single-Photon	D005227;D007457;D007462;D019275;D013794;C049338;D019797;D013667;D017256	Fatty Acids;Iodine Radioisotopes;Iodobenzenes;Radiopharmaceuticals;Thallium Radioisotopes;iodofiltic acid;3-Iodobenzylguanidine;Technetium;Technetium Tc 99m Sestamibi	D003327	Coronary Disease	D005227;C049338	Fatty Acids;iodofiltic acid	diagnostic imaging;diagnostic imaging;methods	1	0	0	1	0	0	NA
9861625	1998	D000085;D000368;D002250;D005080;D005260;D006321;D006801;D008297;D008875;D009203;D009206;D010084;D013794;D014055;D015899	Acetates;Aged;Carbon Radioisotopes;Exercise Test;Female;Heart;Humans;Male;Middle Aged;Myocardial Infarction;Myocardium;Oxidation-Reduction;Thallium Radioisotopes;Tomography, Emission-Computed;Tomography, Emission-Computed, Single-Photon	D000085;D002250;D013794	Acetates;Carbon Radioisotopes;Thallium Radioisotopes	D009203	Myocardial Infarction	D000085	Acetates	metabolism;diagnostic imaging;diagnostic imaging;metabolism;metabolism;pharmacokinetics	1	0	0	1	1	0	NA
9862885	1998	D000328;D000779;D002211;D003116;D017453;D005260;D006321;D006801;D006930;D006940;D007271;D008297;D008875;D017288;D010812;D012881	Adult;Anesthetics, Local;Capsaicin;Color;Dermatitis, Irritant;Female;Heart;Humans;Hyperalgesia;Hyperemia;Injections, Intradermal;Male;Middle Aged;Pain Threshold;Physical Stimulation;Skin Temperature	D000779;D002211	Anesthetics, Local;Capsaicin	D006940	Hyperemia	D002211	Capsaicin	pharmacology;administration & dosage;pharmacology;pathology;chemically induced;pathology;chemically induced;pathology;drug effects;drug effects	1	0	0	1	0	0	NA
9916402	1998	D000328;D000368;D003326;D005227;D005260;D005947;D006321;D006801;D007457;D007462;D008297;D008875;D009200;D009203;D009206;D011237;D019275;D013793;D013794;D014055;D015899	Adult;Aged;Coronary Circulation;Fatty Acids;Female;Glucose;Heart;Humans;Iodine Radioisotopes;Iodobenzenes;Male;Middle Aged;Myocardial Contraction;Myocardial Infarction;Myocardium;Predictive Value of Tests;Radiopharmaceuticals;Thallium;Thallium Radioisotopes;Tomography, Emission-Computed;Tomography, Emission-Computed, Single-Photon	D005227;D007457;D007462;D019275;D013794;C049338;C027549;D013793;D005947	Fatty Acids;Iodine Radioisotopes;Iodobenzenes;Radiopharmaceuticals;Thallium Radioisotopes;iodofiltic acid;thallium chloride;Thallium;Glucose	D009203	Myocardial Infarction	D005227;C049338	Fatty Acids;iodofiltic acid	metabolism;diagnostic imaging;diagnostic imaging;physiopathology;metabolism	1	0	0	1	1	0	NA
9917815	1998	D000818;D001158;D001161;D001783;D001794;D002199;D006321;D006801;D008077;D008955;D013314	Animals;Arteries;Arteriosclerosis;Blood Flow Velocity;Blood Pressure;Capillary Permeability;Heart;Humans;Lipoproteins, LDL;Models, Cardiovascular;Stress, Mechanical	D008077	Lipoproteins, LDL	D001161	Arteriosclerosis	D008077	Lipoproteins, LDL	pathology;physiology;physiopathology;pathology;physiopathology;physiology;physiopathology;blood	1	0	0	1	0	0	NA
9972371	1998	D000319;D000328;D000368;D002311;D005227;D005260;D006321;D006801;D007457;D007462;D008297;D008875;D019275;D015899	Adrenergic beta-Antagonists;Adult;Aged;Cardiomyopathy, Dilated;Fatty Acids;Female;Heart;Humans;Iodine Radioisotopes;Iodobenzenes;Male;Middle Aged;Radiopharmaceuticals;Tomography, Emission-Computed, Single-Photon	D000319;D005227;D007457;D007462;D019275;C049338	Adrenergic beta-Antagonists;Fatty Acids;Iodine Radioisotopes;Iodobenzenes;Radiopharmaceuticals;iodofiltic acid	D002311	Cardiomyopathy, Dilated	D005227;C049338	Fatty Acids;iodofiltic acid	therapeutic use;diagnostic imaging;drug therapy;diagnostic imaging	1	0	0	1	0	0	NA
10025829	1999	D000368;D001792;D018955;D002352;D005227;D005260;D005434;D019788;D005947;D006321;D006331;D006801;D007462;D008297;D008875;D009000;D009206;D019275;D013793;D014055;D015899	Aged;Blood Platelets;CD36 Antigens;Carrier Proteins;Fatty Acids;Female;Flow Cytometry;Fluorodeoxyglucose F18;Glucose;Heart;Heart Diseases;Humans;Iodobenzenes;Male;Middle Aged;Monocytes;Myocardium;Radiopharmaceuticals;Thallium;Tomography, Emission-Computed;Tomography, Emission-Computed, Single-Photon	D018955;D002352;D005227;D007462;D019275;C049338;D019788;D013793;D005947	CD36 Antigens;Carrier Proteins;Fatty Acids;Iodobenzenes;Radiopharmaceuticals;iodofiltic acid;Fluorodeoxyglucose F18;Thallium;Glucose	D006331	Heart Diseases	D005227;C049338	Fatty Acids;iodofiltic acid	immunology;metabolism;physiology;metabolism;metabolism;metabolism;diagnostic imaging;diagnostic imaging;metabolism;immunology;metabolism	1	0	0	1	1	0	NA
10070839	1999	D000368;D000369;D001919;D002304;D004562;D005227;D005260;D006321;D006801;D007457;D007462;D008297;D008875;D009206;D015899	Aged;Aged, 80 and over;Bradycardia;Cardiac Pacing, Artificial;Electrocardiography;Fatty Acids;Female;Heart;Humans;Iodine Radioisotopes;Iodobenzenes;Male;Middle Aged;Myocardium;Tomography, Emission-Computed, Single-Photon	D005227;D007457;D007462;C049338	Fatty Acids;Iodine Radioisotopes;Iodobenzenes;iodofiltic acid	D001919	Bradycardia	D005227;C049338	Fatty Acids;iodofiltic acid	diagnostic imaging;metabolism;physiopathology;methods;metabolism;diagnostic imaging;metabolism	1	0	0	1	1	0	NA
10086713	1999	D000818;D002851;D002855;D003326;D004285;D005227;D006321;D006801;D007457;D007462;D019344;D008297;D017202;D009206;D010101;D015899	Animals;Chromatography, High Pressure Liquid;Chromatography, Thin Layer;Coronary Circulation;Dogs;Fatty Acids;Heart;Humans;Iodine Radioisotopes;Iodobenzenes;Lactic Acid;Male;Myocardial Ischemia;Myocardium;Oxygen Consumption;Tomography, Emission-Computed, Single-Photon	D005227;D007457;D007462;C049338;D019344	Fatty Acids;Iodine Radioisotopes;Iodobenzenes;iodofiltic acid;Lactic Acid	D017202	Myocardial Ischemia	D005227;C049338	Fatty Acids;iodofiltic acid	pharmacokinetics;diagnostic imaging;pharmacokinetics;pharmacokinetics;metabolism;diagnostic imaging;metabolism;physiopathology;metabolism	1	0	0	1	1	0	NA
10087765	1999	D000328;D003329;D005227;D005260;D006321;D006801;D007457;D007462;D008297;D008875;D017202;D019275;D012680;D015899	Adult;Coronary Vasospasm;Fatty Acids;Female;Heart;Humans;Iodine Radioisotopes;Iodobenzenes;Male;Middle Aged;Myocardial Ischemia;Radiopharmaceuticals;Sensitivity and Specificity;Tomography, Emission-Computed, Single-Photon	D005227;D007457;D007462;D019275;C049338	Fatty Acids;Iodine Radioisotopes;Iodobenzenes;Radiopharmaceuticals;iodofiltic acid	D003329;D017202	Coronary Vasospasm;Myocardial Ischemia	D005227;C049338	Fatty Acids;iodofiltic acid	complications;diagnostic imaging;diagnostic imaging;diagnostic imaging;etiology	1	0	0	1	0	0	NA
10189964	1999	D000222;D000804;D000818;D017209;D017871;D006332;D002478;D015237;D019332;D019204;D006321;D006331;D006439;D048031;D051379;D008822;D020928;D009206;D009638;D010641;D011493;D015398;D048051	Adaptation, Physiological;Angiotensin II;Animals;Apoptosis;Calcium-Calmodulin-Dependent Protein Kinases;Cardiomegaly;Cells, Cultured;Dinoprost;Endothelin-1;GTP-Binding Proteins;Heart;Heart Diseases;Hemodynamics;JNK Mitogen-Activated Protein Kinases;Mice;Mice, Transgenic;Mitogen-Activated Protein Kinases;Myocardium;Norepinephrine;Phenotype;Protein Kinase C;Signal Transduction;p38 Mitogen-Activated…	D019332;D000804;D015237;D011493;D017871;D048031;D020928;D048051;D019204;D009638	Endothelin-1;Angiotensin II;Dinoprost;Protein Kinase C;Calcium-Calmodulin-Dependent Protein Kinases;JNK Mitogen-Activated Protein Kinases;Mitogen-Activated Protein Kinases;p38 Mitogen-Activated Protein Kinases;GTP-Binding Proteins;Norepinephrine	D006332;D006331	Cardiomegaly;Heart Diseases	D015237	Dinoprost	physiology;physiology;physiology;physiology;physiopathology;physiology;physiology;physiology;physiology;physiopathology;physiology;cytology;physiology;physiology;physiology	0	1	0	1	1	0	NA
10202946	1999	D000328;D000368;D000788;D005227;D005260;D006321;D006801;D007462;D008297;D008875;D017202;D019275;D015899	Adult;Aged;Angina Pectoris, Variant;Fatty Acids;Female;Heart;Humans;Iodobenzenes;Male;Middle Aged;Myocardial Ischemia;Radiopharmaceuticals;Tomography, Emission-Computed, Single-Photon	D005227;D007462;D019275;C049338	Fatty Acids;Iodobenzenes;Radiopharmaceuticals;iodofiltic acid	D000788;D017202	Angina Pectoris, Variant;Myocardial Ischemia	D005227;C049338	Fatty Acids;iodofiltic acid	diagnostic imaging;metabolism;metabolism;diagnostic imaging;metabolism;diagnostic imaging;metabolism;metabolism	1	0	0	1	0	0	NA
10319740	1999	D005227;D006321;D006801;D007091;D007457;D007462;D009203;D019275;D017256;D015899	Fatty Acids;Heart;Humans;Image Processing, Computer-Assisted;Iodine Radioisotopes;Iodobenzenes;Myocardial Infarction;Radiopharmaceuticals;Technetium Tc 99m Sestamibi;Tomography, Emission-Computed, Single-Photon	D005227;D007457;D007462;D019275;C049338;D017256	Fatty Acids;Iodine Radioisotopes;Iodobenzenes;Radiopharmaceuticals;iodofiltic acid;Technetium Tc 99m Sestamibi	D009203	Myocardial Infarction	D005227;C049338	Fatty Acids;iodofiltic acid	diagnostic imaging;methods;diagnostic imaging;methods	1	0	0	1	0	0	NA
10333898	1999	D000203;D000368;D000704;D002318;D002784;D008076;D016757;D003924;D003925;D004176;D015444;D005080;D005260;D006321;D006801;D006973;D008297;D008875;D009203;D011237;D011379;D012307;D013794;D015899;D014665	Activities of Daily Living;Aged;Analysis of Variance;Cardiovascular Diseases;Cholesterol;Cholesterol, HDL;Death, Sudden, Cardiac;Diabetes Mellitus, Type 2;Diabetic Angiopathies;Dipyridamole;Exercise;Exercise Test;Female;Heart;Humans;Hypertension;Male;Middle Aged;Myocardial Infarction;Predictive Value of Tests;Prognosis;Risk Factors;Thallium Radioisotopes;Tomography, Emission-Computed, Single-Phot…	D008076;D013794;D014665;D004176;D002784	Cholesterol, HDL;Thallium Radioisotopes;Vasodilator Agents;Dipyridamole;Cholesterol	D016757;D003925;D006973;D009203;D002318	Death, Sudden, Cardiac;Diabetic Angiopathies;Hypertension;Myocardial Infarction;Cardiovascular Diseases	D008076;D002784	Cholesterol, HDL;Cholesterol	epidemiology;blood;blood;epidemiology;diagnostic imaging;mortality;physiopathology;epidemiology;physiopathology;diagnostic imaging;physiopathology;epidemiology;epidemiology;mortality	1	0	0	1	0	0	NA
10339603	1999	D000375;D000818;D016026;D003433;D000795;D005838;D006028;D006321;D008099;D008297;D051379;D008810;D008815;D018345;D009206;D010641;D016133;D012867;D000519	Aging;Animals;Bone Marrow Transplantation;Crosses, Genetic;Fabry Disease;Genotype;Glycosphingolipids;Heart;Liver;Male;Mice;Mice, Inbred C57BL;Mice, Inbred Strains;Mice, Knockout;Myocardium;Phenotype;Polymerase Chain Reaction;Skin;alpha-Galactosidase	D006028;D000519	Glycosphingolipids;alpha-Galactosidase	D000795	Fabry Disease	D006028	Glycosphingolipids	physiology;pathology;physiopathology;therapy;metabolism;growth & development;growth & development;pathology;ultrastructure;pathology;ultrastructure;growth & development;pathology;ultrastructure;genetics	0	1	0	1	1	0	P51569
10382090	1999	D000818;D005260;D006321;D006801;D007457;D008297;D008875;D017202;D009206;D010169;D011817;D019275;D015899	Animals;Female;Heart;Humans;Iodine Radioisotopes;Male;Middle Aged;Myocardial Ischemia;Myocardium;Palmitic Acids;Rabbits;Radiopharmaceuticals;Tomography, Emission-Computed, Single-Photon	D007457;D010169;D019275;C086354	Iodine Radioisotopes;Palmitic Acids;Radiopharmaceuticals;16-iodo-3-methylhexadecanoic acid	D017202	Myocardial Ischemia	D010169;C086354	Palmitic Acids;16-iodo-3-methylhexadecanoic acid	diagnostic imaging;diagnostic imaging;metabolism;pharmacokinetics;pharmacokinetics	1	0	0	1	1	0	NA
10390958	1999	D000328;D000368;D005227;D005260;D006321;D006801;D007457;D007462;D008297;D008875;D009203;D017682;D019275;D015899;D020257	Adult;Aged;Fatty Acids;Female;Heart;Humans;Iodine Radioisotopes;Iodobenzenes;Male;Middle Aged;Myocardial Infarction;Myocardial Stunning;Radiopharmaceuticals;Tomography, Emission-Computed, Single-Photon;Ventricular Remodeling	D005227;D007457;D007462;D019275;C049338	Fatty Acids;Iodine Radioisotopes;Iodobenzenes;Radiopharmaceuticals;iodofiltic acid	D009203;D017682	Myocardial Infarction;Myocardial Stunning	D005227;C049338	Fatty Acids;iodofiltic acid	diagnostic imaging;diagnostic imaging;physiopathology;diagnostic imaging;methods	1	0	0	1	0	0	NA
10390960	1999	D000328;D000368;D000787;D003329;D005227;D005260;D006321;D006801;D007457;D007462;D008297;D008875;D009206;D019275;D015899	Adult;Aged;Angina Pectoris;Coronary Vasospasm;Fatty Acids;Female;Heart;Humans;Iodine Radioisotopes;Iodobenzenes;Male;Middle Aged;Myocardium;Radiopharmaceuticals;Tomography, Emission-Computed, Single-Photon	D005227;D007457;D007462;D019275;C049338	Fatty Acids;Iodine Radioisotopes;Iodobenzenes;Radiopharmaceuticals;iodofiltic acid	D000787;D003329	Angina Pectoris;Coronary Vasospasm	D005227;C049338	Fatty Acids;iodofiltic acid	diagnostic imaging;diagnostic imaging;pharmacokinetics;diagnostic imaging;pharmacokinetics;pharmacokinetics;metabolism;pharmacokinetics	1	0	0	1	1	0	NA
10404960	1999	D000368;D001827;D015992;D001830;D001835;D015519;D004452;D005223;D005260;D006321;D006801;D017379;D008297;D008875;D012044;D016277	Aged;Body Height;Body Mass Index;Body Surface Area;Body Weight;Bone Density;Echocardiography;Fats;Female;Heart;Humans;Hypertrophy, Left Ventricular;Male;Middle Aged;Regression Analysis;Ventricular Function, Left	D005223	Fats	D017379	Hypertrophy, Left Ventricular	D005223	Fats	metabolism;anatomy & histology;diagnostic imaging;metabolism	1	0	0	1	0	0	NA
10408755	1999	D000818;D005227;D005947;D006321;D006801;D008316;D008929;D017202;D015425;D017682;D009206;D010084	Animals;Fatty Acids;Glucose;Heart;Humans;Malonyl Coenzyme A;Mitochondria, Heart;Myocardial Ischemia;Myocardial Reperfusion;Myocardial Stunning;Myocardium;Oxidation-Reduction	D005227;D008316;D005947	Fatty Acids;Malonyl Coenzyme A;Glucose	D017202;D017682	Myocardial Ischemia;Myocardial Stunning	D005227	Fatty Acids	metabolism;metabolism;drug effects;metabolism;metabolism;metabolism;therapy;metabolism;metabolism;drug effects	1	0	0	1	1	0	NA
10415534	1999	D000222;D000818;D004731;D006321;D006801;D019157;D008050;D017202	Adaptation, Physiological;Animals;Endotoxins;Heart;Humans;Ischemic Preconditioning, Myocardial;Lipid A;Myocardial Ischemia	D004731;D008050;C048436	Endotoxins;Lipid A;monophosphoryl lipid A	D017202	Myocardial Ischemia	D008050;C048436	Lipid A;monophosphoryl lipid A	drug effects;pharmacology;drug effects;physiopathology;analogs & derivatives;pharmacology;physiopathology	1	0	0	1	0	0	NA
[truncated: 942 more rows]
