# Supplementary material for: A Systematic Review of Lipid-Focused Cardiovascular Disease Research: Trends and Opportunities
Source: Curr Issues Mol Biol. 2023 Dec 9;45(12):9904–16. doi: 10.3390/cimb45120618 (PMC10742042; doi:10.3390/cimb45120618)
Supplement: Supplementary file 1 [file cimb-45-00618-s001.zip › Suppl_TableS7_ScoredProteins.xlsx]

## Sheet: Protein_Ranked_WithLipidClass
Protein	Score
P35354	5.83333
Q53H12	4
Q9NUN7	3.5
Q9NWW9	3.5
P53816	3.5
Q9HDD0	3.5
Q9UL19	3.5
P47712	3.33333
P39877	3.33333
O60733	3.33333
Q8NCC3	3.33333
Q9NP80	3.33333
P04180	3.33333
P08910	3.33333
Q9UP65	3.33333
O14495	3.16667
Q8NHU3	3.16667
Q86VZ5	3.16667
Q13822	3.16667
Q4KWH8	3
Q9NQ66	3
Q96LT4	3
P55058	3
P51178	3
P16885	3
Q00722	3
Q8N3E9	3
O75038	3
Q9P212	3
Q9BRC7	3
Q01970	3
Q5QJU3	2.66667
Q6P1A2	2.66667
Q9HCG7	2.66667
Q16739	2.66667
Q6UWP7	2.66667
Q6UWV6	2.66667
Q6ZWT7	2.66667
Q13393	2.66667
Q8TDN7	2.66667
Q9Y6K0	2.66667
Q9HCL2	2.66667
P17405	2.66667
O14494	2.66667
O15121	2.66667
O60906	2.66667
O75608	2.66667
O94830	2.66667
Q9NY59	2.66667
P04062	2.66667
Q96KN8	2.66667
Q9NUQ2	2.66667
P54317	2.66667
Q9NST1	2.66667
Q643R3	2.5
Q8NA29	2.5
Q8N661	2.5
Q13093	2.5
Q6ZNC8	2.5
P41247	2.33333
Q7Z6Z6	2.33333
P11597	2.33333
Q9NVV5	2.33333
P45844	2.33333
P19835	2.33333
Q96AD5	2.33333
Q9BVG9	2.08333
Q9UJA2	2.08333
O00329	2.08333
P48651	2.08333
O15162	2.08333
Q8NEB9	2.08333
O00443	2.08333
Q00169	2.08333
P78363	2.08333
P55157	2.08333
O00562	2.08333
P48739	2.08333
P48736	2.08333
O00750	2.08333
P42356	2.08333
P21439	2.08333
O14735	2.08333
O95477	2.08333
Q9Y5P4	1.91667
Q16880	1.91667
Q92604	1.91667
Q99999	1.5
P06280	1.23333
Q9UNP4	1.23333
Q9NPC4	1.23333
Q9BYG0	1.23333
